# Supplementary material for: Characterization of the GRAS gene family reveals their contribution to the high adaptability of wheat
Source: PeerJ. 2021 Feb 23;9:e10811. doi: 10.7717/peerj.10811 (PMC7908883; doi:10.7717/peerj.10811)
Supplement: Supplemental Information 5 [file peerj-09-10811-s005.csv]

Table S1 List of all TaGRAS genes identified in bread wheat
gene name	subfamily	gene ID	confidence	splice variant	number of splice variants	chr	start	end	strand	chr region	gene length(bp)	protein length(aa)	subcellular localisation	isoelectric points	protein weight (kDa)	chen et al.2014	Tan et al.2013	Zhang et al. 2015
TaGRAS1	LISCL	TraesCS1A01G030200	HC	1	1	chr1A	14062865	14065309	-	R1	2445	722	nucleus	6.82	81.72
TaGRAS2	LISCL	TraesCS1A01G030300	HC	1	1	chr1A	14075238	14077358	-	R1	2121	707	cytosol	8.46	80.15
TaGRAS3	LISCL	TraesCS1A01G036300LC	LC	1	1	chr1A	14081827	14083125	-	R1	1299	247	cytosol	10.07	28.79
TaGRAS4	LISCL	TraesCS1A01G036500LC	LC	1	1	chr1A	14130283	14131326	-	R1	1044	258	cytosol	8.94	30.04
TaGRAS5	HAM	TraesCS1A01G209400	HC	1	1	chr1A	372067594	372070231	-	R2b	2638	626	nucleus	5.91	65.65
TaGRAS6	SCR	TraesCS1A01G304000	HC	1	1	chr1A	497345478	497346953	+	R3	1476	492	peroxisoma	6.04	51.89
TaGRAS7	SHR	TraesCS1A01G319700	HC	1	1	chr1A	510446253	510448019	+	R3	1767	416	cytosol	6.02	44.44
TaGRAS8	DELLA	TraesCS1A01G413800	HC	1	1	chr1A	573441183	573442631	+	R3	1449	483	nucleus	5.79	51.25
TaGRAS9	LISCL	TraesCS1B01G037200	HC	1	1	chr1B	17734947	17737854	-	R1	2908	758	nucleus	8.18	85.74
TaGRAS10	LISCL	TraesCS1B01G037300	HC	1	1	chr1B	17743746	17745933	-	R1	2188	705	nucleus	7.63	79.61
TaGRAS11	LISCL	TraesCS1B01G037400	HC	1	1	chr1B	17767028	17770807	-	R1	3780	724	nucleus	7.57	81.73
TaGRAS12	LISCL	TraesCS1B01G035600LC	LC	1	1	chr1B	17780440	17781360	-	R1	921	307	cytosol	8.63	35.76
TaGRAS13	LISCL	TraesCS1B01G037500	HC	1	1	chr1B	17784865	17786106	-	R1	1242	414	cytosol	7.63	47.39
TaGRAS14	HAM	TraesCS1B01G223400	HC	1	1	chr1B	401452777	401455270	-	R2b	2494	625	cytosol	5.9	65.43
TaGRAS15	SCR	TraesCS1B01G314500	HC	1	1	chr1B	539459881	539461753	+	R3	1873	462	peroxisoma	6.05	48.49
TaGRAS16	SHR	TraesCS1B01G332000	HC	1	1	chr1B	558087364	558088999	+	R3	1636	416	cytosol	6.22	44.48
TaGRAS17	DELLA	TraesCS1B01G443800	HC	1	1	chr1B	664807427	664809280	+	R3	1854	518	mitochondria	5.83	55.35
TaGRAS18	LISCL	TraesCS1D01G030800	HC	1	1	chr1D	12029858	12031963	-	R1	2106	702	nucleus	8.71	79.6
TaGRAS19	LISCL	TraesCS1D01G027500LC	LC	1	1	chr1D	12036115	12037530	-	R1	1416	247	cytosol	10.21	28.67
TaGRAS20	LISCL	TraesCS1D01G030900	HC	1	1	chr1D	12054846	12056987	-	R1	2142	714	nucleus	7.09	80.95
TaGRAS21	LISCL	TraesCS1D01G031000	HC	1	1	chr1D	12141576	12143753	-	R1	2178	726	nucleus	6.99	82.1
TaGRAS22	LISCL	TraesCS1D01G031200	HC	1	1	chr1D	12254358	12256547	-	R1	2190	730	nucleus	8.1	82.97
TaGRAS23	HAM	TraesCS1D01G212800	HC	1	1	chr1D	298444632	298447115	-	R2b	2484	622	nucleus	5.93	65.05
TaGRAS24	SCR	TraesCS1D01G303500	HC	1	1	chr1D	401357566	401359394	+	R3	1829	489	peroxisoma	6.15	51.52
TaGRAS25	SHR	TraesCS1D01G319500	HC	1	1	chr1D	413662297	413663969	+	R3	1673	416	cytosol	6.22	44.39
TaGRAS26	DELLA	TraesCS1D01G421200	HC	1	1	chr1D	477240214	477241740	+	R3	1527	509	chloroplast	5.8	54.35
TaGRAS27	DELLA	TraesCS2A01G096800	HC	1	1	chr2A	50274828	50279104	-	R2a	4277	716	nucleus	6.13	77.22
TaGRAS28	PAT1	TraesCS2A01G189600	HC	1	1	chr2A	156364116	156366833	+	R2a	2718	555	chloroplast	6.04	61.31
TaGRAS29	SHR	TraesCS2A01G192600	HC	1	1	chr2A	160686279	160688822	+	R2a	2544	595	nucleus	5.63	63.8
TaGRAS30	SHR	TraesCS2A01G194600	HC	1	1	chr2A	163669154	163671276	+	R2a	2123	460	chloroplast	5.45	49.69
TaGRAS31	SCR	TraesCS2A01G200700	HC	1	1	chr2A	173516662	173518014	-	R2a	1353	451	cytosol	6.16	48.99
TaGRAS32	PAT1	TraesCS2A01G214400	HC	1	1	chr2A	200178913	200183412	-	R2a	4500	571	cytosol	5.9	64.28
TaGRAS33	Os19	TraesCS2A01G304000	HC	1	1	chr2A	522487693	522489440	-	R2b	1748	481	cytosol	6.24	51.38
TaGRAS34	PAT1	TraesCS2A01G395400	HC	1	1	chr2A	647345082	647348566	+	R2b	3485	632	nucleus	6.55	66.34
TaGRAS35	SHR	TraesCS2A01G460200	HC	1	1	chr2A	706763420	706764970	+	R3	1551	517	nucleus	6.93	54.55
TaGRAS36	SCL3	TraesCS2A01G532900	HC	1	1	chr2A	749058524	749059816	+	R3	1293	431	chloroplast	6.06	47.13
TaGRAS37	DELLA	TraesCS2B01G112100	HC	1	1	chr2B	74834890	74838725	+	R2a	3836	716	nucleus	6.13	77.11
TaGRAS38	SHR	TraesCS2B01G212300	HC	1	1	chr2B	196192468	196194295	-	R2a	1828	506	chloroplast	5.67	54.57
TaGRAS39	SHR	TraesCS2B01G214600	HC	1	1	chr2B	199530429	199532589	+	R2a	2161	596	nucleus	5.7	64.03
TaGRAS40	PAT1	TraesCS2B01G217500	HC	1	1	chr2B	206118898	206122512	-	R2a	3615	555	chloroplast	5.94	61.33
TaGRAS41	SCR	TraesCS2B01G228000	HC	1	1	chr2B	222000096	222001445	-	R2a	1350	450	cytosol	6.36	49.03
TaGRAS42	PAT1	TraesCS2B01G239400	HC	1	1	chr2B	243568836	243573541	-	R2a	4706	571	cytosol	6.02	64.31
TaGRAS43	Os19	TraesCS2B01G320700	HC	1	1	chr2B	457335579	457337367	-	R2b	1789	487	cytosol	6.05	52.02
TaGRAS44	PAT1	TraesCS2B01G413500	HC	1	1	chr2B	589211568	589214320	+	R2b	2753	632	nucleus	6.33	66.27
TaGRAS45	SHR	TraesCS2B01G481900	HC	1	1	chr2B	679909358	679911248	+	R3	1891	520	nucleus	7.25	54.9
TaGRAS46	SCL3	TraesCS2B01G562400	HC	1	1	chr2B	754782577	754784001	+	R3	1425	475	cytosol	6.07	52.31
TaGRAS47	SCL3	TraesCS2D01G055700	HC	1	1	chr2D	22247499	22248437	-	R1	939	313	chloroplast	5.81	35.09
TaGRAS48	DELLA	TraesCS2D01G095300	HC	1	1	chr2D	47220570	47224493	+	R2a	3924	716	nucleus	6.13	77.22
TaGRAS49	SHR	TraesCS2D01G193300	HC	1	1	chr2D	138246936	138249093	-	R2a	2158	460	chloroplast	5.45	49.68
TaGRAS50	SHR	TraesCS2D01G194800	HC	1	1	chr2D	140548793	140551370	-	R2a	2578	383	chloroplast	5.38	41.64
TaGRAS51	PAT1	TraesCS2D01G198200	HC	1	1	chr2D	145893706	145896313	-	R2a	2608	556	chloroplast	5.94	61.34
TaGRAS52	SCR	TraesCS2D01G208500	HC	1	1	chr2D	162889761	162891110	-	R2a	1350	450	cytosol	6.36	48.95
TaGRAS53	PAT1	TraesCS2D01G220200	HC	1	1	chr2D	187529785	187531497	-	R2a	1713	571	cytosol	5.74	64.24
TaGRAS54	Os19	TraesCS2D01G302600	HC	1	1	chr2D	386479947	386481748	-	R2b	1802	485	cytosol	6.4	52.02
TaGRAS55	PAT1	TraesCS2D01G393200	HC	1	1	chr2D	502108894	502112016	+	R2b	3123	628	nucleus	6.58	65.94
TaGRAS56	SHR	TraesCS2D01G460500	HC	1	1	chr2D	566998160	567000304	+	R3	2145	517	nucleus	6.91	54.49
TaGRAS57	SCL3	TraesCS2D01G633500LC	LC	1	1	chr2D	605777114	605778051	-	R3	938	312	chloroplast	7.19	34.57
TaGRAS58	SCL3	TraesCS2D01G534700	HC	1	1	chr2D	618202754	618203698	+	R3	945	315	chloroplast	6.01	34.83
TaGRAS59	LISCL	TraesCS3A01G067900	HC	1	1	chr3A	40859116	40861284	+	R1	2169	723	nucleus	7.03	81.91
TaGRAS60	LISCL	TraesCS3A01G080000LC	LC	1	1	chr3A	40864054	40866015	+	R1	1962	654	nucleus	8.26	73.92
TaGRAS61	LISCL	TraesCS3A01G068000	HC	1	1	chr3A	40871360	40873510	+	R1	2151	717	nucleus	6.71	80.88
TaGRAS62	DELLA	TraesCS3A01G233000	HC	1	1	chr3A	434949642	434951603	-	R2b	1962	502	nucleus	5.16	53.08
TaGRAS63	LISCL	TraesCS3A01G360300	HC	1	1	chr3A	608189211	608191673	+	R2b	2463	791	nucleus	5.46	86.89
TaGRAS64	Os4	TraesCS3A01G392400	HC	1	1	chr3A	640363339	640365397	+	R2b	2059	520	cytosol	5.7	56.59
TaGRAS65	Os4	TraesCS3A01G392500	HC	1	1	chr3A	640391352	640392905	+	R2b	1554	518	nucleus	6.05	55.94
TaGRAS66	Os4	TraesCS3A01G392600	HC	1	1	chr3A	640497790	640499789	+	R2b	2000	479	cytosol	6.68	51.56
TaGRAS67	PAT1	TraesCS3A01G408000	HC	1	1	chr3A	653240579	653244186	+	R2b	3608	553	nucleus	4.75	61.35
TaGRAS68	SCL3	TraesCS3A01G487500	HC	1	1	chr3A	715278477	715279820	+	R3	1344	448	nucleus	6.29	48.71
TaGRAS69	LISCL	TraesCS3B01G080900	HC	1	1	chr3B	51143444	51145609	+	R1	2166	722	nucleus	8.37	81.51
TaGRAS70	LISCL	TraesCS3B01G081000	HC	1	1	chr3B	51148809	51150995	+	R1	2187	729	nucleus	7.01	82.78
TaGRAS71	LISCL	TraesCS3B01G081100	HC	1	1	chr3B	51159838	51161985	+	R1	2148	716	nucleus	7.21	81.11
TaGRAS72	DELLA	TraesCS3B01G262400	HC	1	1	chr3B	420922117	420923884	-	R2b	1768	530	chloroplast	5.66	56.19
TaGRAS73	LISCL	TraesCS3B01G392600	HC	1	1	chr3B	618148246	618151575	+	R2b	3330	816	nucleus	5.66	89.74
TaGRAS74	Os4	TraesCS3B01G424500	HC	1	1	chr3B	662478275	662479828	-	R2b	1554	518	chloroplast	6.05	55.97
TaGRAS75	Os4	TraesCS3B01G424600	HC	1	1	chr3B	662526401	662527960	-	R2b	1560	520	cytosol	5.7	56.53
TaGRAS76	PAT1	TraesCS3B01G441600	HC	1	1	chr3B	681097254	681100681	+	R2b	3428	553	nucleus	4.73	61.38
TaGRAS77	SCL3	TraesCS3B01G535100	HC	1	1	chr3B	774947165	774948526	-	R3	1362	454	nucleus	6.55	49.25
TaGRAS78	LISCL	TraesCS3D01G067700	HC	1	1	chr3D	29940293	29942461	+	R1	2169	723	nucleus	8.04	81.8
TaGRAS79	LISCL	TraesCS3D01G067800	HC	1	1	chr3D	29945453	29947483	+	R1	2031	677	nucleus	6.69	76.35
TaGRAS80	LISCL	TraesCS3D01G067900	HC	1	1	chr3D	29951188	29953260	+	R1	2073	691	nucleus	7.79	78.36
TaGRAS81	DELLA	TraesCS3D01G220100	HC	3	3	chr3D	300500316	300503814	+	R2b	3499	538	endoplasmic reticulum	5.29	56.99
TaGRAS82	LISCL	TraesCS3D01G354100	HC	1	1	chr3D	464800459	464803585	+	R2b	3127	819	nucleus	5.74	89.76
TaGRAS83	Os4	TraesCS3D01G385400	HC	1	1	chr3D	501030738	501032291	-	R2b	1554	518	cytosol	5.81	55.78
TaGRAS84	Os4	TraesCS3D01G385500	HC	1	1	chr3D	501060755	501062314	-	R2b	1560	520	cytosol	5.77	56.51
TaGRAS85	PAT1	TraesCS3D01G403100	HC	1	1	chr3D	517273831	517277264	+	R2b	3434	553	nucleus	4.73	61.44
TaGRAS86	SCL3	TraesCS3D01G482600	HC	1	1	chr3D	580088449	580089816	+	R3	1368	456	nucleus	6.44	49.34
TaGRAS87	PAT1	TraesCS4A01G039000	HC	1	1	chr4A	31411190	31416653	+	R1	5464	490	nucleus	5.63	54.02
TaGRAS88	HAM	TraesCS4A01G088500	HC	1	1	chr4A	93980075	93982198	+	R2a	2124	562	nucleus	5.24	59.86
TaGRAS89	LISCL	TraesCS4A01G176200	HC	1	1	chr4A	447776756	447782157	+	R2b	5402	803	peroxisoma	5.96	88.19
TaGRAS90	LISCL	TraesCS4A01G176300	HC	1	1	chr4A	447791568	447793991	+	R2b	2424	676	cytosol	6.18	74.91	TaSCL14
TaGRAS91	LISCL	TraesCS4A01G176400	HC	1	1	chr4A	448091690	448095115	+	R2b	3426	499	cytosol	9	56.44
TaGRAS92	LISCL	TraesCS4A01G176600	HC	1	1	chr4A	448098533	448105792	+	R2b	7260	650	cytosol	5.36	72.71
TaGRAS93	LISCL	TraesCS4A01G176500	HC	1	1	chr4A	448099908	448101404	+	R2b	1497	499	chloroplast	5.46	55.74
TaGRAS94	LISCL	TraesCS4A01G176700	HC	1	1	chr4A	448106083	448108423	+	R2b	2341	668	cytosol	5.96	74.9
TaGRAS95	LISCL	TraesCS4A01G177100	HC	1	1	chr4A	448527349	448529393	+	R2b	2045	644	cytosol	6.51	71.88
TaGRAS96	SCL3	TraesCS4A01G185900	HC	1	1	chr4A	465226124	465229277	+	R2b	3154	447	nucleus	6.44	50.2
TaGRAS97	SCR	TraesCS4A01G191300	HC	1	1	chr4A	470686956	470689936	-	R2b	2981	618	cytosol	6	65.96
TaGRAS98	HAM	TraesCS4A01G209800	HC	1	1	chr4A	503616357	503617870	-	R2b	1514	475	cytosol	5.01	52.22
TaGRAS99	SCL4/7	TraesCS4A01G260600	HC	1	1	chr4A	573170755	573173878	-	R2b	3124	546	nucleus	5.02	58.57
TaGRAS100	DELLA	TraesCS4A01G271000	HC	1	1	chr4A	582477351	582479578	-	R2b	2228	621	nucleus	4.99	65.19		Rht-A1
TaGRAS101	DLT	TraesCS4A01G430600	HC	1	1	chr4A	701884035	701886979	+	R3	2945	622	chloroplast	6.13	65.32
TaGRAS102	PAT1	TraesCS4A01G465000	HC	1	1	chr4A	728517691	728524395	+	R3	6705	742	cytosol	5.79	82.77
TaGRAS103	DELLA	TraesCS4A01G466700	HC	1	1	chr4A	729476085	729477069	-	R3	985	327	nucleus	5.27	35.78
TaGRAS104	HAM	TraesCS4A01G482000	HC	1	1	chr4A	737479588	737483224	+	R3	3637	544	chloroplast	6.01	56.47
TaGRAS105	DELLA	TraesCS4B01G043100	HC	1	1	chr4B	30861268	30863723	+	R1	2456	622	nucleus	4.99	65.17		Rht-B1
TaGRAS106	SCL4/7	TraesCS4B01G054000	HC	1	1	chr4B	42775025	42777218	-	R2a	2194	548	chloroplast	4.8	58.73
TaGRAS107	HAM	TraesCS4B01G113300	HC	1	1	chr4B	128024942	128026366	-	R2a	1425	475	cytosol	4.86	52.27
TaGRAS108	SCR	TraesCS4B01G124000	HC	1	1	chr4B	148920216	148923302	+	R2a	3087	680	nucleus	5.97	72.32
TaGRAS109	SCL3	TraesCS4B01G175900LC	LC	1	1	chr4B	172734922	172736585	-	R2a	1664	272	nucleus	6.7	30.46
TaGRAS110	LISCL	TraesCS4B01G140800	HC	1	1	chr4B	185218287	185223019	-	R2a	4733	592	cytosol	6.84	66.72
TaGRAS111	LISCL	TraesCS4B01G186600LC	LC	1	1	chr4B	185864593	185866543	-	R2a	1951	588	endoplasmic reticulum	6.44	66.32
TaGRAS112	LISCL	TraesCS4B01G141100	HC	1	1	chr4B	185867579	185869638	-	R2a	2060	630	cytosol	5.6	70.64
TaGRAS113	LISCL	TraesCS4B01G141200	HC	1	1	chr4B	185872421	185874124	-	R2a	1704	568	cytosol	5.84	64.07
TaGRAS114	LISCL	TraesCS4B01G141300	HC	1	1	chr4B	185907898	185911254	-	R2a	3357	675	cytosol	5.63	74.98
TaGRAS115	LISCL	TraesCS4B01G141400	HC	1	1	chr4B	186590937	186592967	-	c	2031	662	nucleus	6.48	73.8
TaGRAS116	LISCL	TraesCS4B01G141500	HC	1	1	chr4B	186606499	186609688	-	c	3190	808	peroxisoma	5.79	88.56
TaGRAS117	HAM	TraesCS4B01G215700	HC	1	1	chr4B	455363597	455365538	-	R2b	1942	562	nucleus	5.24	59.91
TaGRAS118	PAT1	TraesCS4B01G266700	HC	1	1	chr4B	538997044	539003064	-	R3	6021	538	nucleus	5.86	59.58
TaGRAS119	LISCL	TraesCS4B01G536600LC	LC	1	1	chr4B	628066109	628067481	+	R3	1373	455	cytoplasmic	5.4	51.28
TaGRAS120	LISCL	TraesCS4B01G336200	HC	1	1	chr4B	628068724	628070722	+	R3	1999	585	nucleus	6.44	65.83
TaGRAS121	DELLA	TraesCS4B01G342800	HC	1	1	chr4B	636737253	636738575	+	R3	1323	441	cytosol	6.46	47.55
TaGRAS122	HAM	TraesCS4B01G367300	HC	1	1	chr4B	654273505	654275964	-	R3	2460	643	chloroplast	5.91	67.64
TaGRAS123	DELLA	TraesCS4D01G040400	HC	1	1	chr4D	18781062	18782933	+	R2a	1872	624	nucleus	4.99	65.34		Rht-D1
TaGRAS124	SCL4/7	TraesCS4D01G054000	HC	1	1	chr4D	30004272	30006374	+	R2a	2103	551	cytosol	4.93	59.2
TaGRAS125	HAM	TraesCS4D01G110800	HC	1	2	chr4D	91223440	91225860	-	R2a	2421	475	cytosol	5	52.19
TaGRAS126	SCR	TraesCS4D01G122000	HC	1	1	chr4D	105134937	105138153	+	R2a	3217	680	nucleus	5.97	72.23
TaGRAS127	SCL3	TraesCS4D01G127800	HC	2	2	chr4D	112072431	112076341	-	R2a	3911	476	chloroplast	7.87	53.66
TaGRAS128	LISCL	TraesCS4D01G135500	HC	1	1	chr4D	122169075	122172556	-	R2a	3482	647	nucleus	6.51	72.17
TaGRAS129	LISCL	TraesCS4D01G135900	HC	1	1	chr4D	122254159	122256464	-	R2a	2306	639	cytosol	5.75	71.68
TaGRAS130	LISCL	TraesCS4D01G136000	HC	1	1	chr4D	122257612	122259561	-	R2a	1950	650	chloroplast	5.59	72.74
TaGRAS131	LISCL	TraesCS4D01G136100	HC	1	1	chr4D	122265784	122267661	-	R2a	1878	585	cytosol	5.75	65.81
TaGRAS132	LISCL	TraesCS4D01G136200	HC	1	1	chr4D	122269373	122271199	-	R2a	1827	609	nucleus	5.79	68.66
TaGRAS133	LISCL	TraesCS4D01G136300	HC	1	1	chr4D	122272872	122275317	-	R2a	2446	675	cytosol	5.84	75.08
TaGRAS134	LISCL	TraesCS4D01G136400	HC	1	1	chr4D	122285113	122287596	-	R2a	2484	713	chloroplast	7.07	79.1
TaGRAS135	LISCL	TraesCS4D01G136500	HC	1	1	chr4D	122300990	122303659	-	R2a	2670	768	peroxisoma	6.15	84.13
TaGRAS136	HAM	TraesCS4D01G216200	HC	1	1	chr4D	370301979	370303953	-	R2b	1975	562	nucleus	5.24	59.92
TaGRAS137	PAT1	TraesCS4D01G266400	HC	1	1	chr4D	437025866	437032523	-	R3	6658	537	nucleus	5.74	59.62
TaGRAS138	LISCL	TraesCS4D01G437300LC	LC	1	1	chr4D	489726151	489726897	+	R3	747	249	mitochondria	7.63	27.64
TaGRAS139	LISCL	TraesCS4D01G332000	HC	1	1	chr4D	489728740	489730767	+	R3	2028	676	nucleus	5.87	75.58
TaGRAS140	LISCL	TraesCS4D01G437600LC	LC	1	1	chr4D	489734688	489736049	+	R3	1362	454	chloroplast	7.67	51.3
TaGRAS141	DELLA	TraesCS4D01G338800	HC	1	1	chr4D	496695600	496697302	+	R3	1703	490	cytoplasmic	5.84	52.38
TaGRAS142	HAM	TraesCS4D01G360200	HC	1	1	chr4D	507271557	507274006	+	R3	2450	643	chloroplast	5.91	68.02
TaGRAS143	LISCL	TraesCS5A01G080300	HC	1	2	chr5A	100618093	100620981	-	R2a	2889	745	cytosol	5.42	82.07
TaGRAS144	SCL3	TraesCS5A01G135000	HC	1	1	chr5A	304925583	304927682	+	R2b	2100	556	mitochondria	8.12	61.16
TaGRAS145	LISCL	TraesCS5A01G139000	HC	1	2	chr5A	311280521	311284861	+	R2b	4341	777	nucleus	6.64	86.99
TaGRAS146	SCR	TraesCS5A01G144000	HC	1	1	chr5A	319751748	319754769	-	R2b	3022	649	peroxisoma	6.06	69.46
TaGRAS147	DELLA	TraesCS5A01G286400LC	LC	1	1	chr5A	363859571	363860308	-	R2b	738	246	chloroplast	9.68	27.06
TaGRAS148	PAT1	TraesCS5A01G409800	HC	1	1	chr5A	599222092	599226114	-	R3	4023	502	nucleus	5.7	55.3
TaGRAS149	PAT1	TraesCS5A01G414000	HC	1	1	chr5A	602003601	602004881	+	R3	1281	427	chloroplast	6.32	47.82
TaGRAS150	LISCL	TraesCS5A01G481300	HC	1	1	chr5A	653847962	653850229	+	R3	2268	656	nucleus	6.11	73.54
TaGRAS151	LISCL	TraesCS5A01G505900	HC	1	1	chr5A	671175109	671176326	+	R3	1218	406	cytosol	6.9	45.91
TaGRAS152	LISCL	TraesCS5A01G506000	HC	1	1	chr5A	671177624	671180109	+	R3	2486	605	nucleus	6.14	67.78
TaGRAS153	LISCL	TraesCS5A01G506100	HC	1	1	chr5A	671183493	671185701	+	R3	2209	644	nucleus	5.46	72.29
TaGRAS154	DELLA	TraesCS5A01G511900	HC	1	1	chr5A	675780859	675782634	+	R3	1776	437	chloroplast	6.5	47.21
TaGRAS155	HAM	TraesCS5A01G535000	HC	1	1	chr5A	691834107	691836020	-	R3	1914	638	chloroplast	5.96	67.31
TaGRAS156	LISCL	TraesCS5B01G129800LC	LC	1	1	chr5B	108794812	108797476	-	R2a	2665	711	cytosol	5.69	78.51
TaGRAS157	SCL3	TraesCS5B01G133800	HC	1	1	chr5B	250565474	250567236	+	R2b	1763	553	mitochondria	8.12	60.69
TaGRAS158	LISCL	TraesCS5B01G138100	HC	1	1	chr5B	262050890	262057628	-	R2b	6739	777	nucleus	6.78	86.94
TaGRAS159	SCR	TraesCS5B01G143100	HC	1	1	chr5B	270010915	270014138	-	R2b	3224	639	chloroplast	6	68.3
TaGRAS160	PAT1	TraesCS5B01G604500LC	LC	1	1	chr5B	588681546	588683801	-	R3	2256	548	nucleus	5.78	60.67
TaGRAS161	LISCL	TraesCS5B01G494500	HC	1	1	chr5B	662453721	662456472	+	R3	2752	658	nucleus	6.36	73.52
TaGRAS162	LISCL	TraesCS5D01G092000	HC	1	1	chr5D	100033281	100035755	-	R2a	2475	617	chloroplast	5.64	68.41
TaGRAS163	SCL3	TraesCS5D01G139500	HC	1	1	chr5D	222434226	222436364	-	R2b	2139	560	mitochondria	8.11	61.46
TaGRAS164	SCR	TraesCS5D01G148000	HC	1	1	chr5D	234820984	234824022	+	R2b	3039	654	peroxisoma	6.06	69.84
TaGRAS165	LISCL	TraesCS5D01G152700	HC	1	1	chr5D	241664922	241669308	+	R2b	4387	775	nucleus	6.78	86.92
TaGRAS166	PAT1	TraesCS5D01G419400	HC	1	2	chr5D	480479712	480481364	-	R3	1653	502	nucleus	5.75	55.31
TaGRAS167	LISCL	TraesCS5D01G494900	HC	1	1	chr5D	526686982	526689797	+	R3	2816	658	nucleus	6.46	73.6
TaGRAS168	LAS	TraesCS6A01G159500	HC	1	1	chr6A	151523411	151528412	-	R2a	5002	393	cytosol	5.47	41.3
TaGRAS169	HAM	TraesCS6A01G247200	HC	1	1	chr6A	459074425	459077418	-	R2b	2994	705	nucleus	5.84	73.5
TaGRAS170	LAS	TraesCS6B01G191800	HC	1	1	chr6B	226139682	226144829	+	c	5148	396	cytosol	5.37	41.37
TaGRAS171	HAM	TraesCS6B01G277400	HC	1	1	chr6B	501771019	501773121	+	R2b	2103	701	nucleus	5.84	73.21
TaGRAS172	DELLA	TraesCS6B01G642800LC	LC	1	1	chr6B	623993700	623994434	+	R2b	735	245	cytosol	5.69	26.69
TaGRAS173	SCL3	TraesCS6D01G055100	HC	1	1	chr6D	26002087	26003031	-	R1	945	315	chloroplast	5.85	34.83
TaGRAS174	LAS	TraesCS6D01G153000	HC	1	1	chr6D	127083857	127085044	+	R2a	1188	396	cytosol	5.37	41.51
TaGRAS175	HAM	TraesCS6D01G229400	HC	1	1	chr6D	321773997	321776843	-	R2b	2847	708	nucleus	5.9	73.9
TaGRAS176	HAM	TraesCS7A01G014200	HC	1	1	chr7A	6334277	6338101	-	R1	3825	582	chloroplast	6.33	61.28
TaGRAS177	DLT	TraesCS7A01G059000	HC	1	1	chr7A	28463842	28466835	+	R1	2994	628	chloroplast	6.23	66.01
TaGRAS178	LISCL	TraesCS7A01G173000	HC	1	1	chr7A	127607157	127610407	+	R2a	3251	749	chloroplast	5.1	82.49
TaGRAS179	LAS	TraesCS7A01G382800	HC	1	1	chr7A	557553546	557555387	+	R2b	1842	427	nucleus	6.68	45.11			TaMOC1-7A
TaGRAS180	LISCL	TraesCS7B01G077800	HC	1	1	chr7B	87171826	87174670	-	R2a	2845	736	chloroplast	4.91	80.76
TaGRAS181	LISCL	TraesCS7B01G078300	HC	1	1	chr7B	88245147	88247672	+	R2a	2526	739	chloroplast	5	81.02
TaGRAS182	LAS	TraesCS7B01G285500	HC	1	1	chr7B	519784422	519785711	+	R2b	1290	430	nucleus	6.51	45.35
TaGRAS183	HAM	TraesCS7D01G011400	HC	1	1	chr7D	5091682	5093280	-	R1	1599	533	chloroplast	5.83	55.67
TaGRAS184	DLT	TraesCS7D01G053600	HC	1	1	chr7D	28046271	28049365	+	R1	3095	628	chloroplast	6.1	66.12
TaGRAS185	LISCL	TraesCS7D01G174100	HC	1	1	chr7D	126504952	126507329	-	R2a	2378	703	chloroplast	5.12	77.52
TaGRAS186	LISCL	TraesCS7D01G174300	HC	1	1	chr7D	126681577	126683954	+	R2a	2378	730	chloroplast	4.94	80.24
TaGRAS187	LAS	TraesCS7D01G379200	HC	1	1	chr7D	491246617	491248162	+	R2b	1546	426	nucleus	6.51	44.97
TaGRAS188	SCL3	TraesCSU01G014000	HC	1	1	chrUn	16885057	16885941	-	NA	885	295	cytosol	6.56	32.78
