# Supplementary material for: Characterization of the GRAS gene family reveals their contribution to the high adaptability of wheat
Source: PeerJ. 2021 Feb 23;9:e10811. doi: 10.7717/peerj.10811 (PMC7908883; doi:10.7717/peerj.10811)
Supplement: Supplemental Information 6 [file peerj-09-10811-s006.csv]

Table S2 Location of TaGRAS genes on respect chromosome segment
Chromosomal Segment1	Subfamilies														All wheat genes1
	DELLA	DLT	HAM	LAS	LISCL	PAT1	SCL3	SCL4/7	SCR	SHR	Os19	Os4	Total	Percentage(%)	Gene number	Percentage(%)
R1	1	2	2	0	23	1	2	0	0	0	0	0	31	16.49	34504	12.8
R2a	4	0	3	2	21	6	2	2	5	6	0	0	51	27.13	48109	17.85
C	0	0	0	1	2	0	0	0	0	0	0	0	3	1.60	28774	10.67
R2b	6	0	9	3	13	6	4	1	4	0	3	7	56	29.79	68553	25.43
R3	7	1	4	0	11	7	7	0	3	6	0	0	46	24.47	80222	29.76
chrUn							1						1	0.53	9421	3.49
1,2 As annontated in Ram¨ªrez-Gonz¨¢lez (2018).
