# Supplementary material for: Characterization of the GRAS gene family reveals their contribution to the high adaptability of wheat
Source: PeerJ. 2021 Feb 23;9:e10811. doi: 10.7717/peerj.10811 (PMC7908883; doi:10.7717/peerj.10811)
Supplement: Supplemental Information 7 [file peerj-09-10811-s007.csv]

Table S3 Homoeologous group of TaGRAS genes
Homoeologous group (A:B:D)	Number of groups	Number of genes	% of genes	All genes(%)
1:1:1	50	150	79.8	35.8
1:1:n/1:n:1/n:1:1	3	12	6.4	5.7
0:1:1/1:0:1/1:1:0	2	4	2.1	13.2
orphans	5	5	2.7	37.1
other	7	17	9.0	8.0
Total	67	188	100.0	99.8
Homoeologous group	subfamily	gene
1:1:1	DELLA	TraesCS1A01G413800	TraesCS1B01G443800	TraesCS1D01G421200
1:1:1	DELLA	TraesCS5A01G511900	TraesCS4B01G342800	TraesCS4D01G338800
1:1:1	SHR	TraesCS2A01G194600	TraesCS2B01G212300	TraesCS2D01G193300
1:1:1	SHR	TraesCS1A01G319700	TraesCS1B01G332000	TraesCS1D01G319500
1:1:1	SHR	TraesCS2A01G460200	TraesCS2B01G481900	TraesCS2D01G460500
1:1:1	SHR	TraesCS2A01G192600	TraesCS2B01G214600	TraesCS2D01G194800
1:1:1	PAT1	TraesCS3A01G408000	TraesCS3B01G441600	TraesCS3D01G403100
1:1:1	PAT1	TraesCS2A01G214400	TraesCS2B01G239400	TraesCS2D01G220200
1:1:1	PAT1	TraesCS2A01G189600	TraesCS2B01G217500	TraesCS2D01G198200
1:1:1	PAT1	TraesCS4A01G039000	TraesCS4B01G266700	TraesCS4D01G266400
1:1:1	PAT1	TraesCS5A01G409800	TraesCS5B01G604500LC	TraesCS5D01G419400
1:1:1	LISCL	TraesCS4A01G176300	TraesCS4B01G141400	TraesCS4D01G136400
1:1:1	LISCL	TraesCS4A01G176400	TraesCS4B01G141300	TraesCS4D01G136300
1:1:1	LISCL	TraesCS4A01G176700	TraesCS4B01G186600LC	TraesCS4D01G135900
1:1:1	LISCL	TraesCS4A01G177100	TraesCS4B01G140800	TraesCS4D01G135500
1:1:1	LISCL	TraesCS4A01G176600	TraesCS4B01G141100	TraesCS4D01G136000
1:1:1	DELLA	TraesCS2A01G096800	TraesCS2B01G112100	TraesCS2D01G095300
1:1:1	DELLA	TraesCS4A01G271000	TraesCS4B01G043100	TraesCS4D01G040400
1:1:1	LISCL	TraesCS5A01G080300	TraesCS5B01G129800LC	TraesCS5D01G092000
1:1:1	LISCL	TraesCS5A01G139000	TraesCS5B01G138100	TraesCS5D01G152700
1:1:1	LISCL	TraesCS5A01G481300	TraesCS5B01G494500	TraesCS5D01G494900
1:1:1	LISCL	TraesCS7A01G173000	TraesCS7B01G078300	TraesCS7D01G174300
1:1:1	LISCL	TraesCS4A01G176200	TraesCS4B01G141500	TraesCS4D01G136500
1:1:1	LISCL	TraesCS1A01G030300	TraesCS1B01G037300	TraesCS1D01G030800
1:1:1	LISCL	TraesCS1A01G036300LC	TraesCS1B01G037200	TraesCS1D01G030900
1:1:1	LISCL	TraesCS3A01G067900	TraesCS3B01G080900	TraesCS3D01G067700
1:1:1	LISCL	TraesCS3A01G068000	TraesCS3B01G081100	TraesCS3D01G067900
1:1:1	LISCL	TraesCS3A01G080000LC	TraesCS3B01G081000	TraesCS3D01G067800
1:1:1	LISCL	TraesCS3A01G360300	TraesCS3B01G392600	TraesCS3D01G354100
1:1:1	Os19	TraesCS2A01G304000	TraesCS2B01G320700	TraesCS2D01G302600
1:1:1	SCL4/7	TraesCS4A01G260600	TraesCS4B01G054000	TraesCS4D01G054000
1:1:1	SCR	TraesCS1A01G304000	TraesCS1B01G314500	TraesCS1D01G303500
1:1:1	SCR	TraesCS2A01G200700	TraesCS2B01G228000	TraesCS2D01G208500
1:1:1	SCR	TraesCS4A01G191300	TraesCS4B01G124000	TraesCS4D01G122000
1:1:1	SCR	TraesCS5A01G144000	TraesCS5B01G143100	TraesCS5D01G148000
1:1:1	SCL3	TraesCS5A01G135000	TraesCS5B01G133800	TraesCS5D01G139500
1:1:1	LISCL	TraesCS1A01G036500LC	TraesCS1B01G035600LC	TraesCS1D01G031200
1:1:1	HAM	TraesCS1A01G209400	TraesCS1B01G223400	TraesCS1D01G212800
1:1:1	HAM	TraesCS5A01G535000	TraesCS4B01G367300	TraesCS4D01G360200
1:1:1	HAM	TraesCS6A01G247200	TraesCS6B01G277400	TraesCS6D01G229400
1:1:1	HAM	TraesCS4A01G088500	TraesCS4B01G215700	TraesCS4D01G216200
1:1:1	HAM	TraesCS4A01G209800	TraesCS4B01G113300	TraesCS4D01G110800
1:1:1	LAS	TraesCS7A01G382800	TraesCS7B01G285500	TraesCS7D01G379200
1:1:1	LAS	TraesCS6A01G159500	TraesCS6B01G191800	TraesCS6D01G153000
1:1:1	SCL3	TraesCS4A01G185900	TraesCS4B01G175900LC	TraesCS4D01G127800
1:1:1	SCL3	TraesCS3A01G487500	TraesCS3B01G535100	TraesCS3D01G482600
1:1:1	Os4	TraesCS3A01G392400	TraesCS3B01G424600	TraesCS3D01G385500
1:1:1	LISCL	TraesCS5A01G505900	TraesCS4B01G536600LC	TraesCS4D01G136200
1:1:1	DELLA	TraesCS3A01G233000	TraesCS3B01G262400	TraesCS3D01G220100
1:1:1	PAT1	TraesCS2A01G395400	TraesCS2B01G413500	TraesCS2D01G393200
2:0:1	HAM	TraesCS4A01G482000	TraesCS7A01G014200	TraesCS7D01G011400
2:0:1	DLT	TraesCS4A01G430600	TraesCS7A01G059000	TraesCS7D01G053600
0:1:1	LISCL	TraesCS7B01G077800	TraesCS7D01G174100
1:1:0	LISCL	TraesCS1A01G030200	TraesCS1B01G037400
0:1:2	LISCL	TraesCS1B01G037500	TraesCS1D01G031000	TraesCS1D01G027500LC
2:1:2	LISCL	TraesCS5A01G506100	TraesCS5A01G506000	TraesCS4B01G336200	TraesCS4D01G332000	TraesCS4D01G437600LC
2:1:1	Os4	TraesCS3A01G392500	TraesCS3A01G392600	TraesCS3B01G424500	TraesCS3D01G385400
2:1:0	DELLA	TraesCS4A01G466700	TraesCS5A01G286400LC	TraesCS6B01G642800LC
1:1:2	SCL3	TraesCS2A01G532900	TraesCS2B01G562400	TraesCS2D01G534700	TraesCS6D01G055100
1:1:2	LISCL	TraesCS4A01G176500	TraesCS4B01G141200	TraesCS4D01G136100	TraesCS4D01G437300LC
orphan	PAT1	TraesCS4A01G465000
orphan	PAT1	TraesCS5A01G414000
orphan	SCL3	TraesCS2D01G055700
orphan	SCL3	TraesCSU01G014000
orphan	SCL3	TraesCS2D01G633500LC
