# Supplementary material for: Characterization of the GRAS gene family reveals their contribution to the high adaptability of wheat
Source: PeerJ. 2021 Feb 23;9:e10811. doi: 10.7717/peerj.10811 (PMC7908883; doi:10.7717/peerj.10811)
Supplement: Supplemental Information 8 [file peerj-09-10811-s008.csv]

Table S4 TPM datas of different developmental stage and tissues for Figure 4A
subfamily	gene_name	geneID	grain_aleurone_12-day-post-anthesis	grain_aleurone_14-day-post-anthesis	grain_aleurone_20-day-post-anthesis	grain_aleurone_6-day-post-anthesis	grain_aleurone_9-day-post-anthesis	grain_aleurone-layer-and-starchy-endosperm_30-day-post-anthesis	grain_embryo_12-day-post-anthesis	grain_embryo_4-day-post-anthesis	grain_embryo_8-day-post-anthesis	grain_endosperm_Dough	grain_endosperm+seed-coat_day-post-anthesis-day-post-anthesis	grain_endosperm+seed-coat_12-day-post-anthesis	grain_endosperm+seed-coat_14-day-post-anthesis	grain_endosperm+seed-coat_20-day-post-anthesis	grain_endosperm+seed-coat_30-day-post-anthesis	grain_endosperm+seed-coat_6-day-post-anthesis	grain_endosperm+seed-coat_9-day-post-anthesis	grain_endosperm+seed-coat_Dough	grain_grain-hard-dough-and-ripening_30-day-post-anthesis	grain_grain-hard-dough-and-ripening_35-day-post-anthesis	grain_grain-hard-dough-and-ripening_Hard-dough	grain_grain-hard-dough-and-ripening_Ripening	grain_grain-milk-and-soft-dough_11-day-post-anthesis	grain_grain-milk-and-soft-dough_14-day-post-anthesis	grain_grain-milk-and-soft-dough_15-day-post-anthesis	grain_grain-milk-and-soft-dough_25-day-post-anthesis	grain_grain-milk-and-soft-dough_2-day-post-anthesis	grain_grain-milk-and-soft-dough_4-12-dpa	grain_grain-milk-and-soft-dough_milk-grain-stage	grain_grain-milk-and-soft-dough_Soft-dough	grain_spike_12-day-post-anthesis	grain_spike_4-day-post-anthesis	grain_spike_8-day-post-anthesis	leaves-shoots_flag-leaf_12-day-post-anthesis	leaves-shoots_flag-leaf_15-day-post-anthesis	leaves-shoots_flag-leaf_2-day-post-anthesis	leaves-shoots_flag-leaf_30-day-post-anthesis	leaves-shoots_flag-leaf_anther-at-early-meiotic-prophase	leaves-shoots_flag-leaf_Ear-emergence	leaves-shoots_flag-leaf-blade_day-post-anthesis-day-post-anthesis	leaves-shoots_flag-leaf-blade_13-day-post-anthesis	leaves-shoots_flag-leaf-blade_15-day-post-anthesis	leaves-shoots_flag-leaf-blade_17-day-post-anthesis	leaves-shoots_flag-leaf-blade_19-day-post-anthesis	leaves-shoots_flag-leaf-blade_21-day-post-anthesis	leaves-shoots_flag-leaf-blade_23-day-post-anthesis	leaves-shoots_flag-leaf-blade_26-day-post-anthesis
DELLA	TaGRAS8	TraesCS1A01G413800	0.767	0.07	0.339	0	0	0.318	1.88	0	4.2	0	2.223	0.697	0	0.436	0	0.442	0.732	0.453	0	0.085	0	0.167	2.015	0.73	0.823	0.288	1.479	3.288	1.92	0.926	0	0	0.743	0	0	0	0	0	0	0	0	0	0	0	0	0	0
DELLA	TaGRAS17	TraesCS1B01G443800	2.142	1.507	0.986	0.783	0.742	0.495	1.02	0	9.355	0	3.507	1.103	1.093	0.63	0.292	38.138	9.098	0.367	0	0.304	0.028	0	1.362	0.573	1.099	0.458	3.347	2.948	2.166	0.446	0.235	0.233	1.093	0	0	0.02	0	0	0	0	0	0	0	0	0	0	0
DELLA	TaGRAS26	TraesCS1D01G421200	1.69	0.301	0.888	0	0	0.6	4.214	0	6.452	0	5.131	1.83	0.276	0.919	0.16	0.494	1.253	1.695	0	0.069	0.295	0	3.217	2.023	1.495	0.376	3.603	6.225	5.672	3.438	0.173	0.295	0	0	0	0	0	0	0	0	0	0	0	0	0	0	0
DELLA	TaGRAS27	TraesCS2A01G096800	0	0	0	0	0	0	0	0	0	0	0	0	0	0	0	0	0	0	0	0	0	0	0	0	0	0	0	0	0	0	0	0	0	0	0	0	0	0	0	0	0	0	0	0	0	0	0
DELLA	TaGRAS62	TraesCS3A01G233000	1.717	8.922	7.013	4.843	8.278	1.418	1.099	0.868	1.541	2.843	1.564	1.066	1.534	1.459	0.661	3.516	2.76	2.933	6.605	0.771	1.587	0.705	2.744	4.349	1.131	1.118	5.07	3.36	1.51	2.051	0.45	3.702	0.511	0	0	0	0	0	0	0.013	0	0	0	0	0	0	0
DELLA	TaGRAS72	TraesCS3B01G262400	2.452	8.198	7.363	3.905	6.058	1.343	0.723	0.59	1.311	3.195	1.441	1.424	0.9	1.43	0.61	1.896	2.763	2.827	6.033	0.568	1.727	0.919	3.435	4.712	0.762	0.874	6.309	2.287	1.568	2.359	1.225	1.786	0.29	0	0	0.052	0	0	0.025	0	0	0	0	0	0	0	0
DELLA	TaGRAS100	TraesCS4A01G271000	2.254	0.374	2.442	1.661	1.765	0.387	1.668	4.082	4.219	10.828	0.281	0.288	0	0.476	0.176	0.153	0.182	1.56	23.642	3.866	7.852	7.163	3.877	1.912	3.041	3.439	15.937	7.817	4.381	4.383	12.285	6.05	22.091	12.974	17.766	19.338	13.229	11.72	12.093	15.585	18.897	25.892	16.666	18.805	19.938	25.187	25.329
DELLA	TaGRAS105	TraesCS4B01G043100	1.455	0.275	0.877	1.186	1.273	0.887	2.394	6.629	6.487	20.526	0.218	0.144	0.038	0.33	0.357	0.258	0.082	3.22	51.745	3.645	13.511	29.302	2.424	1.787	2.01	3.066	15.519	10.138	4.613	4.408	14.328	12.531	29.773	23.14	14.601	14.456	8.28	9.736	10.341	21.567	27.272	28.847	22.694	23.41	29.413	31.766	26.46
DELLA	TaGRAS123	TraesCS4D01G040400	0.073	0	0.407	0.03	0	0.052	0	0.434	0	4.254	0.068	0.174	0	0.07	0.004	0	0	1.084	3.818	0.411	3.271	1.778	0.328	0.23	0.241	0.347	2.813	0.486	1.277	0.851	0.048	1.628	0.646	0.888	7.466	3.282	5.444	5.63	7.811	2.328	4.911	4.771	2.853	4.01	5.164	5.999	4.4
DELLA	TaGRAS81	TraesCS3D01G220100	0.055	0.179	0.166	0.09	0	0.018	0	0	1.459	1.127	0.083	0.117	0.065	0.032	0	0.04	0	0.191	0.244	0.025	0.313	0.524	4.216	0.47	0.079	0	0.5	0	0.828	0.583	0	0	0	0	0	0	0	0	0	0	0	0	0	0	0	0	0
DELLA	TaGRAS147	TraesCS5A01G286400LC	0.22	0	0.01	0	0	0	0.759	0	0	0.438	0.016	0	0	0	0	0	0	0	0.258	0.058	0.245	0.437	0.065	0.065	0.086	0.044	1.379	0.686	0.503	0.294	1.224	0	1	0.72	0.252	1.205	0.72	0.593	0	0.387	0.417	0.788	0.517	0.564	1.041	1.483	1.266
DELLA	TaGRAS37	TraesCS2B01G112100	0	0	0	0	0	0	0	0	0	0	0	0	0	0	0	0	0	0	0	0.004	0	0	0	0	0	0	0	0	0	0	0	0	0	0	0	0	0	0	0	0	0	0	0	0	0	0	0
DELLA	TaGRAS48	TraesCS2D01G095300	0	0	0	0	0	0	0	0	0	0	0	0	0	0.002	0.005	0	0	0	0	0	0	0	0	0	0	0	0	0	0	0	0	0	0	0	0	0	0	0	0	0	0	0	0	0	0	0	0
DELLA	TaGRAS103	TraesCS4A01G466700	0	0	0	0	0	0	0	0	0	0	0	0	0	0	0	0	0	0.015	0	0	0.017	0	0	0	0.003	0	0	0	0	0	0	0	0	0.017	0	0	0	0	0	0	0	0	0	0	0	0	0
DELLA	TaGRAS121	TraesCS4B01G342800	0.132	0	0.151	0	0	0.081	0	0	0	0	0.075	0.292	0.074	0.051	0.009	0	0.32	0	0	0.016	0.04	0	0.334	0	0.238	0.077	0	0	0.028	0	0.189	0	0	0	0	0	0	0	0	0	0	0	0	0	0	0	0
DELLA	TaGRAS141	TraesCS4D01G338800	1.058	0.15	0.481	0.064	0.064	0.132	0	0	0.229	0	0.594	0.57	0.191	0.225	0.13	2.791	0.351	0.891	0	0.08	0.121	0	0.423	0.29	0.472	0.278	0.922	0.435	0.471	0.609	0.19	0.258	0	0	0	0	0	0	0	0	0	0	0	0.012	0	0	0
DELLA	TaGRAS154	TraesCS5A01G511900	0.739	0.143	0.154	0	0	0.098	0.621	0	0.434	0	0.329	0.21	0.234	0.167	0.119	1.061	0.225	0.56	0	0.069	0.036	0	0.673	0.351	0.47	0.145	2.102	0.471	0.317	0.31	0.215	0	0	0	0	0	0	0	0	0	0	0	0	0	0	0	0
DELLA	TaGRAS172	TraesCS6B01G642800LC	0	0	0	0	0	0	0	0	0	0.051	0	0	0	0	0	0	0	0	0.046	0	0.082	0.062	0.103	0	0.016	0	0	0	0.019	0	0.121	0	0	0.075	0.138	0.135	0	0	0	0	0.033	0	0	0	0	0	0
Os4	TaGRAS64	TraesCS3A01G392400	0	0	0	0	0	0.01	0	0	0	0	0	0	0	0	0	0.045	0	0.006	0.015	0	0	0	0	0	0.006	0.003	0.011	0	0.021	0	0	0	0	0	0	0.009	0	0	0	0	0.011	0	0.01	0.01	0.01	0.017	0.062
Os4	TaGRAS65	TraesCS3A01G392500	0	0	0	0	0	0	0	0	0	0	0	0	0	0	0	0	0	0	0	0	0	0	0	0	0	0	0	0	0	0	0	0	0	0	0	0	0	0	0	0	0	0	0	0	0	0	0
Os4	TaGRAS66	TraesCS3A01G392600	0	0.05	0.016	0.027	0.053	0.017	0	0	0	0.09	0	0	0	0.003	0	0.027	0	0.02	0.042	0.011	0.046	0.089	0.015	0.013	0.03	0.017	0.017	0.051	0.06	0.031	0	0	0	0.026	0.071	0.058	0.021	0.043	0	0.037	0.05	0.104	0.14	0.025	0.063	0.174	0.027
Os4	TaGRAS74	TraesCS3B01G424500	0	0	0	0	0	0	0	0	0	0	0	0	0	0.006	0	0	0	0	0	0	0	0	0	0	0	0	0	0	0	0	0	0	0	0	0	0.01	0	0	0	0	0	0	0	0	0	0	0
Os4	TaGRAS75	TraesCS3B01G424600	0	0	0	0	0	0	0	0	0	0	0	0	0	0	0	0	0	0	0	0	0	0	0	0	0	0	0	0.069	0	0	0	0	0	0	0	0	0	0	0	0	0	0	0	0	0	0	0
Os4	TaGRAS83	TraesCS3D01G385400	0	0	0	0	0	0	0	0	0	0	0	0	0	0	0	0	0	0	0	0	0	0	0	0	0	0	0.01	0	0	0	0	0	0	0	0	0	0	0	0	0	0	0	0	0	0	0	0
Os4	TaGRAS84	TraesCS3D01G385500	0	0.051	0.013	0	0	0.006	0	0	0	0	0.037	0	0	0.004	0	0	0	0.025	0.028	0	0.019	0.023	0	0	0.002	0.005	0.021	0.139	0.015	0.009	0	0	0	0.044	0.037	0.035	0.633	0.069	0.099	0.031	0.007	0.033	0.04	0.036	0.024	0.061	0.077
DLT	TaGRAS101	TraesCS4A01G430600	0.021	0	0.003	0.374	0.241	0	0	0.674	0.44	0.006	0.059	0.093	0.018	0.006	0	0.33	0.076	0	0	0.003	0	0	0.04	0.083	0.117	0.06	1.598	0.276	0.25	0.121	0.061	0.166	0	0	0	0.015	0	0.016	0.017	0	0	0	0.007	0	0	0	0
DLT	TaGRAS177	TraesCS7A01G059000	0.055	0.016	0.002	0.156	0.034	0.01	1.899	6.507	2.249	0.096	0.124	0.032	0	0.006	0	0.254	0.093	0.012	0.045	0.007	0.082	0.006	0.093	0.076	0.143	0.094	0.753	0.667	0.365	0.168	1.439	2.016	2.511	0.005	0.014	0	0.027	0	0.042	0.022	0.009	0.008	0.006	0.014	0.01	0.035	0.023
DLT	TaGRAS184	TraesCS7D01G053600	0.056	0	0	0.189	0.073	0	0.108	0.309	0.342	0	0.075	0.031	0	0	0	0.245	0.03	0.004	0.008	0.006	0.041	0	0.047	0.081	0.241	0.109	1.095	0.55	0.416	0.25	0.033	0.259	0	0	0	0	0	0	0	0	0.004	0.008	0.002	0.005	0.005	0	0
HAM	TaGRAS98	TraesCS4A01G209800	0.088	0	0	0.452	0.146	0.019	0.254	0	0	0.267	0	0	0	0.007	0.031	0	0	0.066	0	0.091	0.297	0.247	0.021	0.012	0.136	0.136	0.236	0.036	0.374	0.263	0.845	0.596	0.702	0.057	0	0.039	0.058	0.028	0	0.047	0.129	0.1	0.168	0.06	0.046	0.085	0.086
HAM	TaGRAS117	TraesCS4B01G215700	0	0	0.004	0	0.055	0	0	0	0	0.031	0.005	0	0.023	0.003	0	0.024	0	0	0	0.001	0.088	0	0.024	0.012	0.008	0.011	0	0	0.005	0	0	0	0	0.066	0	0.016	0	0	0.022	0.06	0.077	0.087	0.046	0.051	0.039	0.029	0.107
HAM	TaGRAS125	TraesCS4D01G110800	0	0	0	0	0	0.044	0	0	0	0.116	0	0	0	0	0	0	0	0	0	0.047	0.146	0.188	0	0	0.005	0.008	0	0	0.06	0	0	0	0	0	0	0	0	0	0	0	0	0	0	0	0	0	0.023
HAM	TaGRAS136	TraesCS4D01G216200	0	0	0	0	0	0.005	0	0	0	0.035	0.017	0.029	0	0.01	0	0	0	0	0.043	0.013	0.008	0	0	0.025	0	0.007	0.016	0	0	0.02	0	0	0	0	0	0	0	0	0	0	0.007	0	0	0	0	0	0
HAM	TaGRAS5	TraesCS1A01G209400	0.124	0	0.002	0.077	0.078	0	0	0.616	0.325	0.482	0.009	0.017	0	0.007	0	0.034	0	0.051	0.167	0.106	0.451	0.108	0.205	0.155	0.148	0.279	0.398	0.494	0.342	0.415	0.629	0.359	0.905	0.901	1.069	1.138	1.275	0.68	1.225	1.104	1.407	1.731	1.319	1.335	1.432	2.388	1.477
HAM	TaGRAS14	TraesCS1B01G223400	0.16	0	0.027	0.096	0.231	0.004	0.138	0.131	0.527	0.429	0.073	0	0	0.016	0.003	0.12	0	0.077	0.538	0.2	0.73	0.342	0.271	0.223	0.223	0.205	0.678	0.311	0.498	0.304	0.348	0.773	0.579	0.64	0.931	1.504	2.737	0.909	1.26	1.152	1.224	2.009	1.284	1.233	1.447	2.59	2.679
HAM	TaGRAS23	TraesCS1D01G212800	0.169	0	0.01	0.096	0.558	0	0.277	0.396	0	0.589	0.008	0.019	0	0.004	0	0.081	0.038	0.099	0.339	0.217	0.799	0.296	0.259	0.129	0.203	0.175	0.751	0.751	0.532	0.44	0.909	0.663	2.132	1.089	1.243	1.974	3.172	0.95	1.497	1.419	1.914	2.294	1.741	1.947	1.782	2.835	1.679
HAM	TaGRAS104	TraesCS4A01G482000	0.183	0.042	0.14	0.023	0	0.029	0	0	0	0.084	0.071	0.025	0.041	0.055	0.031	0.032	0	0.058	0.162	0.007	0.111	0.089	0.157	0.145	0.029	0.017	2.14	0.362	0.165	0.115	0.38	0.179	0.42	0.242	0.665	1.008	0.667	1.659	1.545	0.14	0.142	0.338	0.131	0.14	0.279	0.305	0.228
HAM	TaGRAS122	TraesCS4B01G367300	0.107	0	0.031	0.046	0.249	0.014	0.559	0.362	0.148	0.166	0.142	0.086	0.113	0.015	0.01	0.963	0.349	0.143	0.508	0.048	0.271	2.696	0.103	0.054	0.089	0.049	0.322	0.45	0.227	0.253	0.026	0.168	0.196	0.87	0.656	1.191	1.302	0.574	0.58	1.079	0.927	1.405	1.002	0.895	1.03	1.817	1.146
HAM	TaGRAS169	TraesCS6A01G247200	0.648	0.305	0.202	0.71	0.523	0.308	0.447	2.137	1.657	2.76	0.386	0.121	0.144	0.174	0.171	0.391	0.799	0.57	1.588	0.729	2.028	1.005	0.678	0.573	0.691	0.765	2.901	1.759	1.601	1.66	1.278	1.689	2.405	1.328	3.696	2.087	3.012	2.147	2.049	2.436	3.065	3.032	2.951	3.103	3.478	3.734	3.62
HAM	TaGRAS171	TraesCS6B01G277400	0.288	0.155	0.131	0.268	0.161	0.297	0.251	4.097	1.515	1.875	0.308	0.2	0.067	0.203	0.196	0.023	0.149	0.28	1.827	0.466	1.308	0.993	0.653	0.755	0.671	0.793	4.744	2.734	2.154	1.39	1.529	4.563	5.534	0.622	1.621	2.362	1.317	1.72	1.925	2.775	2.105	1.92	2.578	2.343	2.344	2.595	2.631
HAM	TaGRAS175	TraesCS6D01G229400	0.901	0.546	0.496	2.744	2.809	0.389	0.77	2.53	1.311	3.492	0.499	0.379	0.49	0.25	0.283	0.927	0.886	0.409	2.074	0.938	2.095	1.237	0.595	0.639	0.946	1.185	4.265	2.639	2.046	1.702	2.273	4.082	5.006	1.059	2.771	2.718	1.438	1.576	2.232	3.135	2.661	3.041	3.172	2.619	3.117	3.225	2.875
HAM	TaGRAS183	TraesCS7D01G011400	0.465	0	0.059	0	0.106	0	0	0.222	0.247	0.085	0.012	0.159	0	0.036	0	0.072	0	0.171	0.021	0.016	0.1	0.07	0.398	0.052	0.009	0.061	1.473	0.308	0.274	0	0.646	0	0	2.097	0.931	0.781	0.72	2.364	1.562	0.187	0.129	0.892	0.25	0.432	0.303	0.107	0.214
HAM	TaGRAS142	TraesCS4D01G360200	0.299	0.1	0.037	0.254	1.101	0.037	0.562	0	0.446	0.107	0.324	0.187	0.718	0.095	0.062	0.854	1.181	0.283	0.187	0.056	0.35	1.29	0.17	0.125	0.234	0.112	0.724	0.68	0.43	0.447	0.387	0.168	0.788	1.298	1.371	1.741	1.725	0.782	0.909	1.712	1.548	2.072	2.008	2.117	2.061	3.029	1.663
HAM	TaGRAS155	TraesCS5A01G535000	0.065	0	0.007	0	0	0	0.378	0	0	0	0.124	0.081	0	0.009	0	0.024	0.083	0.064	0.045	0.023	0.165	0.07	0.03	0.055	0.074	0.054	0.458	0.295	0.183	0.213	0.122	0	0.526	0.314	0.563	1.092	0.88	0.299	0.439	0.526	0.91	0.873	0.781	0.732	0.885	1.411	0.707
HAM	TaGRAS88	TraesCS4A01G088500	0	0	0.059	0.05	0	0.057	0	0	0	0.081	0.173	0.119	0.021	0.124	0.004	0.131	0.045	0.018	0.096	0.004	0.08	0	0.02	0.072	0.016	0.013	0.025	0.024	0.011	0.075	0	0	0	0.12	0.02	0.072	0.04	0.117	0.04	0.074	0.252	0.299	0.201	0.285	0.21	0.261	0.055
HAM	TaGRAS107	TraesCS4B01G113300	0.183	0	0.072	0.285	0.392	0.055	0	0.257	0	0.631	0.015	0	0	0.016	0.043	0.034	0.072	0.163	0.308	0.287	0.619	0.325	0.058	0.019	0.283	0.32	0.458	0.039	0.34	0.352	1.195	0	0	0.278	0.216	0.222	0.372	0.121	0.031	0.334	0.292	0.279	0.451	0.242	0.4	0.273	0.261
HAM	TaGRAS176	TraesCS7A01G014200	0.61	0.92	0.388	2.974	2.061	0.075	0.087	0.158	0.175	0.233	0.049	0.12	0.238	0.096	0.038	1.391	0.489	0.317	0.278	0.19	0.255	0.243	0.27	0.119	0.29	0.185	1.335	0.632	0.572	0.393	1.62	0.2	0.231	0.847	0.382	0.504	0.361	0.853	1.213	0.559	0.396	0.856	0.359	0.578	0.423	0.751	0.548
LAS	TaGRAS168	TraesCS6A01G159500	0	0	0	0	0	0	0	0	0	0.006	0	0	0	0	0	0	0	0	0	0.008	0	0	0	0	0	0.005	0	0	0	0.013	0	0	0	0	0	0	0	0	0	0	0.005	0.012	0.009	0.006	0.008	0.009	0
LAS	TaGRAS170	TraesCS6B01G191800	0	0	0.003	0	0	0.013	0	0	0	0.025	0	0	0	0.004	0.017	0	0	0.056	0.041	0.032	0.023	0.064	0	0	0.006	0.003	0	0	0	0.006	0	0	0	0	0	0.013	0	0.019	0	0	0.019	0	0.016	0.005	0.019	0.016	0.025
LAS	TaGRAS174	TraesCS6D01G153000	0	0	0	0	0	0	0	0	0	0	0	0	0	0	0	0	0	0	0	0	0	0	0	0	0	0	0	0	0	0.01	0	0	0	0	0	0	0	0	0	0	0	0	0	0	0	0	0
LAS	TaGRAS179	TraesCS7A01G382800	0.034	0	0	0	0	0	0	0.187	0.831	0	0.006	0	0	0	0	0	0	0	0	0	0	0	0.008	0	0.015	0.007	0.273	0.45	0.071	0.026	0	0	0	0	0	0	0	0	0	0	0	0	0	0	0	0	0
LAS	TaGRAS182	TraesCS7B01G285500	0	0	0	0	0	0	0	0	0	0.01	0	0	0	0	0	0	0	0	0	0	0	0	0.013	0	0.002	0	0.048	0	0	0.028	0	0	0	0	0	0	0	0	0	0	0	0	0	0	0	0	0
LAS	TaGRAS187	TraesCS7D01G379200	0.043	0	0	0	0	0	0	0.232	0	0.01	0	0	0	0	0	0	0	0	0	0	0	0	0.01	0.006	0.005	0.003	0.314	0.105	0.022	0.015	0	0.29	0	0	0	0	0	0	0	0	0	0	0	0	0	0	0
LISCL	TaGRAS63	TraesCS3A01G360300	0.421	0.771	2.052	0.965	1.262	0.81	0.146	3.013	1.233	1.517	0.498	0.236	0.037	0.323	0.394	0.776	0	1.025	0.548	0.894	1.814	0.411	0.928	2.339	0.729	0.764	10.026	1.944	5.222	1.91	5.003	1.921	2.861	4.493	9.742	26.886	17.252	18.138	27.137	22.976	46.599	16.78	44.3	46.486	52.314	54.408	61.665
LISCL	TaGRAS73	TraesCS3B01G392600	0.366	0.717	1.874	0.922	1.357	0.879	0.142	1.274	1.32	1.609	0.146	0.021	0.065	0.278	0.163	0.893	0.149	0.512	0.813	0.951	0.993	1.164	0.408	0.606	0.503	0.601	3.667	0.9	1.336	0.437	1.68	1.383	0.45	4.481	11.207	14.574	15.853	14.234	12.132	13.93	20.288	15.982	21.364	21.913	26.827	33.644	41.109
LISCL	TaGRAS82	TraesCS3D01G354100	0.664	2.555	2.976	2.783	2.478	1.446	0.293	1.452	0.272	1.346	0.412	0.114	0.118	0.442	0.327	2.071	0.305	0.607	0.396	0.792	0.823	0.749	0.422	0.896	0.653	0.696	3.855	0.981	1.603	1.097	2.028	2.274	1.385	3.382	3.554	10.735	11.025	7.237	7.012	13.89	23.464	13.139	24.977	25.056	27.236	40.697	42.633
LISCL	TaGRAS143	TraesCS5A01G080300	1.169	3.972	2.417	4.096	2.631	1.632	1.2	1.732	2.418	5.711	1.548	0.663	1.779	0.952	0.965	2.336	2.255	2.315	8.56	1.803	4.019	6.497	2.5	1.743	1.704	1.895	4.871	1.594	3.431	3.258	1.51	1.61	2.775	3.004	3.195	6.281	6.447	6.439	6.83	7.915	8.065	6.913	7.611	9.445	9.364	12.541	11.775
LISCL	TaGRAS156	TraesCS5B01G129800LC	1.823	4.51	3.288	4.968	4.079	1.89	1.652	1.279	2.618	5.67	1.714	0.497	1.84	0.995	0.927	2.601	2.817	2.153	9.232	2.07	4.567	6.282	2.119	0.852	1.87	1.991	6.352	2.035	4.296	2.825	2.081	1.821	2.916	2.67	4.133	5.407	6.196	7.25	5.676	6.661	7.096	8.261	8.127	9.179	8.041	11.253	11.454
LISCL	TaGRAS158	TraesCS5B01G138100	1.402	1.372	1.663	2.073	1.637	1.049	1.132	1.492	1.528	5.732	0.846	0.271	0.806	0.424	0.525	0.327	0.307	1.89	4.967	1.871	4.293	4.064	1.282	0.542	1.697	1.758	3.16	1.183	5.606	3.532	2.841	1.659	2.301	1.34	2.403	2.309	3.307	2.743	2.608	2.683	3.191	3.964	3.249	3.325	3.139	3.902	3.958
LISCL	TaGRAS161	TraesCS5B01G494500	0.5	0.304	1.409	0.572	0.414	0.954	0.51	1.281	0.135	3.14	0.127	0.055	0.033	0.247	0.373	0.121	0.073	0.839	3.98	0.868	2.208	2.098	0.242	0.327	0.307	0.664	2.736	0.937	1.451	1.193	1.136	0.918	1.609	3.116	2.896	4.293	6.825	7.982	5.146	9.59	6.503	7.4	9.229	7.01	6.331	14.028	17.367
LISCL	TaGRAS162	TraesCS5D01G092000	1.696	4.059	3.896	3.106	1.656	3.02	1.675	1.943	1.343	7.677	2.301	0.884	2.721	1.482	1.602	1.543	2.659	3.195	13.001	3.026	5.541	11.02	2.222	1.465	2.593	2.587	5.158	1.423	3.505	4.083	2.35	1.141	1.603	6.193	5.559	8.199	6.77	11.383	10.098	14.41	14.858	18.309	14.833	19.903	16.902	19.163	16.213
LISCL	TaGRAS165	TraesCS5D01G152700	1.101	1.184	1.318	3.327	2.762	0.75	1.91	1.802	2.698	3.19	0.949	0.249	1.215	0.448	0.351	1.091	0.823	0.993	1.751	1.265	2.835	2.392	1.293	0.492	1.923	1.33	2.269	0.95	6.355	3.632	2.888	1.074	2.302	0.936	1.854	1.395	2.518	1.61	1.96	1.856	2.433	2.38	2.479	2.656	2.591	2.896	2.851
LISCL	TaGRAS89	TraesCS4A01G176200	0.077	0.15	0.289	0.071	0.072	0.215	0.114	0.328	0.605	0.319	0.368	0.079	0.133	0.085	0.102	0.093	0	0.048	0.282	0.131	0.34	0.298	0.114	0.233	0.295	0.216	1.154	0.392	0.379	0.325	0.125	0.137	0	0.115	0.153	0.554	0.084	0.438	0.405	0.852	0.976	0.594	1.064	0.929	0.983	1.156	1.074
LISCL	TaGRAS90	TraesCS4A01G176300	0.337	0.743	0.234	0.577	0.423	0.32	0.569	1.001	0.301	0.587	0.07	0.059	0	0.085	0.133	0.038	0.039	0.166	0.726	0.326	0.858	0.931	0.309	0.392	0.162	0.17	6.566	1.493	1.159	0.459	3.796	2.216	2.592	0.055	0.035	0.283	0.069	0.067	0.052	0.143	0.166	0.061	0.128	0.174	0.145	0.196	0.174
LISCL	TaGRAS91	TraesCS4A01G176400	0.171	0.36	0.533	0.11	0.51	0.183	0.133	1.145	0.987	0.172	0.281	0.028	0.103	0.119	0.103	0.091	0.147	0.119	0.138	0.126	0.333	0.359	0.211	0.084	0.273	0.145	0.872	0.587	0.749	0.531	0.812	1.279	0.187	0.184	0.423	0.643	1.035	0.839	0.855	0.745	1.044	0.719	0.933	0.957	0.887	1.207	1.358
LISCL	TaGRAS114	TraesCS4B01G141300	0.148	0.847	0.676	0.409	0.789	0.211	0.572	0.409	0.972	0.189	0.451	0.111	0.367	0.172	0.106	0.199	0.506	0.133	0.286	0.118	0.402	0.521	0.183	0.137	0.338	0.164	1.195	0.591	0.96	0.77	0.522	0.369	0.4	0.301	0.732	1.152	1.158	1.464	1.773	1.446	2.531	1.394	2.421	2.108	1.83	3.118	3.784
LISCL	TaGRAS115	TraesCS4B01G141400	0.478	0.252	1.283	0.641	0.413	3.456	0.541	1.646	1.139	2.76	0.095	0	0.023	0.518	0.746	0.07	0.049	0.91	8.614	1.362	2.347	7.027	0.476	0.47	0.217	0.321	11.123	1.253	1.155	0.659	4.869	1.717	2.769	0.121	0.488	0.775	0.684	0.711	0.651	0.555	0.647	0.548	1.05	0.684	0.627	0.708	0.831
LISCL	TaGRAS116	TraesCS4B01G141500	0.294	1.398	0.552	1.423	0.75	0.382	0.52	0.498	0.331	0.67	0.302	0.104	0.677	0.137	0.185	1.185	0.801	0.402	1.296	0.403	0.367	1.05	0.281	0.387	0.314	0.317	1.656	0.618	0.712	0.606	0.649	0.251	0.731	0.183	0.157	0.411	0.064	0.564	0.463	0.446	0.844	0.569	0.752	0.719	0.703	0.858	1.124
LISCL	TaGRAS132	TraesCS4D01G136200	0.07	0.305	0.436	0.737	0.587	0.226	0.4	0.189	0	0.34	0.233	0.153	0.101	0.185	0.097	0.155	0.215	0.223	0.456	0.141	0.54	0.595	0.159	0.133	0.286	0.23	1.248	0.142	1.002	0.895	0.618	0	0	0.371	0.397	1.401	1.055	0.482	0.643	0.792	1.075	0.808	1.167	1.191	0.937	1.234	1.368
LISCL	TaGRAS133	TraesCS4D01G136300	0.49	1.12	0.825	1.37	1.901	0.32	0	2.417	0.382	0.228	0.33	0.089	0.127	0.194	0.152	0.341	0.547	0.21	0.371	0.134	0.305	0.442	0.188	0.105	0.363	0.214	1.841	1.06	1.195	0.575	1.572	1.998	1.381	0.35	0.631	1.299	0.951	0.855	0.865	1.534	2.255	0.975	2.065	2.478	1.789	2.483	4.292
LISCL	TaGRAS134	TraesCS4D01G136400	0.952	0.041	0.072	1.996	2.761	0.294	0.138	0.923	0.731	1.284	0.078	0.042	0.053	0.055	0.2	0.201	0.038	0.267	2.683	0.534	1.344	2.059	0.598	0.164	0.279	0.305	2.721	0.815	1.45	0.739	2.79	0.497	2.908	0.093	0.317	0.589	0.586	0.426	0.511	0.322	0.674	0.297	0.62	0.604	0.596	0.658	0.741
LISCL	TaGRAS135	TraesCS4D01G136500	0.147	0.419	0.271	0.508	0.25	0.286	0.398	0.38	0	0.235	0.394	0.148	0.222	0.101	0.298	0.827	0.453	0.185	0.429	0.203	0.401	0.533	0.277	0.332	0.359	0.274	1.22	0.377	0.897	0.623	0.468	0.318	0.372	0.366	0.413	2.034	0.435	0.631	1.245	1.43	2.624	1.008	2.033	2.334	2.371	1.817	2.086
LISCL	TaGRAS145	TraesCS5A01G139000	0	0.052	0.144	0	0	0.066	0.003	0.014	0	0.847	0.084	0.001	0.056	0.04	0.045	0	0	0.21	0.826	0.137	0.532	0.979	0.077	0.138	0.104	0.038	0.562	0.191	0.663	0.447	0.143	0	0.022	0.034	1.133	0.454	1.008	1.177	0.643	0.704	0.572	0.542	0.571	0.753	0.989	1.068	0.757
LISCL	TaGRAS150	TraesCS5A01G481300	0.313	0.077	1.771	0.603	0.311	1.715	0.808	1.148	1.023	1.756	0.02	0	0	0.421	0.565	0	0	1.646	2.227	1.046	2.035	1.818	0.355	0.311	0.383	0.854	1.767	0.537	1.385	1.13	1.886	0.579	3.39	2.368	3.76	9.273	6.562	6.879	5.817	12.755	10.188	11.355	12.677	11.576	9.663	14.639	21.902
LISCL	TaGRAS167	TraesCS5D01G494900	0	0	0	0	0	0.056	0	0	0	0.018	0	0	0	0	0	0	0	0.013	0.159	0.005	0	0.137	0	0	0	0.003	0	0	0	0	0	0	0	0	0	0.011	0	0	0	0	0	0.024	0	0.006	0.018	0.527	0
LISCL	TaGRAS178	TraesCS7A01G173000	0	0.029	0.021	0	0.031	0.003	0	0.39	0.108	0.033	0	0	0.027	0	0	0.041	0.028	0	0.03	0.02	0.17	0.053	0.075	0.005	0.02	0.02	0.362	0.058	0.033	0.031	0.099	0.123	0.143	0.9	1.477	1.426	2.606	3.998	3.235	0.499	0.932	0.824	0.925	1.264	1.155	2.195	3.357
LISCL	TaGRAS180	TraesCS7B01G077800	0.021	0	0.003	0.158	0.287	0	0	1.131	0	0.029	0.003	0	0.015	0.004	0.02	0.016	0	0.029	0.005	0.013	0.311	0.021	0.061	0.024	0.022	0.048	2.203	0.43	0.071	0.032	0.379	1.707	0.166	0.438	0.219	1.756	1.517	0.836	0.899	1.121	2.194	0.879	2.942	2.149	2.027	4.939	4.067
LISCL	TaGRAS181	TraesCS7B01G078300	0.02	0	0.015	0.091	0.082	0	0.136	0	0	0.04	0	0	0	0	0	0	0	0.099	0.27	0.028	0.257	0.15	0.036	0.069	0.021	0.015	1.172	0.039	0.058	0.021	0.502	0	0	4.887	2.745	6.992	2.928	9.731	11.209	5.935	13.852	6.224	9.006	12.803	15.523	13.238	17.577
LISCL	TaGRAS185	TraesCS7D01G174100	0.116	0.083	0.092	0	0	0.78	0.437	0.139	0	0.189	0.064	0.167	0.112	0.592	0.852	0.039	0.12	0.139	0.351	0.499	0.275	0.218	0.091	0.295	0.223	0.471	1.622	0.3	0.033	0.109	0.044	0.697	0.204	1.418	1.226	1.123	4.002	3.696	3.968	1.05	1.639	1.516	1.8	1.314	1.362	3.734	4.157
LISCL	TaGRAS1	TraesCS1A01G030200	0	0.02	0.014	0	0	0.046	0	0	0	0.03	0.05	0	0.018	0.009	0.023	0	0	0	0	0.02	0.079	0.038	0.015	0.004	0.046	0.025	0.086	0	0.054	0.015	0.019	0	0	0.029	0.127	0.029	0	0.138	0.035	0.103	0.093	0.039	0.108	0.042	0.146	0.066	0.06
LISCL	TaGRAS2	TraesCS1A01G030300	0	0	0.006	0	0	0.075	0	0	0	0	0.042	0	0	0.013	0.009	0	0	0.012	0.006	0.03	0.014	0.012	0.007	0.008	0.052	0.042	0.038	0.024	0.028	0.117	0	0	0	0.047	0.02	0.007	0.02	0.019	0	0.106	0.138	0.118	0.063	0.057	0.082	0.108	0.041
LISCL	TaGRAS3	TraesCS1A01G036300LC	0	0.113	0.181	0.126	0	0.036	0	0	0	1.164	0.093	0	0	0.036	0.086	0.307	0	0.148	0.084	0.162	0.948	0.379	0.157	0.025	0.104	0.114	0.186	0	0.434	0.398	0.448	0	0	0	0.217	0.277	0.389	0.404	0.5	0	0	0	0	0	0	0	0
LISCL	TaGRAS4	TraesCS1A01G036500LC	0	0	0.013	0.056	0	0.011	0	0	0	0.048	0	0	0	0	0.008	0	0	0.026	0	0.006	0.032	0.023	0.059	0	0.025	0.021	0.042	0	0.358	0.205	0	0	0	0.028	0.044	0.071	0	0.044	0.624	0.248	0.389	0.242	0.234	0.336	0.354	0.057	0.07
LISCL	TaGRAS9	TraesCS1B01G037200	0	0.173	0.046	0.348	0.046	0.06	0	0	0	0.229	0.064	0.043	0.02	0.018	0.031	0.303	0.168	0.168	0.174	0.048	0.125	0.175	0.053	0.011	0.235	0.096	0.118	0.022	0.33	0.221	0.072	0	0	0.006	0.371	0.148	0.184	0.319	0.337	0.019	0.031	0.076	0.034	0.056	0.029	0.023	0.006
LISCL	TaGRAS10	TraesCS1B01G037300	0	0	0.026	0	0	0.041	0.167	0	0	0.089	0.009	0.053	0.021	0.021	0.028	0	0.046	0.072	0.042	0.036	0.105	0.168	0.028	0.008	0.061	0.069	0.062	0.024	0.136	0.169	0.05	0	0	0.024	0.079	0.101	0.1	0.137	0.104	0.06	0.032	0	0.034	0.023	0.051	0.033	0.021
LISCL	TaGRAS11	TraesCS1B01G037400	0	0.023	0.01	0	0	0.024	0	0	0	0.067	0.009	0	0	0.006	0.015	0.021	0	0.031	0.027	0.013	0.026	0.028	0.007	0.008	0.017	0.015	0.022	0	0.113	0.055	0.049	0	0	0.041	0.058	0.024	0.116	0.071	0.039	0.053	0.027	0.036	0.047	0.021	0.01	0.016	0.04
LISCL	TaGRAS12	TraesCS1B01G035600LC	0	0	0.005	0	0	0.029	0	0	0	0	0	0	0	0	0	0	0	0	0.017	0.006	0.016	0	0.022	0	0.03	0.023	0.038	0	0.036	0.078	0	0	0	0.018	0.085	0.018	0	0	0	0.037	0	0	0.053	0	0	0.01	0
LISCL	TaGRAS13	TraesCS1B01G037500	0	0	0.005	0	0	0.044	0	0	0	0.04	0.02	0.044	0	0.008	0.02	0	0	0.011	0.014	0.017	0.035	0.038	0.064	0.007	0.043	0.037	0.015	0	0.065	0.045	0	0	0	0	0	0.013	0	0.214	0.037	0	0	0	0.005	0	0	0	0
LISCL	TaGRAS18	TraesCS1D01G030800	0.054	0	0.006	0	0.05	0.017	0	0	0	0.034	0.014	0	0	0.006	0.009	0	0	0	0	0.033	0.029	0	0.007	0.004	0.063	0.011	0.016	0	0.029	0.055	0	0	0	0	0.08	0.009	0.06	0	0.02	0.086	0.054	0.013	0.049	0.038	0.071	0.068	0.022
LISCL	TaGRAS19	TraesCS1D01G027500LC	0.37	0.957	0.428	0.514	0.365	0.137	1.507	0.666	0	0.846	0.24	0.193	0.32	0.165	0.133	1.276	0.853	0.897	0.023	0.282	0.837	0.579	0.097	0.083	0.465	0.37	0.347	2.485	1.673	0.994	0.43	1.635	0.993	0.017	0.507	0.079	0.467	0.202	0.214	0.071	0.148	0.043	0.041	0.11	0.093	0.233	0
LISCL	TaGRAS20	TraesCS1D01G030900	0	0	0.012	0	0	0.005	0	0	0	0.081	0.017	0	0.021	0.007	0.004	0.022	0	0.08	0.007	0.042	0.063	0.04	0.017	0	0.035	0.029	0.023	0	0.064	0.057	0.049	0	0	0.007	0.02	0.009	0.039	0.024	0	0.06	0.08	0.107	0.018	0.057	0.029	0.016	0.007
LISCL	TaGRAS21	TraesCS1D01G031000	0.108	0.045	0.062	0.024	0.096	0.043	0	0	0	0.088	0.064	0.073	0.062	0.026	0.024	0.127	0.176	0.091	0	0.098	0.131	0.208	0.023	0.015	0.12	0.09	0.106	0.046	0.14	0.199	0.022	0	0	0	0.115	0.038	0.212	0.019	0.06	0.01	0	0	0	0.006	0.012	0.008	0
LISCL	TaGRAS22	TraesCS1D01G031200	0	0.023	0.015	0	0	0.016	0	0	0	0.033	0.011	0.023	0	0.006	0.015	0	0	0.029	0	0.019	0.057	0.061	0.02	0	0.057	0.012	0.036	0.023	0.273	0.204	0.07	0	0	0.02	0.038	0.007	0	0.019	0.02	0	0.06	0.011	0.025	0.046	0.038	0.008	0.03
LISCL	TaGRAS59	TraesCS3A01G067900	0	0	0	0	0	0	0	0	0	0	0	0	0	0	0	0	0	0	0	0	0	0	0	0	0	0	0	0	0	0	0	0	0	0	0	0	0	0	0	0	0	0	0	0	0	0	0
LISCL	TaGRAS60	TraesCS3A01G080000LC	0	0	0	0	0	0	0	0	0	0	0	0	0	0	0	0	0	0	0	0	0	0	0	0	0	0	0	0	0	0	0	0	0	0	0	0	0	0	0	0	0	0	0	0	0	0	0
LISCL	TaGRAS61	TraesCS3A01G068000	0	0	0	0	0	0	0	0	0	0	0	0	0	0	0	0	0	0	0	0	0	0	0	0	0	0	0	0	0	0	0	0	0	0	0	0	0	0	0	0	0	0	0.014	0	0	0	0
LISCL	TaGRAS69	TraesCS3B01G080900	0	0.023	0	0	0	0	0	0	0	0	0	0	0	0	0	0	0	0	0	0	0	0	0	0	0	0	0	0	0	0	0	0	0	0	0	0	0	0	0	0	0	0	0	0	0	0	0
LISCL	TaGRAS70	TraesCS3B01G081000	0	0	0	0	0	0	0	0	0	0	0	0	0	0	0	0	0	0	0	0	0	0	0	0	0	0	0.007	0	0	0	0	0	0	0	0	0	0	0	0	0	0	0	0	0	0	0	0
LISCL	TaGRAS71	TraesCS3B01G081100	0	0	0	0	0	0	0	0	0	0	0	0	0	0	0	0	0	0	0	0	0	0	0	0	0	0	0	0	0	0.006	0	0	0	0	0	0	0	0	0	0	0	0	0	0	0	0	0
LISCL	TaGRAS78	TraesCS3D01G067700	0	0	0	0	0	0	0	0	0	0	0	0	0	0	0	0	0	0	0	0	0	0	0	0	0	0	0	0	0	0	0	0	0	0	0	0	0	0	0	0	0	0	0	0	0	0	0
LISCL	TaGRAS79	TraesCS3D01G067800	0	0	0	0	0	0	0	0	0	0	0	0	0	0	0	0	0	0	0	0	0	0	0	0	0	0.002	0	0	0	0	0	0	0	0	0	0	0	0	0	0	0	0	0	0	0	0	0
LISCL	TaGRAS80	TraesCS3D01G067900	0	0	0	0	0	0	0	0	0	0	0	0	0	0	0	0	0	0	0.008	0	0	0	0	0	0	0	0	0	0	0.006	0	0	0	0	0	0	0	0	0	0	0	0	0	0	0	0	0
LISCL	TaGRAS92	TraesCS4A01G176600	0.018	0.092	0.055	0.149	0.065	0.039	0	0	0	0.046	0.027	0.017	0.028	0.037	0.012	0.071	0.119	0.058	0.074	0.026	0.114	0.264	0.031	0.013	0.074	0.047	0.201	0.015	0.173	0.173	0	0.128	0	0.028	0.091	0.437	0.209	0.139	0.107	0.137	0.135	0.088	0.185	0.167	0.076	0.143	0.167
LISCL	TaGRAS93	TraesCS4A01G176500	0	0	0.028	0.074	0	0.014	0	0	0	0	0	0	0.064	0.01	0.008	0	0.068	0.014	0.01	0.023	0.102	0.033	0	0.006	0.051	0.002	0.117	0	0.093	0.06	0.035	0	0	0.015	0.029	0.202	0.147	0.029	0.03	0.035	0.033	0.085	0.039	0.05	0.055	0.05	0.061
LISCL	TaGRAS94	TraesCS4A01G176700	0.078	0.021	0.059	0.113	0.266	0.05	0	0.282	0	0.065	0.005	0	0.019	0.02	0.005	0.02	0.041	0.116	0.108	0.018	0.103	0.253	0.029	0.026	0.06	0.027	0.276	0.021	0.173	0.156	0.061	0	0	0.051	0.036	0.766	0.125	0.192	0.272	0.146	0.095	0.114	0.17	0.12	0.102	0.181	0.222
LISCL	TaGRAS95	TraesCS4A01G177100	0.026	0	0	0	0	0.005	0	0	0	0.065	0.01	0	0	0.007	0	0.023	0	0	0.238	0.122	0.149	0.235	0	0.034	0.082	0.088	0.04	0.074	0.041	0.113	0.029	0	0	0	0	0.024	0.021	0	0.021	0.057	0	0	0.003	0	0.008	0	0
LISCL	TaGRAS110	TraesCS4B01G140800	0	0	0	0	0.061	0.008	0	0	0	0.063	0.005	0	0.026	0.003	0	0.027	0	0.049	0.078	0.035	0.015	0.075	0.022	0.031	0.047	0.03	0.092	0.059	0.049	0.057	0	0	0	0	0.024	0.011	0.024	0.024	0.025	0.04	0.016	0	0.014	0.015	0.021	0.01	0.018
LISCL	TaGRAS111	TraesCS4B01G186600LC	0	0	0	0	0	0	0	0	0	0	0	0	0	0	0	0	0	0	0	0	0	0	0	0	0	0	0	0	0	0	0	0	0	0.009	0	0	0	0	0	0	0	0	0	0	0	0	0
LISCL	TaGRAS112	TraesCS4B01G141100	0	0	0	0	0	0	0	0	0	0	0	0	0	0	0	0	0	0	0	0	0	0	0	0.004	0.003	0.004	0	0	0	0.006	0	0	0	0	0	0	0	0	0	0	0	0	0.003	0	0	0	0
LISCL	TaGRAS113	TraesCS4B01G141200	0	0	0	0.034	0	0	0	0	0	0	0	0.029	0	0	0	0	0.058	0	0	0	0	0.017	0.011	0	0	0	0	0	0	0.009	0	0	0	0.017	0	0.01	0	0	0	0	0.008	0	0	0	0	0.011	0
LISCL	TaGRAS119	TraesCS4B01G536600LC	0	0	0	0	0	0	0	0	0	0.012	0	0	0	0	0	0	0	0	0	0.005	0	0	0	0	0	0.007	0.012	0	0	0	0	0	0	0.009	0.032	0	0.033	0.064	0	0	0	0	0.009	0	0	0.014	0.011
LISCL	TaGRAS120	TraesCS4B01G336200	0	0	0	0	0	0	0	0	0	0	0	0	0	0	0	0	0	0	0	0.001	0	0	0	0	0	0.006	0.008	0	0	0	0	0	0	0	0	0	0	0	0	0	0	0	0	0	0	0	0
LISCL	TaGRAS128	TraesCS4D01G135500	0.086	0.129	0.14	0	0	0.026	0	1.115	0.549	0.246	0.228	0.02	0	0.018	0.03	0.62	0.215	0.079	0.169	0.1	0.157	0.203	0.036	0.102	0.193	0.136	0.704	0.332	0.495	0.295	0.132	1.09	0.182	0.057	0.173	0.071	0.205	0.17	0.08	0.115	0.127	0.095	0.07	0.072	0.097	0.093	0.038
LISCL	TaGRAS129	TraesCS4D01G135900	0	0	0	0	0	0	0	0	0	0	0	0	0	0.002	0.004	0	0	0	0	0.001	0	0	0	0	0	0	0	0	0	0	0	0	0	0.012	0	0.074	0	0	0	0	0	0	0	0.018	0.011	0	0
LISCL	TaGRAS130	TraesCS4D01G136000	0	0	0.003	0	0	0	0	0	0	0	0.005	0	0	0.003	0	0	0	0	0.016	0.001	0	0.026	0	0	0.004	0	0.009	0	0	0	0.025	0	0	0	0	0.093	0	0.025	0	0	0	0	0	0	0.016	0	0
LISCL	TaGRAS131	TraesCS4D01G136100	0.034	0.054	0.046	1.2	0.114	0.007	0	0	0	0.051	0.01	0	0.073	0.006	0.005	0.175	0	0.038	0.048	0.008	0.03	0.076	0.034	0.019	0.073	0.033	0.205	0	0.219	0.126	0.053	0	0	0	0	0.045	0.023	0.022	0	0.111	0.022	0.054	0.083	0.117	0.044	0.058	0.13
LISCL	TaGRAS138	TraesCS4D01G437300LC	0	0	0.039	0	0	0	0	0	0	0.19	0.086	0	0	0.014	0	0	0	0.148	0.102	0.088	0.2	0.058	0	0.028	0.091	0.09	0.078	0	0.202	0.082	0	0	0	0.027	0.203	0.054	0.41	0.133	0.275	0.293	0.097	0.038	0.067	0.085	0.067	0.028	0.051
LISCL	TaGRAS139	TraesCS4D01G332000	0	0.049	0.017	0	0	0.01	0	0	0	0.023	0.01	0	0.022	0.014	0.021	0	0	0.111	0.015	0.013	0.07	0.109	0.018	0.013	0.018	0.011	0.009	0	0.018	0.045	0	0	0	0.005	0.083	0.007	0.104	0	0.021	0	0.019	0	0.012	0.017	0	0.009	0
LISCL	TaGRAS140	TraesCS4D01G437600LC	0	0	0.014	0	0.083	0.007	0	0	0	0.043	0.012	0	0.071	0.011	0.01	0	0	0.017	0.012	0.002	0.012	0.155	0	0.007	0.008	0.032	0	0	0.076	0.051	0	0	0	0	0.065	0.052	0.125	0.032	0.033	0.019	0.015	0.039	0.014	0	0.018	0.014	0.055
LISCL	TaGRAS151	TraesCS5A01G505900	0	0	0	0	0	0	0	0	0	0.027	0.009	0	0	0	0.007	0	0	0.065	0	0.004	0.074	0	0.014	0.014	0.007	0.008	0.062	0	0.012	0.142	0	0	0	0	0	0	0	0	0	0.019	0	0	0	0	0	0	0.013
LISCL	TaGRAS152	TraesCS5A01G506000	0.06	0	0.018	0	0	0.006	0	0	0	0.095	0.009	0	0.051	0.002	0.014	0	0	0.21	0.008	0.003	0.054	0	0	0	0.004	0.006	0.171	0.029	0.08	0.195	0.028	0	0	0	0	0	0	0	0	0	0	0	0	0	0.009	0	0
LISCL	TaGRAS153	TraesCS5A01G506100	0	0	0.003	0	0	0	0	0	0	0.04	0	0	0.024	0	0	0	0	0.033	0	0	0	0	0	0	0.002	0.003	0.027	0	0.017	0.02	0	0	0	0	0	0	0.026	0	0	0	0.005	0.013	0	0	0	0	0.013
LISCL	TaGRAS186	TraesCS7D01G174300	0	0	0.006	0	0	0.004	0	0	0	0	0.004	0	0	0	0.014	0	0	0	0.031	0.012	0.126	0.028	0.08	0.014	0.022	0.022	0.189	0	0.03	0.033	0	0	0	1.714	0.787	1.571	3.389	4.781	3.025	2.488	2.465	2.479	2.85	2.459	2.451	7.151	10.207
PAT1	TaGRAS28	TraesCS2A01G189600	1.59	1.197	0.98	5.587	5.81	0.761	1.658	2.152	2.546	0.939	0.909	0.675	1.113	0.821	1.034	2.514	0.722	2.678	0.65	1.051	3.722	0.926	1.476	6.154	0.816	0.827	47.885	4.779	4.632	3.016	9.772	5.767	9.49	16.242	9.214	59.092	8.209	20.027	31.781	44.715	27.561	16.53	48.984	34.498	28.635	46.282	62.707
PAT1	TaGRAS32	TraesCS2A01G214400	3.898	5.079	5.249	8.281	5.646	6.242	4.863	5.561	8.914	5.506	5.183	2.882	6.113	2.619	5.245	4.242	4.928	6.083	6.179	6.326	7.175	4.93	3.695	10.278	5.478	4.719	58.838	5.063	12.793	5.934	14.399	6.242	7.941	5.701	13.539	54.428	20.22	11.069	22.297	19.504	26.055	13.085	28.845	30.694	33.415	33.505	38.375
PAT1	TaGRAS34	TraesCS2A01G395400	2.086	0.279	0.751	2.732	4.331	0.162	0.858	1.466	1.807	1.431	0.233	0.265	0.022	0.197	0.195	0.263	0.204	0.984	1.739	0.373	2.1	0.739	1.588	1.939	0.723	0.445	10.852	2.635	2.692	1.745	2.991	1.635	5.03	2.683	3.891	13.499	8.857	3.759	4.778	8.656	12.063	9.141	10.574	10.726	14.082	16.938	21.975
PAT1	TaGRAS40	TraesCS2B01G217500	2.086	4.531	6.565	2.48	5.121	2.116	1.581	4.785	3.037	3.348	1.027	0.403	0.019	1.074	0.748	1.226	0.382	2.035	4.014	1.132	5.476	3.604	1.256	4.873	0.654	0.904	43.815	5.855	6.101	2.617	11.826	11.967	12.472	17.272	25.128	49.91	15.836	42.279	64.621	46.436	26.232	17.392	51.48	32.204	30.458	46.712	66.943
PAT1	TaGRAS42	TraesCS2B01G239400	2.941	7.044	6.185	8.878	7.696	5.556	5.374	3.99	7.87	5.436	3.943	2.339	4.453	2.41	3.918	6.231	4.291	4.697	6.469	6.163	6.549	6.805	2.286	9.052	5.313	4.861	44.37	6.686	10.95	5.586	11.584	3.938	8.427	3.734	11.292	37.475	16.356	9.171	18.958	16.804	20.632	11.174	22.883	24.649	24.776	27.54	27.169
PAT1	TaGRAS44	TraesCS2B01G413500	2.046	0.233	0.14	1.189	3.223	0.074	0.654	2.953	2.759	0.785	0.159	0.251	0.021	0.091	0.145	0.093	0	0.695	0.679	0.249	1.373	0.191	1.885	1.363	0.703	0.322	8.857	2.419	3.027	1.72	5.127	2.342	6.629	1.499	1.986	11.705	7.793	1.295	2.274	8.062	12.833	6.112	10.953	10.122	14.729	17.482	19.25
PAT1	TaGRAS51	TraesCS2D01G198200	2.709	6.636	4.591	7.975	10.799	0.975	1.893	5.409	4.326	1.027	0.917	0.301	0.571	0.617	0.5	3.843	0.425	1.354	0.902	0.997	3.169	0.775	1.542	3.726	1.008	0.834	61.708	4.543	6.143	2.035	13.617	10.069	13.461	12.368	10.619	47.531	7.702	21.014	29.658	39.567	21.484	14.574	39.293	25.082	21.65	33.945	49.081
PAT1	TaGRAS53	TraesCS2D01G220200	3.721	3.85	8.821	5.24	5.224	4.927	4.699	7.271	7.556	4.512	4.462	3.55	2.562	2.734	3.869	3.219	5.275	4.736	11.416	5.091	5.306	8.717	3.529	8.253	4.085	3.491	52.394	5.64	10.778	5.214	17.769	6.335	11.679	6.119	10.585	34.389	15.974	9.994	16.887	20.758	23.687	16.28	26.899	28.468	28.263	31.931	34.118
PAT1	TaGRAS55	TraesCS2D01G393200	2.27	1.058	0.345	9.485	14.485	0.104	1.065	2.039	3.162	0.495	0.195	0.309	0.222	0.109	0.205	0.941	0.345	0.515	0.463	0.275	1.343	0.363	1.395	0.936	0.733	0.348	8.014	2.179	2.414	1.494	6.533	3.207	6.736	2.517	2.709	10.037	8.408	1.309	2.135	6.267	7.056	5.359	7.47	6.328	9.04	11.177	14.27
PAT1	TaGRAS67	TraesCS3A01G408000	1.488	4.783	3.301	5.819	5.243	3.119	2.514	3.017	1.753	2.504	1.684	0.364	3.598	2.065	3.389	2.288	0.64	5.906	6.61	4.069	8.509	5.849	2.965	5.226	2.813	3.232	18.929	1.825	5.029	4.68	5.347	1.263	6.97	8.338	14.897	29.328	23.875	18.047	19.801	19.798	18.896	17.134	23.687	20.887	18.255	21.823	21.953
PAT1	TaGRAS76	TraesCS3B01G441600	2.102	5.377	2.861	3.408	1.986	2.951	1.766	1.831	1.354	2.458	1.914	0.58	10.945	2.197	3.588	2.447	2.73	9.992	5.439	4.944	9.585	6.441	2.705	4.429	3.112	3.862	10.061	1.38	5.146	6.623	6.915	1.42	3.815	10.267	13.479	29.375	18.506	15.138	14.505	23.944	22.187	20.819	27.821	23.797	23.875	25.109	24.853
PAT1	TaGRAS85	TraesCS3D01G403100	1.838	5.712	2.898	7.397	3.668	1.702	1.345	2.297	1.529	3.996	1.191	0.486	3.72	0.949	1.194	1.491	1.245	3.201	7.663	3.411	6.59	6.777	2.01	3.009	2.333	2.602	16.322	1.799	3.851	3.287	7.32	2.036	6.529	13.349	16.767	35.051	25.892	17.541	17.91	28.801	29.466	25.627	34.415	30.061	28.646	31.991	31.176
PAT1	TaGRAS87	TraesCS4A01G039000	1.178	2.766	1.331	8.024	3.626	0.763	0.449	6.504	3.453	2.104	0.588	0.257	1.774	0.569	0.644	0.878	1.131	1.657	1.14	1.248	3.79	2.616	0.959	1.051	1.336	1.233	9.236	2.169	4.827	3.409	4.536	5.188	4.576	3.286	4.109	10.402	4.304	5.625	6.881	14.141	10.91	9.881	17.513	12.533	11.311	16.939	20.289
PAT1	TaGRAS118	TraesCS4B01G266700	1.563	6.093	2.998	15.456	4.756	1.901	3.256	9.582	5.001	3.64	1.58	0.69	2.695	1.042	0.986	1.607	1.823	2.912	2.732	2.467	5.188	5.244	1.476	1.244	2.295	2.297	14.779	3.009	6.53	4.522	6.472	8.43	9.943	4.175	8.794	15.428	9.027	11.266	9.377	19.203	11.888	15.573	19.644	14.375	12.815	20.147	23.225
PAT1	TaGRAS137	TraesCS4D01G266400	2.805	4.809	2.575	13.173	6.471	1.47	2.265	5.702	2.264	1.903	1.39	0.768	2.227	0.969	0.902	1.462	2.396	2.119	1.065	2.224	4.982	2.341	1.778	1.516	2.647	2.321	20.009	3.096	6.973	4.243	7.833	8.006	7.766	6.005	12.342	22.271	16.072	18.118	14.334	28.978	16.789	20.736	28.963	20.996	19.764	30.069	35.956
PAT1	TaGRAS148	TraesCS5A01G409800	2.626	5.228	3.539	6.376	4.651	1.755	2.084	1.978	2.743	6.885	1.799	1.001	3.013	1.04	0.785	2.745	3.146	4.527	1.67	3.764	7.371	4.035	3.197	0.759	3.322	3.626	5.516	2.304	9.379	7.535	6.772	3.103	2.667	9.484	10.356	6.585	18.424	11.867	11.398	15.747	16.906	19.805	17.249	17.615	19.89	24.407	23.138
PAT1	TaGRAS160	TraesCS5B01G604500LC	2.767	18.414	4.91	16.056	9.669	2.854	3.328	5.365	9.739	9.466	2.517	0.77	7.569	1.611	1.803	5.985	8.177	4.013	3.823	5.28	10.693	6.347	3.261	1.145	5.04	4.835	6.771	2.771	13.101	9.477	8.28	4.897	13.228	10.406	12.204	8.536	21.003	11.839	10.95	15.204	15.091	21.184	16.377	17.022	16.46	22.901	23.757
PAT1	TaGRAS102	TraesCS4A01G465000	0	0.018	0	0.077	0	0.011	0	0	0	0.124	0.008	0	0	0.006	0	0.017	0	0.028	0.03	0.005	0.11	0.101	0.018	0.022	0.012	0.012	0.011	0	0.017	0.004	0.017	0	0	0.008	0	0.016	0	0.015	0	0.018	0.012	0.009	0.048	0.022	0.014	0.033	0.076
PAT1	TaGRAS149	TraesCS5A01G414000	0	0	0	0.045	0	0	0	0	0	0	0	0	0	0	0	0	0	0	0	0.005	0	0	0.061	0	0.008	0.004	0	0	0	0.011	0.195	0	0	0.227	0	0	0	0	0	0	0.031	0.084	0.036	0.052	0.031	0.015	0
PAT1	TaGRAS166	TraesCS5D01G419400	2.343	2.641	1.462	4.241	2.909	0.374	0	0	0	0.003	0.287	0.149	0.456	0.579	0.193	1.181	0.837	0.209	0.003	0.3	0	0	0.667	0.01	0.011	0	1.026	0	0	0	5.794	0	0	6.478	0	1.469	0	0	0	0.001	0	1.796	0	0	0	0.002	0
SCL3	TaGRAS36	TraesCS2A01G532900	0	0	0	0	0	0	0	0	0	0	0	0	0	0	0	0.053	0	0	0	0	0	0	0	0	0	0	0.067	0.045	0.009	0	0	0	0	0	0	0	0	0	0	0	0	0	0	0	0	0	0
SCL3	TaGRAS46	TraesCS2B01G562400	0	0	0	0	0	0	0	0	0	0	0	0	0	0	0	0.103	0	0	0	0	0	0	0.011	0	0	0	0.037	0	0	0	0	0	0	0	0	0	0	0	0	0	0	0	0	0	0	0	0
SCL3	TaGRAS47	TraesCS2D01G055700	0	0	0	0	0	0	0	0	0	0	0	0	0	0	0	0	0	0	0	0	0	0	0	0	0	0	0	0	0	0	0	0	0	0	0	0	0	0	0	0	0	0	0	0	0	0	0
SCL3	TaGRAS57	TraesCS2D01G633500LC	0	0	0	0	0	0	0	0	0	0	0	0	0	0	0	0.174	0	0	0	0	0	0	0	0	0	0	0	0	0.097	0	0	0	0	0	0	0	0	0	0	0	0	0	0	0	0	0	0
SCL3	TaGRAS58	TraesCS2D01G534700	0	0	0	0	0	0	0	0	0	0	0	0	0	0	0	0.094	0	0	0	0	0	0	0	0	0	0	0	0	0	0	0	0	0	0	0	0	0	0	0	0	0	0	0	0	0	0	0
SCL3	TaGRAS68	TraesCS3A01G487500	0	0	0	0	0	0	0	0	0	0	0	0	0.036	0.035	0	0	0.077	0	0	0.013	0	0.211	0.077	0	0.007	0.01	0	0	0	0	0.279	0	0	0	0	0	0	0	0	0.131	0	0	0	0	0.103	0	0
SCL3	TaGRAS77	TraesCS3B01G535100	0.24	0.684	0.81	0.237	0.213	0.023	0.583	0	0	0.217	0.129	0.202	0	0.194	0.027	0.105	0	0.534	3.11	0.067	0.35	0.454	0.657	0.445	0.107	0.11	4.118	0.136	0.358	0.156	1.008	0	0.402	4.162	2.145	3.321	3.707	3.409	1.459	0.61	1.277	3.525	0.952	2.686	2.274	2.427	2.078
SCL3	TaGRAS86	TraesCS3D01G482600	0.304	0.128	0.571	0	0	0	0	0	0	0.16	0.059	0.02	0.071	0.072	0	0	0	0.155	1.597	0.069	0.296	0.13	0.106	0.137	0.036	0.033	0.761	0.118	0.142	0.079	0.571	0	0.444	1.905	2.273	0.922	2.627	3.398	1.402	0.04	0.169	0.547	0.039	0.292	0.308	0.59	0.119
SCL3	TaGRAS96	TraesCS4A01G185900	2.132	0.687	0.662	0	0	0.843	2.277	0	0.869	0	3.427	1.801	2.003	1.13	0.278	0.533	2.438	0.034	0	0.07	0.041	0.098	1.151	0.593	1.122	0.259	0.01	0.471	1.663	1.418	0.349	0	0	0	0	0	0	0	0	0	0	0	0	0.011	0	0	0
SCL3	TaGRAS109	TraesCS4B01G175900LC	0	0	0	0	0	0	1.265	0	0	0	0	0.085	0	0.012	0	0	0	0	0	0.011	0	0	0.075	0	0.005	0	0	0	0	0	0	0	0	0	0	0	0	0	0	0	0	0	0	0	0	0	0
SCL3	TaGRAS127	TraesCS4D01G127800	0.174	0.694	0.013	0.512	0	0.044	0	0.732	0.162	0.047	0.021	0.103	0.354	0.012	0.106	0	0.556	0.23	0.816	0.068	0	0	0.076	0.048	0.128	0.094	0	0	0	0	0.317	0	0	0.167	0	0.09	0.499	0	0.282	0.021	0.156	0.24	0.197	0.059	0.129	0.154	0
SCL3	TaGRAS144	TraesCS5A01G135000	0.062	0.075	0.076	0.349	0.366	0.046	0	0.17	1.133	0.111	0.098	0.076	0.228	0.024	0.013	0.187	0.243	0.07	0.493	0.041	0.047	1.146	0.152	0.094	0.038	0.022	0.775	0.475	0.325	0.275	0.024	0.427	0	0.056	0.176	0.198	0.102	0.324	0.151	0.035	0.109	0.087	0.102	0.153	0.112	0.018	0.078
SCL3	TaGRAS157	TraesCS5B01G133800	0.039	0	0.008	0	0	0.017	0	0	0	0	0.01	0	0	0.002	0	0	0	0.035	0.371	0	0	0.105	0.06	0.01	0.014	0.015	0.191	0	0.009	0.053	0	0	0	0.026	0	0.116	0.045	0.056	0.176	0	0.032	0	0.067	0.015	0.021	0	0
SCL3	TaGRAS163	TraesCS5D01G139500	0.172	0	0.013	0.249	0.213	0.024	0	0	0.185	0.292	0.055	0.133	0	0.007	0.005	0.137	0.286	0.078	1.488	0.059	0.296	1.834	0.013	0.094	0.018	0.036	0.926	0.104	0.262	0.159	0.077	0.209	0	0.097	0.065	0.268	0.025	0.226	0.317	0.115	0.048	0.013	0.031	0.033	0.066	0.026	0.02
SCL3	TaGRAS173	TraesCS6D01G055100	0	0	0	0	0	0	0	0	0	0	0	0	0	0	0	0.458	0	0	0	0	0	0	0	0	0	0	0	0	0	0	0	0	0	0	0	0	0	0	0	0	0	0	0	0	0	0	0
SCL3	TaGRAS188	TraesCSU01G014000	0	0	0	0	0	0	0	0	0	0	0	0	0	0	0	0	0	0	0	0	0	0	0	0	0	0.011	0	0	0	0	0	0	0	0	0	0	0	0	0	0	0	0	0	0	0	0	0
Os19	TaGRAS33	TraesCS2A01G304000	0	0	0	0.098	0.123	0	0	0	0	0	0	0	0	0.002	0.007	0.57	0.17	0	0.177	0.008	0	0.349	0.009	0.021	0	0.013	0.284	0	0	0	0.029	0	0	0.167	0.024	0.131	0.074	0.072	0.05	0.151	0.162	0.072	0.114	0.111	0.218	0.165	0.217
Os19	TaGRAS43	TraesCS2B01G320700	0.101	0	0.017	0.211	0	0.005	0	0	0	0	0	0	0	0.003	0	0.026	0.11	0	0.052	0.006	0	0.038	0	0.014	0	0.004	0.088	0	0.001	0.007	0.028	0	0	0.093	0.024	0.066	0.12	0.164	0.049	0.077	0.07	0.056	0.045	0.085	0.18	0.071	0.168
Os19	TaGRAS54	TraesCS2D01G302600	0.03	0	0.011	0.504	0	0	0	0	0	0.007	0	0	0	0	0.006	0.079	0	0	0.032	0.035	0.059	0.079	0.045	0.014	0.004	0.005	0.181	0	0	0	0.088	0	0	0.374	0.024	0.124	0.19	0.349	0	0.198	0.18	0.225	0.42	0.499	0.422	0.539	0.938
SCL4/7	TaGRAS99	TraesCS4A01G260600	0.547	0.382	0.051	1.483	0.733	0.036	0.106	0.306	0	0.37	0.044	0.014	0.042	0.015	0.01	0.457	0.059	0.11	0.265	0.171	0.982	0.217	0.322	0.343	0.269	0.25	1.798	0.378	2.03	1.202	3.029	0.256	0.748	0.192	0.261	0.749	1.216	0.513	0.227	0.284	0.261	0.338	0.591	0.393	0.328	0.501	0.509
SCL4/7	TaGRAS106	TraesCS4B01G054000	0.265	0.653	0.203	1.872	0.826	0.038	0.32	0	0.338	0.24	0.128	0.099	0.082	0.081	0.038	0.798	0.525	0.175	0.323	0.074	0.251	0.21	0.246	0.273	0.178	0.122	0.98	0.501	0.782	0.689	0.795	0.191	1.119	0.168	0.496	1.029	0.977	0.476	0.37	0.428	0.407	0.541	0.607	0.468	0.432	0.549	0.641
SCL4/7	TaGRAS124	TraesCS4D01G054000	0.482	0.449	0.092	2.168	1.255	0.041	0.505	0.16	0.177	0.694	0.042	0.037	0	0.017	0.039	0.286	0.092	0.192	1.847	0.199	0.681	0.71	0.697	0.521	0.241	0.204	2.159	0.719	1.31	0.703	2.763	0.402	3.293	0.556	0.559	2.448	1.628	0.719	0.693	1.147	1.319	0.84	1.789	1.443	1.237	2.11	2.081
SCR	TaGRAS6	TraesCS1A01G304000	0	0	0	0	0	0	0	0	0	0	0	0	0	0	0	0	0	0	0	0	0	0	0	0	0	0	0	0	0	0	0	0	0	0.328	0.682	7.637	0.447	3.819	4.867	4.605	3.726	9.595	11.882	4.37	2.897	14.344	21.379
SCR	TaGRAS15	TraesCS1B01G314500	0	0	0	0	0	0	0	0	0	0	0	0	0	0	0	0	0	0	0	0.008	0	0	0	0	0	0	0	0	0	0	0	0	0	0.02	0.25	0.728	0.456	0.045	0.023	0.05	0.028	0.086	0.142	0.129	0.112	0.153	0.282
SCR	TaGRAS24	TraesCS1D01G303500	0	0	0	0	0	0	0	0	0	0	0	0	0	0	0	0	0	0	0	0	0	0	0	0	0	0	0	0	0	0	0	0	0	0.586	0.443	2.118	0.234	0.344	0.19	0.764	0.872	2.24	2.252	0.87	1.431	3.062	3.835
SCR	TaGRAS31	TraesCS2A01G200700	0.581	0.039	0.358	0.041	0.334	0.048	0.294	1.1	0.612	0.043	0.077	0	0	0.069	0	0.366	0.077	0.038	0.78	0.114	0.01	0.214	0.232	0	0.083	0.117	0.711	0.184	0.004	0.019	0.453	0.953	0	1.529	0.597	0.913	0.215	0.424	0.627	0.173	0.628	0.77	0.799	0.481	0.492	0.432	0.355
SCR	TaGRAS41	TraesCS2B01G228000	0.69	0.452	0.045	0.041	0	0.012	0	0.827	1.227	0.188	0.029	0	0	0.004	0	0.167	0	0.018	0.076	0.027	0.192	0	0.125	0.073	0.133	0.065	1.384	0.439	0.393	0.266	1.049	2.526	2.034	0.077	0.069	0.347	0.105	0	0.104	0.211	0.319	0.146	0.331	0.274	0.118	0.167	0.12
SCR	TaGRAS52	TraesCS2D01G208500	0.165	0.181	0.378	0.041	0.251	0.051	0	1.103	0	0.256	0.234	0.333	0	0.072	0.009	0.751	0.462	0.066	0.318	0.039	0.077	0.16	0.133	0.218	0.068	0.089	1.734	0.639	0.184	0.097	0.274	1.263	0	2.354	1.474	2.88	0.066	1.26	1.67	1.114	2.493	2.093	2.098	2.482	2.603	2.385	1.249
SCR	TaGRAS97	TraesCS4A01G191300	0.879	0.167	0.043	13.654	5.143	0.013	0.739	0.45	1.53	1.373	0.065	0.079	0	0.009	0.005	0.197	0.041	0.122	0.994	0.244	0.573	0.284	0.709	0.326	0.517	0.487	7.378	1.537	1.226	0.724	0.238	0.746	0.476	1.103	2.545	0.812	0.897	1.236	0.988	0.403	0.528	0.537	0.564	0.497	0.651	0.577	0.209
SCR	TaGRAS108	TraesCS4B01G124000	0.464	0.02	0.042	12.246	4.831	0.01	0	0.628	2.288	0.541	0.014	0.072	0	0.004	0	0.091	0	0.048	0.952	0.102	0.337	0.228	0.682	0.336	0.361	0.245	6.859	1.496	0.973	0.471	0.147	0.473	0.457	0.507	1.523	0.888	1.108	1.231	1.067	0.54	0.711	0.709	0.679	0.6	0.777	0.776	0.519
SCR	TaGRAS126	TraesCS4D01G122000	1.295	0.528	0.032	21.228	11.666	0.007	0	1.161	2.242	1.529	0.107	0.05	0	0.005	0.01	0.177	0.073	0.053	1.394	0.297	0.869	0.567	1.338	0.479	0.66	0.458	7.73	1.998	1.972	1.029	0.385	0	0.633	2.691	4.949	2.906	3.881	5.167	4.87	2.386	2.948	4.774	3.027	4.206	3.865	3.442	3.109
SCR	TaGRAS146	TraesCS5A01G144000	0.068	0	0.001	0.026	0	0.002	0	0.133	0.176	0.316	0.015	0.02	0	0	0	0.055	0	0.044	0.087	0.039	0.154	0.022	0.044	0.065	0.054	0.08	0.555	0.246	0.081	0.203	0.061	0	0.293	1.437	0.824	1.676	0.422	1.118	1.15	0.736	1.369	1.087	0.885	1.313	1.263	1.038	0.433
SCR	TaGRAS159	TraesCS5B01G143100	0.255	0.168	0.018	0.27	0.089	0.022	0.148	0	0.567	0.151	0.047	0.066	0	0.012	0.024	0.215	0.081	0.054	0.046	0.026	0.118	0.03	0.146	0.106	0.11	0.113	0.431	0.507	0.317	0.241	0.1	0.178	0	0.14	0.02	0.275	0	0	0.019	0.076	0.093	0.05	0.092	0.091	0.106	0.033	0.052
SCR	TaGRAS164	TraesCS5D01G148000	0	0	0.002	0.102	0.042	0.002	0	0	0.176	0.479	0.011	0	0	0	0	0.111	0.038	0.039	0.173	0.044	0.202	0.037	0.065	0.085	0.065	0.069	0.595	0.112	0.071	0.07	0.028	0.167	0.293	0.423	0.2	0.582	0.068	0.336	0.547	0.182	0.256	0.176	0.225	0.332	0.218	0.148	0.064
SHR	TaGRAS7	TraesCS1A01G319700	0	0	0.004	0	0	0.027	0	0	0	0.518	0	0	0	0.005	0.013	0	0	0.138	0.383	0.052	0.129	0.071	0	0	0	0.017	0	0	0	0	0	0	0	0	0	0	0	0	0	0	0	0	0	0	0	0	0
SHR	TaGRAS16	TraesCS1B01G332000	0	0	0	0	0	0	0	0	0	0	0	0	0	0	0	0.029	0	0	0	0.003	0	0	0	0	0	0	0	0.033	0.007	0	0	0	0	0	0	0	0	0	0	0	0	0	0	0	0	0	0
SHR	TaGRAS25	TraesCS1D01G319500	0	0	0.004	0	0	0	0	0	0	0.091	0	0	0	0	0.008	0	0	0	0.145	0.031	0.028	0.055	0	0.011	0	0.034	0	0	0	0.008	0	0	0	0	0	0	0	0	0	0	0	0	0	0	0	0	0
SHR	TaGRAS29	TraesCS2A01G192600	0	0	0	0.021	0	0.004	0	0.257	0.242	0.186	0	0	0	0.002	0	0	0	0	0.012	0.011	0.14	0.026	0.032	0.053	0.031	0.071	0.492	0.656	0.181	0.139	0.041	0.161	0.377	0.032	0.029	0.051	0.059	0.086	0.149	0.084	0.241	0.176	0.052	0.196	0.207	0.142	0.153
SHR	TaGRAS30	TraesCS2A01G194600	0	0	0	0	0	0.005	0	0	0	0.202	0	0	0	0	0.005	0.022	0	0.054	0.034	0.005	0.099	0.042	0.007	0.004	0.011	0.021	0	0	0	0.019	0	0	0	0.04	0	0.018	0	0	0	0	0.007	0.011	0.026	0.015	0.021	0	0.007
SHR	TaGRAS35	TraesCS2A01G460200	0.122	0	0.004	0.035	0	0	0	0.231	0.257	0	0	0	0	0.006	0	0	0	0	0	0	0.027	0.013	0	0	0.011	0.008	0.01	0.035	0.06	0.025	0	0	0	0.032	0.028	0.02	0.113	0	0.086	0.029	0.024	0.203	0.11	0.095	0.346	0.84	0.46
SHR	TaGRAS38	TraesCS2B01G212300	0	0	0	0	0	0	0	0	0	0.059	0	0	0	0	0	0	0	0.025	0.008	0.004	0.067	0	0	0.014	0	0.018	0	0.028	0	0.017	0	0	0	0	0	0	0	0	0	0	0	0	0	0	0	0	0
SHR	TaGRAS39	TraesCS2B01G214600	0.15	0	0	0.026	0	0	0	0.487	0.541	0.179	0	0	0	0	0	0.022	0	0.005	0.042	0.033	0.04	0.005	0.099	0.111	0.059	0.06	0.682	0.146	0.131	0.125	0.098	0	0.239	0.06	0.041	0.061	0.041	0.04	0.021	0.067	0.14	0.086	0.174	0.124	0.178	0.105	0.064
SHR	TaGRAS45	TraesCS2B01G481900	0	0	0	0.057	0	0	0	0	0	0.112	0.011	0	0	0	0	0.025	0.052	0	0.032	0.019	0.085	0.024	0.017	0.004	0	0.006	0	0	0	0	0	0	0	0.018	0	0	0.09	0	0	0	0.007	0.014	0.007	0.008	0.168	0.685	0.379
SHR	TaGRAS49	TraesCS2D01G193300	0	0	0	0	0	0	0	0	0	0.147	0	0	0	0	0	0.021	0	0.005	0.02	0.016	0.039	0.018	0	0.012	0.01	0.044	0.008	0	0.005	0.047	0	0	0	0	0	0	0	0	0	0.011	0.006	0	0	0	0	0	0
SHR	TaGRAS50	TraesCS2D01G194800	0.255	0	0.008	0	0	0	0	0.379	0.421	0.43	0.008	0	0	0	0	0.018	0.037	0.046	0.045	0.039	0.101	0.014	0.054	0.074	0.076	0.079	0.393	0.352	0.39	0.328	0.196	0.159	0.186	0.132	0.048	0.045	0.032	0.079	0.147	0.055	0.094	0.048	0.112	0.101	0.072	0.093	0.093
SHR	TaGRAS56	TraesCS2D01G460500	0	0	0.003	0	0	0	0	0	0	0.015	0	0	0	0	0	0.065	0	0	0.007	0.007	0.013	0.048	0.007	0	0.01	0.017	0.044	0	0.023	0.024	0.094	0	0.23	0.023	0.02	0	0.157	0	0	0.01	0.017	0.057	0.014	0.017	0.29	0.717	0.496
SCR	TaGRAS133	TraesCS4D01G122000	1.295	0.528	0.032	21.228	11.666	0.007	0	1.161	2.242	1.529	0.107	0.05	0	0.005	0.01	0.177	0.073	0.053	1.394	0.297	0.869	0.567	1.338	0.479	0.66	0.458	7.73	1.998	1.972	1.029	0.385	0	0.633	2.691	4.949	2.906	3.881	5.167	4.87	2.386	2.948	4.774	3.027	4.206	3.865	3.442	3.109
SCR	TaGRAS154	TraesCS5A01G144000	0.068	0	0.001	0.026	0	0.002	0	0.133	0.176	0.316	0.015	0.02	0	0	0	0.055	0	0.044	0.087	0.039	0.154	0.022	0.044	0.065	0.054	0.08	0.555	0.246	0.081	0.203	0.061	0	0.293	1.437	0.824	1.676	0.422	1.118	1.15	0.736	1.369	1.087	0.885	1.313	1.263	1.038	0.433
SCR	TaGRAS168	TraesCS5B01G143100	0.255	0.168	0.018	0.27	0.089	0.022	0.148	0	0.567	0.151	0.047	0.066	0	0.012	0.024	0.215	0.081	0.054	0.046	0.026	0.118	0.03	0.146	0.106	0.11	0.113	0.431	0.507	0.317	0.241	0.1	0.178	0	0.14	0.02	0.275	0	0	0.019	0.076	0.093	0.05	0.092	0.091	0.106	0.033	0.052
SCR	TaGRAS176	TraesCS5D01G148000	0	0	0.002	0.102	0.042	0.002	0	0	0.176	0.479	0.011	0	0	0	0	0.111	0.038	0.039	0.173	0.044	0.202	0.037	0.065	0.085	0.065	0.069	0.595	0.112	0.071	0.07	0.028	0.167	0.293	0.423	0.2	0.582	0.068	0.336	0.547	0.182	0.256	0.176	0.225	0.332	0.218	0.148	0.064
SHR	TaGRAS7	TraesCS1A01G319700	0	0	0.004	0	0	0.027	0	0	0	0.518	0	0	0	0.005	0.013	0	0	0.138	0.383	0.052	0.129	0.071	0	0	0	0.017	0	0	0	0	0	0	0	0	0	0	0	0	0	0	0	0	0	0	0	0	0
SHR	TaGRAS16	TraesCS1B01G332000	0	0	0	0	0	0	0	0	0	0	0	0	0	0	0	0.029	0	0	0	0.003	0	0	0	0	0	0	0	0.033	0.007	0	0	0	0	0	0	0	0	0	0	0	0	0	0	0	0	0	0
SHR	TaGRAS27	TraesCS1D01G319500	0	0	0.004	0	0	0	0	0	0	0.091	0	0	0	0	0.008	0	0	0	0.145	0.031	0.028	0.055	0	0.011	0	0.034	0	0	0	0.008	0	0	0	0	0	0	0	0	0	0	0	0	0	0	0	0	0
SHR	TaGRAS31	TraesCS2A01G192600	0	0	0	0.021	0	0.004	0	0.257	0.242	0.186	0	0	0	0.002	0	0	0	0	0.012	0.011	0.14	0.026	0.032	0.053	0.031	0.071	0.492	0.656	0.181	0.139	0.041	0.161	0.377	0.032	0.029	0.051	0.059	0.086	0.149	0.084	0.241	0.176	0.052	0.196	0.207	0.142	0.153
SHR	TaGRAS32	TraesCS2A01G194600	0	0	0	0	0	0.005	0	0	0	0.202	0	0	0	0	0.005	0.022	0	0.054	0.034	0.005	0.099	0.042	0.007	0.004	0.011	0.021	0	0	0	0.019	0	0	0	0.04	0	0.018	0	0	0	0	0.007	0.011	0.026	0.015	0.021	0	0.007
SHR	TaGRAS37	TraesCS2A01G460200	0.122	0	0.004	0.035	0	0	0	0.231	0.257	0	0	0	0	0.006	0	0	0	0	0	0	0.027	0.013	0	0	0.011	0.008	0.01	0.035	0.06	0.025	0	0	0	0.032	0.028	0.02	0.113	0	0.086	0.029	0.024	0.203	0.11	0.095	0.346	0.84	0.46
SHR	TaGRAS40	TraesCS2B01G212300	0	0	0	0	0	0	0	0	0	0.059	0	0	0	0	0	0	0	0.025	0.008	0.004	0.067	0	0	0.014	0	0.018	0	0.028	0	0.017	0	0	0	0	0	0	0	0	0	0	0	0	0	0	0	0	0
SHR	TaGRAS41	TraesCS2B01G214600	0.15	0	0	0.026	0	0	0	0.487	0.541	0.179	0	0	0	0	0	0.022	0	0.005	0.042	0.033	0.04	0.005	0.099	0.111	0.059	0.06	0.682	0.146	0.131	0.125	0.098	0	0.239	0.06	0.041	0.061	0.041	0.04	0.021	0.067	0.14	0.086	0.174	0.124	0.178	0.105	0.064
SHR	TaGRAS47	TraesCS2B01G481900	0	0	0	0.057	0	0	0	0	0	0.112	0.011	0	0	0	0	0.025	0.052	0	0.032	0.019	0.085	0.024	0.017	0.004	0	0.006	0	0	0	0	0	0	0	0.018	0	0	0.09	0	0	0	0.007	0.014	0.007	0.008	0.168	0.685	0.379
SHR	TaGRAS51	TraesCS2D01G193300	0	0	0	0	0	0	0	0	0	0.147	0	0	0	0	0	0.021	0	0.005	0.02	0.016	0.039	0.018	0	0.012	0.01	0.044	0.008	0	0.005	0.047	0	0	0	0	0	0	0	0	0	0.011	0.006	0	0	0	0	0	0
SHR	TaGRAS52	TraesCS2D01G194800	0.255	0	0.008	0	0	0	0	0.379	0.421	0.43	0.008	0	0	0	0	0.018	0.037	0.046	0.045	0.039	0.101	0.014	0.054	0.074	0.076	0.079	0.393	0.352	0.39	0.328	0.196	0.159	0.186	0.132	0.048	0.045	0.032	0.079	0.147	0.055	0.094	0.048	0.112	0.101	0.072	0.093	0.093
SHR	TaGRAS58	TraesCS2D01G460500	0	0	0.003	0	0	0	0	0	0	0.015	0	0	0	0	0	0.065	0	0	0.007	0.007	0.013	0.048	0.007	0	0.01	0.017	0.044	0	0.023	0.024	0.094	0	0.23	0.023	0.02	0	0.157	0	0	0.01	0.017	0.057	0.014	0.017	0.29	0.717	0.496
SHR	TaGRAS131	TraesCS4D01G048900LC	0	0	0	0	0	0	0	0	0	0	0	0	0	0	0	0	0	0	0	0	0	0	0	0	0	0	0	0	0	0	0	0	0	0	0	0	0	0	0	0	0	0	0	0	0	0	0
[truncated: 60 more columns]
