# Supplementary material for: Characterization of the GRAS gene family reveals their contribution to the high adaptability of wheat
Source: PeerJ. 2021 Feb 23;9:e10811. doi: 10.7717/peerj.10811 (PMC7908883; doi:10.7717/peerj.10811)
Supplement: Supplemental Information 9 [file peerj-09-10811-s009.csv]

Table S5 Homoeolog expression bias for triads in leaf/shoot, root, spekelet and grain
Material	Subfamily-Gene_name-GeneID-A	Subfamily-Gene_name-GeneID-B	Subfamily-Gene_name-GeneID-D	TPMA	TPMB	TPMD	CS_type
grain	DELLA-TaGRAS8-TraesCS1A01G413800	DELLA-TaGRAS17-TraesCS1B01G443800	DELLA-TaGRAS26-TraesCS1D01G421200	0.758	2.592	1.6	As
grain	DELLA-TaGRAS154-TraesCS5A01G511900	DELLA-TaGRAS121-TraesCS4B01G342800	DELLA-TaGRAS141-TraesCS4D01G338800	0.311	0.064	0.378	Bs
grain	PAT1-TaGRAS67-TraesCS3A01G408000	PAT1-TaGRAS76-TraesCS3B01G441600	PAT1-TaGRAS85-TraesCS3D01G403100	4.145	4.132	3.679	Balanced
grain	PAT1-TaGRAS32-TraesCS2A01G214400	PAT1-TaGRAS42-TraesCS2B01G239400	PAT1-TaGRAS53-TraesCS2D01G220200	7.773	7.039	7.452	Balanced
grain	PAT1-TaGRAS28-TraesCS2A01G189600	PAT1-TaGRAS40-TraesCS2B01G217500	PAT1-TaGRAS51-TraesCS2D01G198200	4.08	4.822	5.436	Balanced
grain	PAT1-TaGRAS87-TraesCS4A01G039000	PAT1-TaGRAS118-TraesCS4B01G266700	PAT1-TaGRAS137-TraesCS4D01G266400	2.576	4.37	4.014	Balanced
grain	PAT1-TaGRAS148-TraesCS5A01G409800	PAT1-TaGRAS160-TraesCS5B01G604500LC	PAT1-TaGRAS166-TraesCS5D01G419400	3.665	6.484	0.778	Ds
grain	LISCL-TaGRAS90-TraesCS4A01G176300	LISCL-TaGRAS115-TraesCS4B01G141400	LISCL-TaGRAS134-TraesCS4D01G136400	0.844	1.8	0.909	Balanced
grain	LISCL-TaGRAS91-TraesCS4A01G176400	LISCL-TaGRAS114-TraesCS4B01G141300	LISCL-TaGRAS133-TraesCS4D01G136300	0.363	0.431	0.691	Balanced
grain	DELLA-TaGRAS100-TraesCS4A01G271000	DELLA-TaGRAS105-TraesCS4B01G043100	DELLA-TaGRAS123-TraesCS4D01G040400	4.865	7.437	0.752	Ds
grain	LISCL-TaGRAS143-TraesCS5A01G080300	LISCL-TaGRAS156-TraesCS5B01G129800LC	LISCL-TaGRAS162-TraesCS5D01G092000	2.653	2.928	3.248	Balanced
grain	LISCL-TaGRAS145-TraesCS5A01G139000	LISCL-TaGRAS158-TraesCS5B01G138100	LISCL-TaGRAS165-TraesCS5D01G152700	0.195	1.977	1.785	As
grain	LISCL-TaGRAS150-TraesCS5A01G481300	LISCL-TaGRAS161-TraesCS5B01G494500	LISCL-TaGRAS167-TraesCS5D01G494900	0.966	0.962	0.012	Ds
grain	LISCL-TaGRAS89-TraesCS4A01G176200	LISCL-TaGRAS116-TraesCS4B01G141500	LISCL-TaGRAS135-TraesCS4D01G136500	0.229	0.614	0.382	Balanced
grain	LISCL-TaGRAS63-TraesCS3A01G360300	LISCL-TaGRAS73-TraesCS3B01G392600	LISCL-TaGRAS82-TraesCS3D01G354100	1.6	0.866	1.191	Balanced
grain	SCL4/7-TaGRAS99-TraesCS4A01G260600	SCL4/7-TaGRAS106-TraesCS4B01G054000	SCL4/7-TaGRAS124-TraesCS4D01G054000	0.516	0.407	0.702	Balanced
grain	SCR-TaGRAS31-TraesCS2A01G200700	SCR-TaGRAS41-TraesCS2B01G228000	SCR-TaGRAS52-TraesCS2D01G208500	0.241	0.378	0.292	Balanced
grain	SCR-TaGRAS97-TraesCS4A01G191300	SCR-TaGRAS108-TraesCS4B01G124000	SCR-TaGRAS126-TraesCS4D01G122000	1.241	1.073	1.817	Balanced
grain	HAM-TaGRAS5-TraesCS1A01G209400	HAM-TaGRAS14-TraesCS1B01G223400	HAM-TaGRAS23-TraesCS1D01G212800	0.212	0.25	0.331	Balanced
grain	HAM-TaGRAS155-TraesCS5A01G535000	HAM-TaGRAS122-TraesCS4B01G367300	HAM-TaGRAS142-TraesCS4D01G360200	0.095	0.272	0.388	As
grain	HAM-TaGRAS169-TraesCS6A01G247200	HAM-TaGRAS171-TraesCS6B01G277400	HAM-TaGRAS175-TraesCS6D01G229400	1.024	1.23	1.571	Balanced
grain	SCL3-TaGRAS96-TraesCS4A01G185900	SCL3-TaGRAS109-TraesCS4B01G175900LC	SCL3-TaGRAS127-TraesCS4D01G127800	0.799	0.044	0.161	Ad
grain	SCL3-TaGRAS68-TraesCS3A01G487500	SCL3-TaGRAS77-TraesCS3B01G535100	SCL3-TaGRAS86-TraesCS3D01G482600	0.023	0.475	0.184	As
grain	DELLA-TaGRAS62-TraesCS3A01G233000	DELLA-TaGRAS72-TraesCS3B01G262400	DELLA-TaGRAS81-TraesCS3D01G220100	2.718	2.524	0.346	Ds
grain	PAT1-TaGRAS34-TraesCS2A01G395400	PAT1-TaGRAS44-TraesCS2B01G413500	PAT1-TaGRAS55-TraesCS2D01G393200	1.682	1.588	2.236	Balanced
leaf/shoot	SHR-TaGRAS29-TraesCS2A01G192600	SHR-TaGRAS39-TraesCS2B01G214600	SHR-TaGRAS50-TraesCS2D01G194800	0.189	0.153	0.194	Balanced
leaf/shoot	PAT1-TaGRAS67-TraesCS3A01G408000	PAT1-TaGRAS76-TraesCS3B01G441600	PAT1-TaGRAS85-TraesCS3D01G403100	16.835	17.617	21.78	Balanced
leaf/shoot	PAT1-TaGRAS32-TraesCS2A01G214400	PAT1-TaGRAS42-TraesCS2B01G239400	PAT1-TaGRAS53-TraesCS2D01G220200	15.243	13.648	14.086	Balanced
leaf/shoot	PAT1-TaGRAS28-TraesCS2A01G189600	PAT1-TaGRAS40-TraesCS2B01G217500	PAT1-TaGRAS51-TraesCS2D01G198200	21.077	25.852	18.088	Balanced
leaf/shoot	PAT1-TaGRAS87-TraesCS4A01G039000	PAT1-TaGRAS118-TraesCS4B01G266700	PAT1-TaGRAS137-TraesCS4D01G266400	10.264	13.67	16.935	Balanced
leaf/shoot	PAT1-TaGRAS148-TraesCS5A01G409800	PAT1-TaGRAS160-TraesCS5B01G604500LC	PAT1-TaGRAS166-TraesCS5D01G419400	14.865	17.123	0.674	Ds
leaf/shoot	LISCL-TaGRAS90-TraesCS4A01G176300	LISCL-TaGRAS115-TraesCS4B01G141400	LISCL-TaGRAS134-TraesCS4D01G136400	0.239	0.787	0.612	As
leaf/shoot	LISCL-TaGRAS91-TraesCS4A01G176400	LISCL-TaGRAS114-TraesCS4B01G141300	LISCL-TaGRAS133-TraesCS4D01G136300	0.903	1.346	1.362	Balanced
leaf/shoot	DELLA-TaGRAS100-TraesCS4A01G271000	DELLA-TaGRAS105-TraesCS4B01G043100	DELLA-TaGRAS123-TraesCS4D01G040400	15.058	18.168	5.144	Ds
leaf/shoot	LISCL-TaGRAS143-TraesCS5A01G080300	LISCL-TaGRAS156-TraesCS5B01G129800LC	LISCL-TaGRAS162-TraesCS5D01G092000	7.461	6.79	13.277	Balanced
leaf/shoot	LISCL-TaGRAS145-TraesCS5A01G139000	LISCL-TaGRAS158-TraesCS5B01G138100	LISCL-TaGRAS165-TraesCS5D01G152700	0.684	3.3	2.433	As
leaf/shoot	LISCL-TaGRAS150-TraesCS5A01G481300	LISCL-TaGRAS161-TraesCS5B01G494500	LISCL-TaGRAS167-TraesCS5D01G494900	6.137	4.636	0.015	Ds
leaf/shoot	LISCL-TaGRAS178-TraesCS7A01G173000	LISCL-TaGRAS181-TraesCS7B01G078300	LISCL-TaGRAS186-TraesCS7D01G174300	1.108	4.858	1.589	As
leaf/shoot	LISCL-TaGRAS89-TraesCS4A01G176200	LISCL-TaGRAS116-TraesCS4B01G141500	LISCL-TaGRAS135-TraesCS4D01G136500	0.437	0.379	0.958	Balanced
leaf/shoot	LISCL-TaGRAS3-TraesCS1A01G036300LC	LISCL-TaGRAS9-TraesCS1B01G037200	LISCL-TaGRAS20-TraesCS1D01G030900	0.335	0.266	0.039	Ds
leaf/shoot	LISCL-TaGRAS63-TraesCS3A01G360300	LISCL-TaGRAS73-TraesCS3B01G392600	LISCL-TaGRAS82-TraesCS3D01G354100	20.977	11.926	11.76	Balanced
leaf/shoot	SCL4/7-TaGRAS99-TraesCS4A01G260600	SCL4/7-TaGRAS106-TraesCS4B01G054000	SCL4/7-TaGRAS124-TraesCS4D01G054000	0.604	0.506	0.879	Balanced
leaf/shoot	SCR-TaGRAS6-TraesCS1A01G304000	SCR-TaGRAS15-TraesCS1B01G314500	SCR-TaGRAS24-TraesCS1D01G303500	2.058	0.061	0.43	Ad
leaf/shoot	SCR-TaGRAS31-TraesCS2A01G200700	SCR-TaGRAS41-TraesCS2B01G228000	SCR-TaGRAS52-TraesCS2D01G208500	0.542	0.292	1.648	Bs
leaf/shoot	SCR-TaGRAS97-TraesCS4A01G191300	SCR-TaGRAS108-TraesCS4B01G124000	SCR-TaGRAS126-TraesCS4D01G122000	0.947	0.97	3.318	Balanced
leaf/shoot	SCR-TaGRAS146-TraesCS5A01G144000	SCR-TaGRAS159-TraesCS5B01G143100	SCR-TaGRAS164-TraesCS5D01G148000	1.445	0.399	0.623	Bs
leaf/shoot	HAM-TaGRAS5-TraesCS1A01G209400	HAM-TaGRAS14-TraesCS1B01G223400	HAM-TaGRAS23-TraesCS1D01G212800	1.08	1.388	1.712	Balanced
leaf/shoot	HAM-TaGRAS155-TraesCS5A01G535000	HAM-TaGRAS122-TraesCS4B01G367300	HAM-TaGRAS142-TraesCS4D01G360200	0.468	0.675	1.123	Balanced
leaf/shoot	HAM-TaGRAS169-TraesCS6A01G247200	HAM-TaGRAS171-TraesCS6B01G277400	HAM-TaGRAS175-TraesCS6D01G229400	2.592	2.011	2.522	Balanced
leaf/shoot	SCL3-TaGRAS68-TraesCS3A01G487500	SCL3-TaGRAS77-TraesCS3B01G535100	SCL3-TaGRAS86-TraesCS3D01G482600	0.005	1.452	0.477	Bd
leaf/shoot	LISCL-TaGRAS151-TraesCS5A01G505900	LISCL-TaGRAS119-TraesCS4B01G536600LC	LISCL-TaGRAS132-TraesCS4D01G136200	0.005	0.005	1.038	Dd
leaf/shoot	PAT1-TaGRAS34-TraesCS2A01G395400	PAT1-TaGRAS44-TraesCS2B01G413500	PAT1-TaGRAS55-TraesCS2D01G393200	5.972	5.479	4.473	Balanced
root	SHR-TaGRAS30-TraesCS2A01G194600	SHR-TaGRAS38-TraesCS2B01G212300	SHR-TaGRAS49-TraesCS2D01G193300	1.151	1.338	1.133	Balanced
root	SHR-TaGRAS7-TraesCS1A01G319700	SHR-TaGRAS16-TraesCS1B01G332000	SHR-TaGRAS25-TraesCS1D01G319500	0.59	0.385	0.556	Balanced
root	SHR-TaGRAS35-TraesCS2A01G460200	SHR-TaGRAS45-TraesCS2B01G481900	SHR-TaGRAS56-TraesCS2D01G460500	0.18	0.502	0.31	Balanced
root	SHR-TaGRAS29-TraesCS2A01G192600	SHR-TaGRAS39-TraesCS2B01G214600	SHR-TaGRAS50-TraesCS2D01G194800	3.042	2.807	3.385	Balanced
root	PAT1-TaGRAS67-TraesCS3A01G408000	PAT1-TaGRAS76-TraesCS3B01G441600	PAT1-TaGRAS85-TraesCS3D01G403100	15.615	16.319	20.762	Balanced
root	PAT1-TaGRAS32-TraesCS2A01G214400	PAT1-TaGRAS42-TraesCS2B01G239400	PAT1-TaGRAS53-TraesCS2D01G220200	8.746	9.048	9.009	Balanced
root	PAT1-TaGRAS28-TraesCS2A01G189600	PAT1-TaGRAS40-TraesCS2B01G217500	PAT1-TaGRAS51-TraesCS2D01G198200	13.188	15.494	14.281	Balanced
root	PAT1-TaGRAS87-TraesCS4A01G039000	PAT1-TaGRAS118-TraesCS4B01G266700	PAT1-TaGRAS137-TraesCS4D01G266400	7.024	8.819	8.607	Balanced
root	PAT1-TaGRAS148-TraesCS5A01G409800	PAT1-TaGRAS160-TraesCS5B01G604500LC	PAT1-TaGRAS166-TraesCS5D01G419400	10.426	14.379	0.444	Ds
root	LISCL-TaGRAS90-TraesCS4A01G176300	LISCL-TaGRAS115-TraesCS4B01G141400	LISCL-TaGRAS134-TraesCS4D01G136400	2.598	4.201	2.267	Balanced
root	LISCL-TaGRAS91-TraesCS4A01G176400	LISCL-TaGRAS114-TraesCS4B01G141300	LISCL-TaGRAS133-TraesCS4D01G136300	1.057	1.181	1.705	Balanced
root	DELLA-TaGRAS100-TraesCS4A01G271000	DELLA-TaGRAS105-TraesCS4B01G043100	DELLA-TaGRAS123-TraesCS4D01G040400	14.916	15.096	4.991	Ds
root	LISCL-TaGRAS143-TraesCS5A01G080300	LISCL-TaGRAS156-TraesCS5B01G129800LC	LISCL-TaGRAS162-TraesCS5D01G092000	8.598	7.1	11.005	Balanced
root	LISCL-TaGRAS145-TraesCS5A01G139000	LISCL-TaGRAS158-TraesCS5B01G138100	LISCL-TaGRAS165-TraesCS5D01G152700	0.814	3.976	2.809	As
root	LISCL-TaGRAS150-TraesCS5A01G481300	LISCL-TaGRAS161-TraesCS5B01G494500	LISCL-TaGRAS167-TraesCS5D01G494900	5.072	6.115	0.564	Ds
root	LISCL-TaGRAS178-TraesCS7A01G173000	LISCL-TaGRAS181-TraesCS7B01G078300	LISCL-TaGRAS186-TraesCS7D01G174300	0.614	2.66	0.793	As
root	LISCL-TaGRAS89-TraesCS4A01G176200	LISCL-TaGRAS116-TraesCS4B01G141500	LISCL-TaGRAS135-TraesCS4D01G136500	1.413	1.728	1.23	Balanced
root	LISCL-TaGRAS63-TraesCS3A01G360300	LISCL-TaGRAS73-TraesCS3B01G392600	LISCL-TaGRAS82-TraesCS3D01G354100	11.248	6.803	6.462	Balanced
root	Os19-TaGRAS33-TraesCS2A01G304000	Os19-TaGRAS43-TraesCS2B01G320700	Os19-TaGRAS54-TraesCS2D01G302600	2.577	2.075	4.141	Balanced
root	SCL4/7-TaGRAS99-TraesCS4A01G260600	SCL4/7-TaGRAS106-TraesCS4B01G054000	SCL4/7-TaGRAS124-TraesCS4D01G054000	1.568	1.258	2.191	Balanced
root	SCR-TaGRAS31-TraesCS2A01G200700	SCR-TaGRAS41-TraesCS2B01G228000	SCR-TaGRAS52-TraesCS2D01G208500	0.497	0.528	0.777	Balanced
root	SCR-TaGRAS97-TraesCS4A01G191300	SCR-TaGRAS108-TraesCS4B01G124000	SCR-TaGRAS126-TraesCS4D01G122000	2.403	1.223	2.646	Balanced
root	SCR-TaGRAS146-TraesCS5A01G144000	SCR-TaGRAS159-TraesCS5B01G143100	SCR-TaGRAS164-TraesCS5D01G148000	1.845	1.307	1.145	Balanced
root	HAM-TaGRAS5-TraesCS1A01G209400	HAM-TaGRAS14-TraesCS1B01G223400	HAM-TaGRAS23-TraesCS1D01G212800	3.696	3.887	4.529	Balanced
root	HAM-TaGRAS155-TraesCS5A01G535000	HAM-TaGRAS122-TraesCS4B01G367300	HAM-TaGRAS142-TraesCS4D01G360200	2.431	4.065	3.726	Balanced
root	HAM-TaGRAS169-TraesCS6A01G247200	HAM-TaGRAS171-TraesCS6B01G277400	HAM-TaGRAS175-TraesCS6D01G229400	4.574	5.393	6.125	Balanced
root	HAM-TaGRAS98-TraesCS4A01G209800	HAM-TaGRAS107-TraesCS4B01G113300	HAM-TaGRAS125-TraesCS4D01G110800	0.213	0.514	0.112	Ds
root	LAS-TaGRAS179-TraesCS7A01G382800	LAS-TaGRAS182-TraesCS7B01G285500	LAS-TaGRAS187-TraesCS7D01G379200	0.657	0.283	0.516	Balanced
root	LAS-TaGRAS168-TraesCS6A01G159500	LAS-TaGRAS170-TraesCS6B01G191800	LAS-TaGRAS174-TraesCS6D01G153000	0.756	1.413	0.683	Balanced
root	SCL3-TaGRAS68-TraesCS3A01G487500	SCL3-TaGRAS77-TraesCS3B01G535100	SCL3-TaGRAS86-TraesCS3D01G482600	0	1.923	0.53	Bd
root	Os4-TaGRAS64-TraesCS3A01G392400	Os4-TaGRAS75-TraesCS3B01G424600	Os4-TaGRAS84-TraesCS3D01G385500	0.138	0.137	0.627	Dd
root	LISCL-TaGRAS151-TraesCS5A01G505900	LISCL-TaGRAS119-TraesCS4B01G536600LC	LISCL-TaGRAS132-TraesCS4D01G136200	0.003	0.001	0.941	Dd
root	DELLA-TaGRAS62-TraesCS3A01G233000	DELLA-TaGRAS72-TraesCS3B01G262400	DELLA-TaGRAS81-TraesCS3D01G220100	1.783	1.448	0.33	Ds
root	PAT1-TaGRAS34-TraesCS2A01G395400	PAT1-TaGRAS44-TraesCS2B01G413500	PAT1-TaGRAS55-TraesCS2D01G393200	7.174	5.628	4.328	Balanced
spikelet	SHR-TaGRAS29-TraesCS2A01G192600	SHR-TaGRAS39-TraesCS2B01G214600	SHR-TaGRAS50-TraesCS2D01G194800	0.544	0.309	0.545	Balanced
spikelet	PAT1-TaGRAS67-TraesCS3A01G408000	PAT1-TaGRAS76-TraesCS3B01G441600	PAT1-TaGRAS85-TraesCS3D01G403100	17.535	17.388	20.362	Balanced
spikelet	PAT1-TaGRAS32-TraesCS2A01G214400	PAT1-TaGRAS42-TraesCS2B01G239400	PAT1-TaGRAS53-TraesCS2D01G220200	29.774	13.999	25.787	Balanced
spikelet	PAT1-TaGRAS28-TraesCS2A01G189600	PAT1-TaGRAS40-TraesCS2B01G217500	PAT1-TaGRAS51-TraesCS2D01G198200	28.737	40.697	26.778	Balanced
spikelet	PAT1-TaGRAS87-TraesCS4A01G039000	PAT1-TaGRAS118-TraesCS4B01G266700	PAT1-TaGRAS137-TraesCS4D01G266400	10.61	12.934	14.803	Balanced
spikelet	PAT1-TaGRAS148-TraesCS5A01G409800	PAT1-TaGRAS160-TraesCS5B01G604500LC	PAT1-TaGRAS166-TraesCS5D01G419400	13.747	19.34	0.628	Ds
spikelet	LISCL-TaGRAS90-TraesCS4A01G176300	LISCL-TaGRAS115-TraesCS4B01G141400	LISCL-TaGRAS134-TraesCS4D01G136400	1.909	3.23	1.763	Balanced
spikelet	LISCL-TaGRAS91-TraesCS4A01G176400	LISCL-TaGRAS114-TraesCS4B01G141300	LISCL-TaGRAS133-TraesCS4D01G136300	1.028	1.136	1.393	Balanced
spikelet	LISCL-TaGRAS95-TraesCS4A01G177100	LISCL-TaGRAS110-TraesCS4B01G140800	LISCL-TaGRAS128-TraesCS4D01G135500	0.029	0.039	0.442	Dd
spikelet	DELLA-TaGRAS100-TraesCS4A01G271000	DELLA-TaGRAS105-TraesCS4B01G043100	DELLA-TaGRAS123-TraesCS4D01G040400	18.797	22.689	6.603	Ds
spikelet	LISCL-TaGRAS143-TraesCS5A01G080300	LISCL-TaGRAS156-TraesCS5B01G129800LC	LISCL-TaGRAS162-TraesCS5D01G092000	5.594	6.237	7.012	Balanced
spikelet	LISCL-TaGRAS145-TraesCS5A01G139000	LISCL-TaGRAS158-TraesCS5B01G138100	LISCL-TaGRAS165-TraesCS5D01G152700	0.849	4.264	3.046	As
spikelet	LISCL-TaGRAS150-TraesCS5A01G481300	LISCL-TaGRAS161-TraesCS5B01G494500	LISCL-TaGRAS167-TraesCS5D01G494900	2.775	2.828	0.006	Ds
spikelet	LISCL-TaGRAS178-TraesCS7A01G173000	LISCL-TaGRAS181-TraesCS7B01G078300	LISCL-TaGRAS186-TraesCS7D01G174300	0.317	1.336	0.567	As
spikelet	LISCL-TaGRAS89-TraesCS4A01G176200	LISCL-TaGRAS116-TraesCS4B01G141500	LISCL-TaGRAS135-TraesCS4D01G136500	0.642	0.772	0.948	Balanced
spikelet	LISCL-TaGRAS3-TraesCS1A01G036300LC	LISCL-TaGRAS9-TraesCS1B01G037200	LISCL-TaGRAS20-TraesCS1D01G030900	0.554	0.418	0.043	Ds
spikelet	LISCL-TaGRAS63-TraesCS3A01G360300	LISCL-TaGRAS73-TraesCS3B01G392600	LISCL-TaGRAS82-TraesCS3D01G354100	25.135	9.779	10.248	Balanced
spikelet	Os19-TaGRAS33-TraesCS2A01G304000	Os19-TaGRAS43-TraesCS2B01G320700	Os19-TaGRAS54-TraesCS2D01G302600	0.267	0.182	0.306	Balanced
spikelet	SCL4/7-TaGRAS99-TraesCS4A01G260600	SCL4/7-TaGRAS106-TraesCS4B01G054000	SCL4/7-TaGRAS124-TraesCS4D01G054000	1.297	1.016	1.557	Balanced
spikelet	SCR-TaGRAS31-TraesCS2A01G200700	SCR-TaGRAS41-TraesCS2B01G228000	SCR-TaGRAS52-TraesCS2D01G208500	0.455	0.592	1.325	Balanced
spikelet	SCR-TaGRAS97-TraesCS4A01G191300	SCR-TaGRAS108-TraesCS4B01G124000	SCR-TaGRAS126-TraesCS4D01G122000	2.379	1.841	2.276	Balanced
spikelet	SCR-TaGRAS146-TraesCS5A01G144000	SCR-TaGRAS159-TraesCS5B01G143100	SCR-TaGRAS164-TraesCS5D01G148000	0.79	0.48	0.53	Balanced
spikelet	SCL3-TaGRAS144-TraesCS5A01G135000	SCL3-TaGRAS157-TraesCS5B01G133800	SCL3-TaGRAS163-TraesCS5D01G139500	0.186	0.022	0.295	Bs
spikelet	HAM-TaGRAS5-TraesCS1A01G209400	HAM-TaGRAS14-TraesCS1B01G223400	HAM-TaGRAS23-TraesCS1D01G212800	0.899	1.363	1.368	Balanced
spikelet	HAM-TaGRAS155-TraesCS5A01G535000	HAM-TaGRAS122-TraesCS4B01G367300	HAM-TaGRAS142-TraesCS4D01G360200	0.391	0.437	0.778	Balanced
spikelet	HAM-TaGRAS169-TraesCS6A01G247200	HAM-TaGRAS171-TraesCS6B01G277400	HAM-TaGRAS175-TraesCS6D01G229400	2.59	2.974	3.598	Balanced
spikelet	HAM-TaGRAS98-TraesCS4A01G209800	HAM-TaGRAS107-TraesCS4B01G113300	HAM-TaGRAS125-TraesCS4D01G110800	0.207	0.363	0.017	Ds
spikelet	SCL3-TaGRAS68-TraesCS3A01G487500	SCL3-TaGRAS77-TraesCS3B01G535100	SCL3-TaGRAS86-TraesCS3D01G482600	0.003	1.056	0.345	Bd
spikelet	LISCL-TaGRAS151-TraesCS5A01G505900	LISCL-TaGRAS119-TraesCS4B01G536600LC	LISCL-TaGRAS132-TraesCS4D01G136200	0.028	0.004	1.256	Dd
spikelet	DELLA-TaGRAS62-TraesCS3A01G233000	DELLA-TaGRAS72-TraesCS3B01G262400	DELLA-TaGRAS81-TraesCS3D01G220100	2.811	2.51	0.596	Ds
spikelet	PAT1-TaGRAS34-TraesCS2A01G395400	PAT1-TaGRAS44-TraesCS2B01G413500	PAT1-TaGRAS55-TraesCS2D01G393200	7.531	5.649	4.566	Balanced
