# Supplementary material for: Characterization of the GRAS gene family reveals their contribution to the high adaptability of wheat
Source: PeerJ. 2021 Feb 23;9:e10811. doi: 10.7717/peerj.10811 (PMC7908883; doi:10.7717/peerj.10811)
Supplement: Supplemental Information 10 [file peerj-09-10811-s010.csv]

Table S6 TPM of TaGRAS in control and various stress treatment1
Gene name	Subfamily	Gene ID	DRP000768-le+sh-P-10d-CS	DRP000768-le+sh-none-CS	DRP000768-roots-P-10d-CS	DRP000768-roots-none-CS	ERP003465-spike-fu30h-CM	ERP003465-spike-fu30h-CM_1	ERP003465-spike-fu30h-CM_2	ERP003465-spike-fu30h-CM_3	ERP003465-spike-fu30h-CM_4	ERP003465-spike-fu50h-CM	ERP003465-spike-fu50h-CM_1	ERP003465-spike-fu50h-CM_2	ERP003465-spike-fu50h-CM_3	ERP003465-spike-fu50h-CM_4	ERP003465-spike-mo30h-CM	ERP003465-spike-mo30h-CM_1	ERP003465-spike-mo30h-CM_2	ERP003465-spike-mo30h-CM_3	ERP003465-spike-mo30h-CM_4	ERP003465-spike-mo50h-CM	ERP003465-spike-mo50h-CM_1	ERP003465-spike-mo50h-CM_2	ERP003465-spike-mo50h-CM_3	ERP003465-spike-mo50h-CM_4	ERP009837-le+sh-mo14d-Rib	ERP009837-le+sh-mo1d-Rib	ERP009837-le+sh-mo21d-Rib	ERP009837-le+sh-mo4d-Rib	ERP009837-le+sh-mo9d-Rib	ERP009837-le+sh-zt14d-Rib	ERP009837-le+sh-zt1d-Rib	ERP009837-le+sh-zt21d-Rib	ERP009837-le+sh-zt4d-Rib	ERP009837-le+sh-zt9d-Rib	ERP013829-spike-fu12h-NIL38	ERP013829-spike-fu12h-NIL51	ERP013829-spike-fu24h-NIL38	ERP013829-spike-fu24h-NIL51	ERP013829-spike-fu36h-NIL38	ERP013829-spike-fu36h-NIL51	ERP013829-spike-fu3h-NIL38	ERP013829-spike-fu3h-NIL51	ERP013829-spike-fu48h-NIL38	ERP013829-spike-fu48h-NIL51	ERP013829-spike-fu6h-NIL38	ERP013829-spike-fu6h-NIL51	ERP013829-spike-mo12h-NIL38
TaGRAS1	LISCL	TraesCS1A01G030200	0.211	0.071	0.027	0.091	0.115	0.235	0.16	0.163	0.118	0.111	0.236	0.182	0.132	0.155	0.077	0.116	0.14	0.157	0.141	0.207	0.162	0.172	0.183	0.202	0.006	0.029	0.015	0.062	0.033	0.004	0.023	0.003	0.073	0.015	0.18	0.246	0.177	0.17	0.113	0.103	0.138	0.112	0.066	0.093	0.254	0.177	0.124
TaGRAS2	LISCL	TraesCS1A01G030300	0.016	0.022	0	0.038	0.058	0	0.024	0.008	0	0.078	0.019	0	0	0	0.09	0.008	0	0.01	0.014	0.044	0.016	0	0.011	0.009	0.005	0	0.015	0.015	0.008	0.008	0.029	0	0	0.009	0.031	0.068	0.033	0.055	0.062	0.039	0.088	0.042	0.052	0.064	0.047	0.045	0.086
TaGRAS3	LISCL	TraesCS1A01G036300LC	0.439	0.061	0.396	0.514	0.407	0.219	0.157	0.257	0.084	0.234	0.104	0.264	0.217	0.158	0.322	0.189	0.253	0.269	0.299	0.598	0.261	0.096	0.045	0.283	0.345	0.061	0.315	0.134	0.189	0.049	0.207	0.161	0.075	0.156	0.647	0.81	0.369	0.536	0.649	0.515	0.472	0.579	0.335	0.298	0.581	0.832	1.016
TaGRAS4	LISCL	TraesCS1A01G036500LC	0.035	0.427	0	0	0.132	0.212	0.165	0.134	0.152	0.05	0.148	0.069	0.123	0.086	0.109	0.297	0.144	0.12	0.107	0.193	0.108	0.131	0.051	0.093	0.013	0.016	0.018	0.027	0.01	0.012	0.098	0.008	0.031	0.01	0.048	0.035	0.179	0.095	0	0.046	0	0.035	0.031	0.044	0.035	0.091	0.019
TaGRAS5	HAM	TraesCS1A01G209400	1.313	1.791	5.404	5.791	3.837	2.105	1.884	2.387	2.153	3.129	3.645	2.196	3.154	2.65	2.439	2.632	1.915	1.976	2.212	4.239	3.048	2.98	2.798	2.665	0.583	0.43	0.328	0.668	0.502	0.543	0.514	0.188	1.117	0.6	5.383	5.452	4.7	4.631	3.667	3.878	3.973	5.552	3.758	4.245	3.402	3.52	5.739
TaGRAS6	SCR	TraesCS1A01G304000	0.913	0.252	0.471	0.312	0.199	0.366	0.377	0.378	0.385	0.127	0.231	0.173	0.359	0.174	0.233	0.393	0.463	0.531	0.467	0.073	0.372	0.201	0.218	0.204	0.091	0.024	0.045	0.006	0.012	0.07	0.221	0.015	0	0.055	0.034	0.039	0.23	0.06	0	0.031	0.061	0.11	0.084	0.058	0.012	0.051	0.033
TaGRAS7	SHR	TraesCS1A01G319700	0	0	1.227	1.576	0.008	0	0	0.004	0.017	0.012	0	0.018	0.025	0	0.048	0.009	0	0	0	0.043	0.015	0	0	0.011	0	0	0	0	0	0	0	0	0	0	0.011	0.016	0.095	0.063	0	0	0.05	0	0.182	0.065	0	0	0
TaGRAS8	DELLA	TraesCS1A01G413800	0	0	0	0	0	0	0	0	0	0	0	0	0	0.011	0	0	0	0	0	0	0	0.012	0	0.033	0	0	0	0	0	0	0	0	0	0	0.013	0	0	0	0	0	0	0	0.149	0.038	0.012	0	0
TaGRAS9	LISCL	TraesCS1B01G037200	0.464	0.392	0.069	0	0.059	0.424	0.486	0.391	0.522	0.065	0.404	0.375	0.396	0.361	0.04	0.508	0.402	0.489	0.448	0.096	0.408	0.492	0.591	0.512	0.148	0.073	0.11	0.245	0.133	0.026	0.173	0.073	0.183	0.084	0.092	0.061	0.084	0.051	0.036	0.063	0.088	0.024	0	0	0.024	0.009	0.078
TaGRAS10	LISCL	TraesCS1B01G037300	0.22	0.219	0.147	0.067	0.054	0.252	0.17	0.193	0.204	0.044	0.134	0.144	0.206	0.205	0.065	0.316	0.165	0.157	0.215	0.054	0.177	0.197	0.228	0.185	0.098	0.052	0.087	0.149	0.076	0.068	0.083	0.044	0.176	0.067	0.027	0.074	0.015	0.05	0.037	0.019	0	0.015	0.02	0.039	0.12	0.032	0.085
TaGRAS11	LISCL	TraesCS1B01G037400	0.031	0.022	0.072	0.033	0.057	0.043	0.041	0.019	0.032	0.019	0.052	0.055	0.038	0.062	0.025	0.032	0.011	0.048	0.029	0.052	0.058	0.043	0.033	0.034	0.02	0.015	0.034	0.014	0.011	0.298	0.008	0.006	0.013	0.033	0.041	0.048	0.059	0.044	0.024	0.009	0.05	0.061	0.093	0.08	0.03	0.009	0.02
TaGRAS12	LISCL	TraesCS1B01G035600LC	0.04	0.164	0	0	0	0	0.002	0.014	0	0	0.034	0	0.021	0.018	0	0.045	0.067	0.031	0.018	0.019	0	0	0.03	0.022	0.048	0	0.01	0.035	0.023	0.035	0	0.009	0.018	0.007	0.033	0	0.017	0.036	0.024	0	0	0	0.052	0	0	0	0
TaGRAS13	LISCL	TraesCS1B01G037500	0.117	0.069	0	0	0	0.109	0.078	0.079	0.113	0	0.127	0.148	0.092	0.044	0.009	0.161	0.151	0.104	0.152	0.038	0.049	0.059	0.148	0.146	0.025	0.036	0.027	0.084	0.013	0.009	0.063	0.006	0.043	0.02	0.032	0.012	0	0.015	0	0.034	0.013	0	0	0	0	0	0
TaGRAS14	HAM	TraesCS1B01G223400	1.984	2.13	7.374	6.541	3.904	2.176	2.117	2.666	2.691	2.827	4.79	2.33	3.101	2.182	2.174	2.609	2.387	1.811	2.678	3.496	3.178	2.957	3.488	2.61	1.143	0.605	0.861	1.026	0.738	0.668	0.779	0.416	1.077	0.701	4.171	4.008	3.301	4.362	3.323	2.864	3.778	4.443	3.241	3.311	2.838	3.022	4.192
TaGRAS15	SCR	TraesCS1B01G314500	0	0	0	0	0.06	0.068	0.09	0.077	0.098	0.06	0.076	0.09	0.147	0.102	0.043	0.102	0.107	0.051	0.136	0.079	0.104	0.097	0.026	0.097	0	0	0	0	0	0.019	0.004	0	0	0	0.049	0.062	0.154	0.117	0.131	0.012	0.068	0.088	0.049	0.045	0.089	0.01	0.044
TaGRAS16	SHR	TraesCS1B01G332000	0	0	1.283	0.712	0	0.008	0	0	0	0	0	0.007	0.007	0	0	0	0	0	0	0.009	0	0.013	0	0	0	0	0	0	0	0	0	0	0	0	0	0	0.013	0	0	0	0	0	0	0	0	0	0
TaGRAS17	DELLA	TraesCS1B01G443800	0	0	0	0	0	0	0	0.011	0	0	0	0	0.006	0.026	0	0	0	0	0.008	0	0.004	0.022	0.026	0.007	0	0	0	0	0	0	0.004	0	0	0	0.033	0.029	0.081	0.092	0.098	0.207	0.087	0.019	0.387	0.393	0.082	0.114	0.029
TaGRAS18	LISCL	TraesCS1D01G030800	0.076	0.089	0.043	0.077	0.196	0.148	0.097	0.151	0.172	0.185	0.125	0.194	0.143	0.151	0.131	0.198	0.113	0.165	0.191	0.129	0.107	0.128	0.138	0.169	0.019	0.005	0.034	0.028	0.019	0.034	0.028	0.006	0.026	0.033	0.095	0.112	0.108	0.068	0.022	0.135	0.03	0.065	0.074	0.166	0.133	0.067	0.105
TaGRAS19	LISCL	TraesCS1D01G027500LC	0.148	0	0	0	0.542	0.755	1.189	1.139	0.99	0.331	0.866	1.063	0.84	0.643	0.275	1.689	1.028	1.166	1.14	0.511	1.12	1.076	0.708	1.05	0.26	0.022	0.097	0.278	0.041	0	0.026	0.069	0.121	0.114	1.641	1.414	0.994	1.421	1.614	1.216	1.734	2.103	1.437	0.799	1.742	1.917	2.042
TaGRAS20	LISCL	TraesCS1D01G030900	0.016	0.032	0	0.033	0.156	0.025	0.081	0.102	0.047	0.072	0.119	0.037	0.018	0.048	0.074	0.026	0.057	0.046	0.066	0.095	0.047	0.049	0.035	0.08	0.016	0.027	0.01	0.026	0.02	0	0.041	0	0.024	0.008	0.084	0.072	0.064	0.163	0.121	0.111	0.028	0.078	0.116	0.089	0.035	0.043	0.061
TaGRAS21	LISCL	TraesCS1D01G031000	0.256	0.178	0.071	0.074	0.194	0.147	0.142	0.108	0.143	0.135	0.252	0.12	0.202	0.196	0.126	0.175	0.174	0.088	0.156	0.222	0.166	0.172	0.184	0.154	0.05	0.034	0.053	0.04	0.036	0.004	0.039	0.009	0.038	0.022	0.101	0.15	0.16	0.085	0.184	0.178	0.192	0.085	0.16	0.108	0.064	0.118	0.227
TaGRAS22	LISCL	TraesCS1D01G031200	0	0.016	0	0	0.025	0.063	0.049	0.042	0.059	0.008	0.061	0.045	0.031	0.081	0.011	0.09	0.068	0.054	0.053	0.033	0.023	0.036	0.032	0.021	0.021	0.021	0.013	0.038	0.016	0.007	0.009	0.003	0.015	0.018	0.022	0.067	0.038	0.016	0.034	0	0.014	0.011	0.094	0.034	0.061	0.007	0.032
TaGRAS23	HAM	TraesCS1D01G212800	2.718	2.799	6.684	7.171	4.443	2.871	2.597	3.574	3.482	3.413	6.278	3.429	4.31	2.849	2.964	3.221	2.489	2.157	3.444	5.304	4.387	4.193	4.881	3.555	1.254	1.005	0.995	1.477	1.026	0.622	1.173	0.693	1.53	0.86	5.436	5.195	4.587	5.193	3.926	4.058	3.626	4.293	4.379	4.983	3.025	3.122	5.312
TaGRAS24	SCR	TraesCS1D01G303500	0.14	0.02	0	0	0.021	0.007	0.011	0.029	0.03	0.019	0	0.027	0.007	0.018	0.028	0.052	0.049	0.041	0.055	0.032	0.033	0.007	0	0.013	0.006	0	0.017	0	0	0.032	0.01	0	0	0.005	0.021	0	0.018	0.018	0.063	0.058	0	0.03	0	0.023	0	0	0
TaGRAS25	SHR	TraesCS1D01G319500	0.036	0	1.456	0.857	0.01	0	0	0	0	0.021	0	0	0.013	0.029	0	0	0	0	0.017	0	0.015	0.013	0	0.024	0	0	0	0	0.004	0	0	0	0	0	0.011	0	0	0	0.056	0.013	0.01	0	0.061	0.023	0	0.02	0
TaGRAS26	DELLA	TraesCS1D01G421200	0	0	0	0	0	0	0.013	0	0	0	0	0	0.015	0.011	0	0	0	0	0	0	0	0	0	0	0	0.007	0	0	0	0	0	0	0	0	0	0	0	0.026	0.034	0.04	0	0	0.319	0.264	0	0	0
TaGRAS27	DELLA	TraesCS2A01G096800	0	0	0	0	0.008	0	0	0.004	0.012	0.013	0	0.012	0.022	0.04	0.013	0.007	0.004	0	0	0.021	0.024	0	0	0.006	0	0	0	0	0	0	0	0	0	0	0	0	0.01	0	0.034	0.008	0	0	0.022	0.045	0	0	0
TaGRAS28	PAT1	TraesCS2A01G189600	16.895	14.273	8.686	6.874	17.452	18.216	16.761	20.136	20.66	13.881	9.394	13.563	13.948	12.118	17.299	19.699	17.195	21.768	19.255	12.034	13.192	9.825	9.546	8.949	20.767	9.781	14.296	9.578	19.606	21.193	14.441	5.969	10.648	25.183	10.276	9.348	10.449	10.043	11.197	12.21	11.597	11.285	18.428	19.797	11.125	10.195	9.231
TaGRAS29	SHR	TraesCS2A01G192600	0.884	0.512	3.111	3.647	0.13	0.137	0.264	0.103	0.097	0.096	0.146	0.152	0.189	0.152	0.072	0.178	0.08	0.065	0.218	0.11	0.165	0.072	0.142	0.185	0.055	0.008	0.059	0.021	0.032	0.006	0.032	0.05	0.045	0.023	0.745	0.798	0.983	1.023	0.715	0.797	0.541	0.656	0.487	0.772	0.714	0.48	0.792
TaGRAS30	SHR	TraesCS2A01G194600	0	0.017	0.826	1.4	0.271	0.228	0.243	0.194	0.252	0.29	0.203	0.286	0.267	0.213	0.333	0.191	0.268	0.18	0.266	0.51	0.206	0.205	0.247	0.351	0	0	0	0	0	0	0	0	0	0	0.373	0.377	0.395	0.305	0.248	0.301	0.183	0.28	0.275	0.227	0.321	0.343	0.43
TaGRAS31	SCR	TraesCS2A01G200700	1.199	1.231	0.488	0.932	0.786	0.206	0.409	0.285	0.525	0.291	0.399	0.531	0.417	0.482	0.444	0.479	0.49	0.395	0.367	0.536	0.339	0.563	0.534	1.071	0.244	0.142	0.065	0.293	0.124	0.06	0.376	0.124	0.252	0.075	1.464	1.567	1.787	2.015	1.762	1.499	1.33	1.951	1.868	1.084	0.599	1	1.941
TaGRAS32	PAT1	TraesCS2A01G214400	5.485	4.865	6.968	5.402	6.079	9.022	8.141	9.51	10.149	5.967	3.52	7.319	6.63	6.195	7.771	8.663	8.974	11.779	10.259	4.79	6.508	4.981	4.109	4.868	4.599	1.622	4.149	3.095	2.377	8.106	3.245	3.605	3.352	4.255	5.11	5.173	6.074	5.688	5.365	7.711	6.008	6.087	10.604	11.668	4.733	5.25	4.085
TaGRAS33	Os19	TraesCS2A01G304000	0.073	0.109	4.773	3.381	0.391	0.364	0.126	0.268	0.266	1.234	0.074	2.303	1.918	2.49	0.434	0.279	0.344	0.25	0.289	1.269	1.65	0.899	0.07	0.715	0.302	0.028	0.185	0.027	0.094	1.576	0.015	0.25	0.104	0.393	0.529	0.326	0.441	0.653	1.018	1.233	0.573	0.646	4.141	3.82	0.498	0.528	0.513
TaGRAS34	PAT1	TraesCS2A01G395400	7.483	7.661	12.358	8.692	6.893	4.871	4.207	5.141	4.898	6.534	7.292	5.679	6.09	6.332	4.328	5.225	4.69	4.581	5.21	8.962	6.539	6.624	7.915	6.927	0.954	0.35	1.218	0.478	0.506	1.35	0.508	0.419	0.661	0.63	13.617	13.531	15.052	15.509	11.204	10.886	11.393	13.538	13.385	12.805	10.946	10.794	13.293
TaGRAS35	SHR	TraesCS2A01G460200	0	0	0.698	0.121	0.011	0.051	0.06	0.075	0.022	0.024	0.061	0.078	0.032	0.014	0.028	0.036	0.031	0.04	0.047	0.103	0.025	0.042	0	0.075	0.324	0	0.177	0	0.005	0.065	0	0.126	0.004	0	0.129	0.184	0.193	0.159	0.133	0.32	0.104	0.164	0.062	0.094	0.051	0.116	0.102
TaGRAS36	SCL3	TraesCS2A01G532900	0	0	0	0	0	0	0	0	0	0	0	0	0	0	0	0	0	0	0	0	0	0	0	0	0	0	0	0	0	0	0	0	0	0	0	0	0	0	0.016	0	0	0	0	0	0	0	0
TaGRAS37	DELLA	TraesCS2B01G112100	0	0	0	0	0.008	0.009	0	0	0	0.021	0	0.02	0	0.015	0.026	0	0	0	0	0	0	0.007	0	0	0	0	0	0	0	0	0	0	0	0	0	0	0.008	0	0	0	0	0	0	0.01	0	0	0
TaGRAS38	SHR	TraesCS2B01G212300	0.037	0.13	1.632	1.501	0.018	0.007	0.022	0.038	0.009	0	0.011	0.016	0.037	0.028	0	0.017	0.006	0.024	0.008	0.009	0.011	0.013	0.074	0.021	0	0	0	0	0	0	0	0	0.004	0	0.029	0.022	0.019	0.018	0.033	0	0	0	0.049	0.038	0.016	0.043	0.014
TaGRAS39	SHR	TraesCS2B01G214600	0.665	0.607	3.888	3.143	0.133	0.175	0.109	0.142	0.063	0.146	0.115	0.139	0.147	0.159	0.097	0.129	0.075	0.089	0.155	0.189	0.136	0.132	0.15	0.163	0.089	0.029	0.074	0.038	0.007	0.019	0.011	0.029	0.05	0.042	0.45	0.504	0.554	0.582	0.55	0.627	0.309	0.503	0.447	0.8	0.199	0.263	0.571
TaGRAS40	PAT1	TraesCS2B01G217500	12.139	11.242	8.191	5.566	27.663	29.686	27.331	32.097	32.706	17.661	14.632	17.132	16.872	14.408	32.28	33.804	29.379	34.583	33.892	15.646	15.471	13.587	14.337	12.52	25.507	13.707	17.765	20.436	28.588	21.484	15.634	7.831	15.901	28.758	12.761	14.271	10.849	10.856	15.933	17.605	14.222	16.067	16.685	22.797	17.146	15.882	12.625
TaGRAS41	SCR	TraesCS2B01G228000	1.145	0.687	0.395	0.549	0.27	0.342	0.187	0.359	0.315	0.233	0.62	0.227	0.32	0.317	0.114	0.326	0.343	0.401	0.469	0.156	0.277	0.269	0.315	0.365	0.061	0.066	0.009	0.052	0.006	0.02	0.037	0.007	0.008	0	1.318	1.471	1.807	1.952	1.267	1.631	0.978	1	1.726	1.625	0.835	1.229	1.678
TaGRAS42	PAT1	TraesCS2B01G239400	5.742	4.955	9.949	7.131	5.388	5.807	5.27	5.525	5.285	3.81	2.481	4.674	4.438	3.958	5.484	5.825	5.688	7.134	5.884	2.832	3.938	3.324	2.796	3.823	4.873	1.838	4.382	3.495	2.441	6.471	3.138	3.378	3.342	3.431	5.112	5.469	5.836	5.168	5.656	6.444	5.974	5.813	8.503	9.284	5.413	5.205	4.647
TaGRAS43	Os19	TraesCS2B01G320700	0.033	0.053	4.053	3.258	0.252	0.283	0.216	0.23	0.348	0.703	0.257	1.556	1.253	1.592	0.256	0.272	0.322	0.238	0.359	0.935	1.286	0.715	0.256	0.534	0.718	0.053	0.498	0.074	0.222	2.374	0.02	0.074	0.523	1.061	0.702	0.419	0.489	0.519	0.46	0.629	0.603	0.585	2.596	2.84	0.566	0.644	0.483
TaGRAS44	PAT1	TraesCS2B01G413500	8.498	8.099	9.074	8.065	6.279	4.445	3.851	4.404	4.366	5.545	6.321	4.16	4.392	3.901	4.563	4.065	3.453	4.056	4.55	8.085	4.811	4.933	6.307	4.803	0.906	0.359	1.238	0.24	0.421	1.436	0.313	0.463	0.4	0.609	10.281	10.031	11.131	13.328	7.865	7.041	10.141	11.635	8.775	9.059	8.853	8.078	10.146
TaGRAS45	SHR	TraesCS2B01G481900	0.09	0.019	1.417	0.097	0.034	0.016	0.011	0	0.007	0.011	0.027	0.006	0.007	0.017	0	0.062	0.027	0.011	0.023	0.041	0.006	0	0	0.01	0.219	0.01	0.207	0.008	0.015	0.098	0	0.016	0	0.029	0.066	0.04	0.052	0.025	0.019	0.04	0.031	0.077	0.025	0.042	0.028	0.067	0.042
TaGRAS46	SCL3	TraesCS2B01G562400	0	0	0	0	0	0	0	0	0	0	0	0	0	0	0	0	0	0	0	0	0	0	0	0	0	0	0	0	0	0	0	0	0	0	0	0	0	0	0	0	0	0	0	0	0	0	0
TaGRAS47	SCL3	TraesCS2D01G055700	0	0	0	0	0	0	0	0	0	0	0	0	0	0	0	0	0	0	0	0	0	0	0	0	0	0	0.057	0	0	0	0	0	0	0	0	0	0	0	0	0	0	0	0	0	0	0	0
TaGRAS48	DELLA	TraesCS2D01G095300	0	0	0	0	0	0	0	0	0	0	0	0	0	0	0	0	0	0	0	0.007	0	0	0	0.006	0	0	0	0	0	0	0	0	0	0	0	0	0.023	0	0	0.018	0	0	0	0	0.011	0	0.01
TaGRAS49	SHR	TraesCS2D01G193300	0.124	0	1.35	1.124	0.024	0.006	0.054	0.028	0.043	0.01	0.02	0.029	0.011	0.05	0.052	0.03	0.05	0	0.03	0.035	0.026	0	0.024	0.01	0	0	0	0	0	0	0	0	0	0	0.026	0.042	0.054	0	0.011	0.009	0.05	0	0.014	0.028	0.047	0.049	0.043
TaGRAS50	SHR	TraesCS2D01G194800	0.754	0.572	3.904	4.375	0.178	0.169	0.179	0.231	0.286	0.115	0.314	0.28	0.296	0.174	0.143	0.231	0.177	0.251	0.225	0.189	0.311	0.198	0.228	0.256	0.059	0.021	0.054	0.056	0.044	0.02	0.068	0.031	0.049	0.03	0.524	0.661	0.768	0.907	0.758	0.587	0.471	0.55	0.678	0.621	0.461	0.537	0.61
TaGRAS51	PAT1	TraesCS2D01G198200	8.666	9.062	9.113	5.847	16.407	18.367	16.895	19.865	20.003	12.032	8.47	14.191	13.707	11.503	18.438	19.911	17.963	21.254	20.222	10.791	12.612	9.535	9.228	9.208	14.11	6.689	9.5	9.552	13.148	18.388	8.703	4.553	9.353	18.559	11.025	11.389	10.662	11.403	12.295	13.497	12.995	14.566	18.248	19.893	11.562	13.253	9.651
TaGRAS52	SCR	TraesCS2D01G208500	2.862	3.653	2.552	1.424	0.674	0.506	0.536	0.492	0.512	0.641	0.605	0.64	0.586	0.666	0.418	0.55	0.728	0.487	0.634	0.881	0.599	0.919	0.647	1.037	0.411	0.223	0.308	0.324	0.314	0.084	0.555	0.244	0.461	0.453	2.881	3.054	3.515	3.79	2.053	2.066	2.022	2.11	2.291	1.893	1.973	2.168	2.527
TaGRAS53	PAT1	TraesCS2D01G220200	4.211	3.603	7.01	6.943	8.21	11.54	10.516	12.258	12.603	8.258	5.492	9.314	8.453	8.528	9.378	13.043	13.355	14.48	13.852	5.858	8.501	7.407	6.536	7.293	4.433	1.498	4.045	3.073	2.24	7.842	2.308	3.123	2.702	4.04	7.434	7.347	6.262	5.897	6.68	8.052	7.496	8.256	9.569	10.511	6.947	7.692	6.222
TaGRAS54	Os19	TraesCS2D01G302600	0.085	0.046	3.726	3.654	0.626	0.667	0.199	0.333	0.278	2.467	0.048	3.484	3.21	3.536	0.691	0.344	0.467	0.436	0.281	2.278	2.669	1.273	0.08	0.985	0.469	0.005	0.246	0.006	0.066	4.212	0.009	0.413	0.369	0.728	0.77	0.581	0.611	0.708	2.381	2.881	0.904	0.791	7.685	6.686	0.746	0.762	0.495
TaGRAS55	PAT1	TraesCS2D01G393200	7.19	6.065	7.4	6.077	4.15	2.986	3.12	2.896	2.961	4.236	3.207	3.096	3.443	3.452	2.784	2.873	3.011	3.155	3.031	4.898	3.671	3.413	4.018	3.442	0.996	0.516	1.255	0.324	0.617	3.822	0.707	0.803	0.577	1.413	7.715	8.169	8.864	9.699	6.508	5.886	7.692	8.518	8.325	7.57	6.742	6.216	7.684
TaGRAS56	SHR	TraesCS2D01G460500	0	0	1.226	0.033	0.037	0.02	0.024	0.018	0.022	0.018	0.029	0.023	0.015	0.036	0	0.024	0.047	0.019	0.026	0.02	0.013	0.02	0.022	0.037	0.168	0	0.099	0.007	0.015	0.037	0.005	0.004	0	0.009	0.194	0.032	0.023	0.13	0.149	0.075	0.038	0.09	0.093	0.055	0.036	0.041	0.107
TaGRAS57	SCL3	TraesCS2D01G633500LC	0	0	0	0	0	0	0	0	0	0	0	0	0	0	0	0	0	0	0	0	0	0	0	0	0	0	0	0	0	0	0	0	0	0	0	0	0	0	0	0	0	0	0	0	0	0	0
TaGRAS58	SCL3	TraesCS2D01G534700	0	0	0	0	0	0	0	0	0	0	0	0	0	0	0	0	0	0	0	0	0	0	0	0	0	0	0	0	0	0	0	0	0	0	0	0	0	0	0	0	0	0	0	0.023	0	0	0
TaGRAS59	LISCL	TraesCS3A01G067900	0	0	0	0	0	0	0	0	0	0	0	0	0	0	0	0	0	0	0	0	0	0	0	0	0	0	0	0	0	0	0	0	0	0	0	0	0	0	0	0	0	0	0	0	0	0	0
TaGRAS60	LISCL	TraesCS3A01G080000LC	0	0	0	0	0	0	0	0	0	0	0	0	0	0	0	0	0	0	0	0	0.004	0.007	0	0	0	0	0	0	0	0	0	0	0	0	0	0	0	0	0	0	0	0	0	0	0	0	0
TaGRAS61	LISCL	TraesCS3A01G068000	0	0	0	0	0	0	0	0	0	0	0	0	0	0	0	0	0	0	0	0	0	0	0	0	0	0	0	0	0	0	0	0	0	0	0	0.006	0	0	0	0	0	0	0	0	0	0	0
TaGRAS62	DELLA	TraesCS3A01G233000	0.578	0.734	1.473	0.99	2.485	2.164	1.522	1.661	2.239	1.959	2.246	2.387	2.648	2.365	1.478	1.785	1.609	1.384	2.008	2.795	2.558	2.206	3.063	2.296	0	0	0.004	0	0	0	0	0	0.004	0	8.412	7.201	8.662	9.045	6.496	5.718	7.791	7.87	7.815	7.79	7.047	6.344	7.475
TaGRAS63	LISCL	TraesCS3A01G360300	28.352	17.05	12.931	11.255	9.035	13.68	13.245	12.861	14.206	11.053	9.768	11.232	11.896	12.791	11.585	13.163	13.536	15.465	14.291	8.2	12.067	10.787	9.259	10.635	12.96	5.615	10.204	2.985	8.979	6.035	6.925	3.59	4.084	8.95	5.64	6.103	7.861	7.489	10.377	12.582	7.103	6.846	14.487	15.276	5.379	6.165	4.932
TaGRAS64	Os4	TraesCS3A01G392400	0.055	0.022	0.044	0.035	0	0.012	0	0	0.021	0	0	0.017	0.005	0.022	0	0.011	0	0.014	0	0	0.004	0	0	0	0	0	0	0	0.008	0	0	0	0	0	0.016	0	0	0	0	0	0.028	0	0	0.009	0	0.038	0
TaGRAS65	Os4	TraesCS3A01G392500	0	0	0	0	0	0.014	0	0	0	0	0	0	0	0	0	0	0	0	0	0	0	0	0	0	0	0	0	0	0	0	0	0.005	0.01	0.008	0	0	0	0.011	0	0	0	0	0	0	0	0	0
TaGRAS66	Os4	TraesCS3A01G392600	0.019	0.017	0	0	0.043	0.028	0.038	0.016	0.021	0.111	0.055	0.023	0.014	0.008	0.043	0.023	0.024	0.021	0	0.116	0.02	0.026	0.024	0.018	0.051	0.029	0.045	0.09	0.062	0.005	0.036	0.035	0.022	0.031	0.035	0.074	0.045	0.035	0.055	0.071	0.024	0.036	0.026	0.02	0.025	0.051	0.061
TaGRAS67	PAT1	TraesCS3A01G408000	20.196	12.195	23.974	23.355	18.798	19.34	18.436	18.676	20.503	19.495	13.299	17.082	16.079	15.417	22.767	18.41	19.311	20.865	18.648	15.208	16.754	15.089	13.714	14.342	8.889	14.027	8.245	4.737	10.95	12.253	13.604	7.07	7.24	11.518	13.063	12.831	12.127	10.955	12.514	14.994	11.517	10.616	13.865	14.37	12.704	12.675	12.496
TaGRAS68	SCL3	TraesCS3A01G487500	0	0	0	0	0	0	0	0	0	0	0	0	0	0	0	0	0	0	0	0	0	0	0	0	0	0	0.035	0	0	0	0	0.053	0	0	0	0	0	0	0	0	0	0	0	0	0	0	0
TaGRAS69	LISCL	TraesCS3B01G080900	0	0	0	0	0	0	0	0	0	0	0	0	0	0	0	0	0	0	0	0	0	0	0	0	0	0	0	0	0	0	0	0	0	0	0	0	0	0	0.009	0	0	0	0	0	0	0	0
TaGRAS70	LISCL	TraesCS3B01G081000	0	0	0	0	0	0	0	0	0	0	0	0	0	0	0	0	0	0	0	0	0	0	0	0	0	0	0	0	0	0	0	0	0	0	0	0	0	0.009	0.015	0	0	0	0.009	0.019	0.011	0	0
TaGRAS71	LISCL	TraesCS3B01G081100	0	0	0	0	0	0	0	0.005	0.006	0	0	0	0	0	0	0	0	0	0	0	0	0	0	0.009	0	0	0	0	0	0	0	0	0	0	0	0	0	0	0	0	0	0	0	0	0	0	0
TaGRAS72	DELLA	TraesCS3B01G262400	0.57	0.681	0.85	0.708	1.255	1.265	1.086	0.935	1.249	1.138	1.396	1.38	1.071	1.264	0.679	0.979	0.794	0.683	1.284	1.738	1.235	1.238	1.562	1.489	0.004	0	0	0	0	0	0	0	0.004	0	3.757	3.772	4.471	4.649	3.353	3.51	3.051	3.862	4.51	4.576	3.21	3.027	3.808
TaGRAS73	LISCL	TraesCS3B01G392600	9.187	7.154	6.06	6.248	6.735	12.739	13.685	12.123	12.873	9.099	8.819	12.48	12.545	13.573	8.707	12.93	13.03	14.389	13.306	6.404	12.363	10.499	8.588	10.071	9.646	3.838	9.219	3.768	5.108	5.97	3.598	2.499	4.148	5.208	5.575	6.159	6.976	7.101	12.946	13.785	4.46	5.451	16.407	16.922	5.461	5.557	5.117
TaGRAS74	Os4	TraesCS3B01G424500	0	0.056	0	0	0	0	0.019	0.007	0	0	0	0	0.008	0	0	0	0	0	0	0	0	0	0	0	0	0.015	0	0.012	0.012	0	0.017	0	0	0.005	0.158	0	0	0.012	0	0	0	0	0	0	0	0	0.073
TaGRAS75	Os4	TraesCS3B01G424600	0	0	0.152	0	0	0	0	0	0	0	0	0	0	0	0	0	0	0	0	0	0	0	0	0	0	0	0	0	0	0	0	0.048	0	0	0	0	0	0	0	0	0	0	0	0	0	0	0
TaGRAS76	PAT1	TraesCS3B01G441600	19.933	13.632	27.153	27.354	18.216	20.815	19.613	20.207	21.047	19.046	15.885	18.758	19.164	17.632	21.776	19.457	20.427	22.064	18.705	16.925	17.598	16.894	16.376	15.754	10.587	13.697	8.525	6.306	10.91	12.031	13.876	6.898	8.691	12.206	11.223	11.353	10.141	10.255	13.177	14.139	9.981	10.256	13.178	13.01	11.123	9.38	10.216
TaGRAS77	SCL3	TraesCS3B01G535100	3.447	3.215	2.534	3.857	1.204	0.605	0.331	0.526	0.654	1.62	0.777	1.643	1.773	2.233	0.457	0.897	0.737	0.475	0.592	1.64	1.59	1.379	0.705	1.15	1.026	2.05	0.589	0.975	0.976	1.059	1.581	0.648	1.831	1.327	3.076	2.964	3.306	2.406	3.501	4.107	4.826	5.13	7.604	6.996	2.775	3.654	2.934
TaGRAS78	LISCL	TraesCS3D01G067700	0	0	0	0	0	0	0	0	0	0	0	0	0	0	0	0	0	0	0	0	0	0	0	0	0	0	0	0	0	0	0	0	0	0	0	0	0	0	0	0	0	0	0	0	0	0	0
TaGRAS79	LISCL	TraesCS3D01G067800	0	0	0	0	0	0	0	0	0	0	0	0	0	0	0	0	0	0	0	0	0	0	0	0	0	0	0	0	0	0	0	0	0	0	0	0	0	0	0	0	0	0	0	0	0	0	0
TaGRAS80	LISCL	TraesCS3D01G067900	0	0	0	0	0	0	0.009	0	0	0	0	0	0	0.008	0	0	0.007	0	0	0	0	0	0	0	0	0	0	0	0	0	0	0	0	0	0	0	0	0	0.029	0	0	0	0	0	0	0	0
TaGRAS81	DELLA	TraesCS3D01G220100	0.531	0.199	0.184	0.65	0	0.146	0	0.058	0	0.001	0.05	0	0.288	0.397	0.469	0.675	0.121	0.203	0.207	0.601	0	0.062	0	0.794	0	0	0	0	0	0	0	0	0	0	0.217	0.45	0.238	0.195	0	0.73	0.726	0.192	0.82	0.944	0.334	0.529	0.407
TaGRAS82	LISCL	TraesCS3D01G354100	9.751	7.246	6.787	6.24	2.931	5.781	5.411	5.107	5.974	3.501	4.275	5.815	5.9	5.688	3.476	5.379	5.789	6.936	6.23	2.553	5.794	4.863	4.246	4.863	7.133	1.66	5.993	1.683	2.66	4.487	1.987	1.522	3.028	4.202	3.418	3.642	3.952	4.334	5.324	5.729	3.451	3.9	7.901	6.54	3.07	3.207	3.321
TaGRAS83	Os4	TraesCS3D01G385400	0	0	0	0	0	0	0	0	0	0	0	0	0	0	0	0	0	0	0	0	0	0	0	0	0	0	0	0	0.005	0	0.011	0.006	0.007	0.007	0	0	0	0	0	0	0	0	0	0	0	0	0
TaGRAS84	Os4	TraesCS3D01G385500	0.032	0.095	0.798	0.68	0.039	0.013	0.051	0.041	0.04	0.068	0.073	0.061	0.047	0.021	0.011	0.033	0.05	0.059	0.065	0.019	0.038	0.045	0.031	0.074	0.005	0.055	0.045	0.082	0.044	0.014	0.072	0.065	0.132	0.03	0.072	0.177	0.072	0.135	0.075	0.056	0.168	0.101	0.128	0.054	0.229	0.248	0.161
TaGRAS85	PAT1	TraesCS3D01G403100	29.612	17.541	27.734	29.618	22.42	25.026	25.736	25.206	26.306	22.292	17.85	22.658	22.945	22.274	25.623	24.306	25.696	26.868	24.125	19.016	21.601	20.626	19.119	18.618	16.086	18.454	13.457	8.08	17.199	22.001	19.328	14.297	10.599	15.791	14.042	12.866	11.52	10.788	14.586	14.138	12.628	10.815	15.735	14.469	12.539	13.223	12.803
TaGRAS86	SCL3	TraesCS3D01G482600	1.495	0.849	0.685	0.116	0.057	0.052	0.058	0.047	0.04	0.607	0.16	0.045	0.239	0.735	0.032	0.092	0.078	0.045	0	0.643	0.159	0.254	0	0.507	0.35	0.416	0.212	0.34	0.211	0.906	0.35	0.243	0.67	0.741	2.748	2.728	3.107	2.584	2.873	2.366	3.942	4.083	5.022	3.541	2.061	2.663	1.939
TaGRAS87	PAT1	TraesCS4A01G039000	4.216	4.554	5.367	6.89	5.88	6.268	5.395	5.608	6.245	6.629	4.166	5.528	5.93	5.657	7.095	5.931	5.839	6.556	5.82	5.931	6.074	5.398	4.738	4.816	4.126	2.349	3.162	2.77	3.089	3.108	2.765	2.057	4.009	4.008	4.342	4.327	5.183	5.664	5.883	6.179	4.401	3.926	6.692	6.406	3.929	3.772	3.949
TaGRAS88	HAM	TraesCS4A01G088500	0	0	0.085	0.034	0.007	0.006	0	0	0	0	0.015	0	0	0	0	0.008	0	0	0	0	0.004	0	0.011	0	0.008	0	0.027	0.009	0.008	0.016	0	0.04	0	0	0.05	0.038	0.016	0.014	0.008	0.066	0.01	0.113	0.027	0	0.016	0.019	0.014
TaGRAS89	LISCL	TraesCS4A01G176200	0.786	0.565	2.527	2.302	0.644	0.647	0.575	0.733	0.682	0.689	0.594	0.803	0.688	0.5	0.795	0.656	0.584	0.547	0.787	0.588	0.698	0.496	0.451	0.539	0.799	0.349	0.44	0.267	0.58	0.275	0.412	0.137	0.193	0.457	0.828	0.818	1.04	1.126	1.106	1.306	0.812	0.963	1.068	1.268	0.827	0.698	0.736
TaGRAS90	LISCL	TraesCS4A01G176300	0.911	0.621	4.928	4.627	1.054	1.361	1.098	1.059	1.446	1.309	0.47	1.778	1.676	1.184	1.639	1.087	1.135	1.332	1.267	0.885	1.586	0.873	0.503	1.005	0.101	0.09	0.057	0.026	0.054	0.176	0.102	0.029	0.043	0.121	1.36	1.41	1.988	1.711	3.322	3.608	1.285	1.106	4.101	4.006	1.023	0.831	0.953
TaGRAS91	LISCL	TraesCS4A01G176400	1.102	0.874	1.434	0.966	1.378	1.237	1.081	1.152	1.058	1.396	0.878	1.41	1.385	1.019	1.41	1.263	1.257	1.292	1.296	1.104	1.332	1.056	0.782	0.903	0.814	0.465	0.433	0.266	0.508	0.294	0.613	0.144	0.268	0.446	1.365	1.61	1.585	1.433	2.29	2.211	1.312	1.186	2.155	2.305	1.186	1.216	1.394
TaGRAS92	LISCL	TraesCS4A01G176600	0.147	0.123	0.083	0.185	0.17	0.179	0.163	0.137	0.145	0.245	0.189	0.13	0.138	0.184	0.197	0.148	0.139	0.13	0.125	0.188	0.206	0.159	0.154	0.194	0.084	0.131	0.064	0.026	0.1	0.054	0.143	0.029	0.051	0.065	0.127	0.178	0.196	0.198	0.255	0.126	0.12	0.091	0.193	0.354	0.135	0.117	0.177
TaGRAS93	LISCL	TraesCS4A01G176500	0.074	0.023	0	0.111	0.157	0.057	0.107	0.097	0.11	0.104	0.036	0.102	0.119	0.064	0.02	0.057	0.054	0.08	0.063	0.107	0.094	0.09	0.089	0.078	0.054	0.038	0.038	0.02	0.046	0.012	0.036	0.012	0.012	0.03	0.225	0.071	0.121	0.207	0.131	0.045	0.046	0.023	0.151	0.126	0.119	0.109	0.148
TaGRAS94	LISCL	TraesCS4A01G176700	0.1	0.075	0.304	0.03	0.196	0.165	0.142	0.156	0.154	0.241	0.179	0.215	0.238	0.223	0.143	0.158	0.104	0.091	0.142	0.251	0.239	0.204	0.16	0.173	0.085	0.141	0.033	0.038	0.093	0.075	0.052	0.026	0.029	0.12	0.13	0.197	0.24	0.274	0.144	0.199	0.193	0.143	0.205	0.339	0.222	0.182	0.219
TaGRAS95	LISCL	TraesCS4A01G177100	0.033	0.034	0.032	0.035	0.008	0.038	0	0	0.016	0.011	0.012	0.006	0	0.012	0.027	0.017	0.013	0	0.014	0.01	0.018	0.005	0.012	0	0	0.01	0.004	0.015	0.004	0.008	0.011	0.004	0.011	0.009	0	0.032	0.018	0.054	0.009	0.058	0.008	0.044	0.026	0.039	0.068	0	0.042
TaGRAS96	SCL3	TraesCS4A01G185900	0	0	0	0	0	0	0	0	0	0	0	0	0	0	0	0.009	0	0	0	0	0	0	0	0	0	0	0	0	0	0	0	0	0	0	0	0.012	0	0	0	0	0	0	0	0	0	0	0
TaGRAS97	SCR	TraesCS4A01G191300	2.501	2.227	3.05	3.696	1.322	1.521	1.541	1.464	1.306	1.11	1.696	1.3	1.241	1.205	0.998	1.418	1.115	1.142	1.792	1.32	1.4	1.294	1.547	1.495	0.915	0.55	0.999	1.1	0.85	0.341	0.646	0.358	0.878	1.187	4.445	5.052	5.014	5.268	4.82	6.176	3.052	3.195	5.3	6.275	3.221	3.358	4.479
TaGRAS98	HAM	TraesCS4A01G209800	0.16	0.071	0.06	0.048	0.424	0.365	0.45	0.473	0.305	0.349	0.331	0.4	0.332	0.325	0.464	0.382	0.354	0.315	0.437	0.495	0.31	0.388	0.648	0.408	0.267	0.18	0.271	0.221	0.19	0.155	0.247	0.084	0.166	0.166	0.585	0.391	0.493	0.622	0.557	0.503	0.338	0.442	0.4	0.458	0.468	0.421	0.345
TaGRAS99	SCL4/7	TraesCS4A01G260600	2.507	1.129	2.737	1.987	0.996	0.82	0.811	0.959	0.959	0.948	1.217	0.795	0.822	0.812	0.792	0.981	0.82	0.993	0.96	0.992	1.085	1	1.155	1.032	1.908	0.526	1.797	0.741	1.106	3.674	0.754	0.713	0.676	2.039	1.899	1.98	2.062	2.115	1.481	1.552	1.85	2.005	1.507	1.546	1.639	2.451	1.894
TaGRAS100	DELLA	TraesCS4A01G271000	37.593	25.601	20.497	22.184	59.769	43.291	40.293	45.96	42.169	49.634	74.65	44.749	49.513	42.659	40.249	49.516	41.833	37.328	46.173	67.933	51.85	57.371	65.167	51.511	9.08	9.615	8.974	5.503	5.541	6.032	10.453	3.433	5.688	6.528	105.497	94.177	94.838	92.415	71.125	68.518	77.584	82.488	77.708	68.919	68.645	73.822	104.402
TaGRAS101	DLT	TraesCS4A01G430600	0.49	0.308	1.163	0.776	0.017	0.218	0.081	0.111	0.037	0.009	0.033	0.063	0.022	0.006	0.02	0.038	0.036	0.103	0.14	0.017	0.082	0.021	0.066	0.143	0	0.005	0	0.004	0	0	0.003	0	0	0	1.188	1.252	1.406	1.418	1.296	1.272	1.117	1.231	1.863	1.392	1.042	0.99	1.358
TaGRAS102	PAT1	TraesCS4A01G465000	0.038	0.042	5.776	4.438	0.034	0.013	0.032	0.022	0.026	0.013	0.021	0.03	0.049	0.041	0.019	0.025	0.036	0.027	0.042	0.031	0.022	0.014	0.017	0.013	0.011	0.012	0.008	0.011	0.005	0.019	0.015	0.005	0.008	0.003	0	0.007	0.007	0	0.021	0.006	0	0.007	0.083	0.008	0	0	0
TaGRAS103	DELLA	TraesCS4A01G466700	0	0	0.399	0.157	0	0	0	0	0	0	0	0	0	0.014	0	0	0	0	0	0	0	0	0	0	0	0	0	0	0	0	0	0	0	0	0	0	0	0	0	0	0	0	0	0	0	0	0
TaGRAS104	HAM	TraesCS4A01G482000	2.891	2.623	1.57	1.48	0.287	0.235	0.233	0.262	0.237	0.365	0.383	0.32	0.348	0.343	0.233	0.255	0.249	0.159	0.24	0.406	0.353	0.371	0.215	0.271	0.15	0.283	0.115	0.143	0.144	0.063	0.226	0.105	0.181	0.178	0.508	0.478	0.421	0.393	0.335	0.409	0.576	0.488	0.121	0.52	0.472	0.394	0.566
TaGRAS105	DELLA	TraesCS4B01G043100	37.503	30.294	17.33	17.55	69.296	48.233	48.613	51.373	48.351	59.198	81.559	46.66	50.858	46.444	51.693	54.956	47.352	42.621	52.438	75.819	52.337	62.621	69.835	56.979	6.675	6.458	6.472	5.162	5.826	3.666	8.53	3.143	6.66	5.948	85.55	83.719	89.778	88.657	65.198	62.112	74.331	74.884	65.593	62.936	66.732	63.925	93.194
TaGRAS106	SCL4/7	TraesCS4B01G054000	1.392	0.613	1.396	1.78	1.206	0.945	0.752	1.063	1.194	0.901	0.937	0.694	0.903	0.831	0.905	1.072	0.954	0.861	1.105	0.868	0.997	0.674	0.838	0.787	1.068	0.336	0.583	0.314	0.293	1.455	0.349	0.184	0.327	1.043	2.477	2.255	2.381	2.205	1.51	1.469	2.083	2.068	1.85	1.332	2.065	2.145	2.251
TaGRAS107	HAM	TraesCS4B01G113300	0.239	0.202	0.747	0.11	0.667	0.375	0.349	0.263	0.306	0.479	0.666	0.272	0.394	0.315	0.381	0.331	0.389	0.296	0.487	0.622	0.423	0.523	0.472	0.506	0.499	0.518	0.339	0.556	0.66	0.122	0.303	0.072	0.339	0.268	0.298	0.411	0.472	0.462	0.484	0.33	0.729	0.464	0.355	0.489	0.56	0.445	0.655
TaGRAS108	SCR	TraesCS4B01G124000	2.204	2.293	1.841	1.748	0.845	0.888	0.754	0.972	0.751	1.066	1.148	0.902	0.915	0.867	0.607	0.863	0.726	0.669	1.075	0.879	0.934	0.813	1.191	1.37	0.903	0.735	1.18	0.853	0.865	0.252	0.887	0.382	0.664	1.179	4.005	3.991	3.8	4.786	4.818	4.816	2.933	2.881	4.547	5.204	2.801	3.024	4.064
TaGRAS109	SCL3	TraesCS4B01G175900LC	0	0	0	0	0	0	0	0.023	0.029	0	0.05	0	0	0	0	0	0	0	0	0	0.024	0	0	0	0.021	0.028	0	0	0.013	0	0.016	0	0	0.017	0	0.031	0	0	0	0	0	0	0	0	0	0	0.041
TaGRAS110	LISCL	TraesCS4B01G140800	0.058	0.046	0.088	0	0.04	0.007	0.017	0	0	0.02	0.032	0.026	0.006	0	0.025	0.01	0.035	0.022	0.034	0.038	0.01	0	0.014	0	0.004	0.009	0.008	0.015	0.008	0.01	0.008	0.005	0.021	0.013	0.043	0.03	0.069	0.026	0.034	0	0.131	0.067	0.027	0.039	0.057	0	0.034
TaGRAS111	LISCL	TraesCS4B01G186600LC	0	0	0	0	0	0	0	0	0	0	0	0	0	0	0	0	0	0	0	0	0	0	0	0	0	0	0	0	0	0	0	0	0.009	0	0	0	0	0	0	0	0	0	0	0	0	0	0
TaGRAS112	LISCL	TraesCS4B01G141100	0.033	0.04	0	0	0	0	0	0	0	0	0	0	0	0	0	0	0.004	0	0	0	0	0	0	0	0	0	0	0	0	0	0	0	0	0	0	0	0	0	0	0	0	0	0	0	0	0	0.006
TaGRAS113	LISCL	TraesCS4B01G141200	0.04	0.056	0.039	0.042	0	0	0.037	0	0.016	0.018	0	0.008	0	0	0.013	0.01	0	0	0.01	0	0.011	0.008	0	0.01	0	0.008	0.013	0	0	0	0.017	0.007	0.012	0.006	0	0.007	0	0	0	0.035	0.013	0	0.017	0	0	0.029	0
TaGRAS114	LISCL	TraesCS4B01G141300	1.194	0.645	1.318	1.072	1.498	1.202	1.274	1.287	1.186	1.491	0.927	1.648	1.426	1.273	1.87	1.256	1.289	1.18	1.379	1.454	1.411	1.045	0.914	0.973	1.158	0.632	0.648	0.229	0.776	0.592	0.582	0.281	0.311	0.593	1.73	1.955	1.69	1.636	2.644	2.454	1.717	1.605	2.296	2.535	1.826	1.446	1.873
TaGRAS115	LISCL	TraesCS4B01G141400	2.365	1.602	10.101	7.844	3.306	3.054	2.282	2.787	3.056	3.779	1.251	3.963	3.71	3.206	5.703	2.624	2.762	2.706	2.512	3.05	3.382	1.746	1.148	2.065	0.285	0.302	0.31	0.129	0.166	0.371	0.314	0.135	0.121	0.264	4.763	4.738	5.9	5.062	7.486	9.08	6.197	5.327	11.099	10.849	4.547	4.216	3.068
TaGRAS116	LISCL	TraesCS4B01G141500	0.456	0.235	3.173	2.881	0.802	0.761	0.619	0.715	0.645	0.95	0.391	0.906	0.915	0.868	1.14	0.783	0.563	0.725	0.641	0.586	1.027	0.447	0.326	0.544	0.46	0.17	0.284	0.072	0.252	0.198	0.296	0.117	0.169	0.262	0.901	1.132	1.364	1.349	1.88	2.217	1.065	0.764	2.642	2.631	0.665	0.712	0.832
TaGRAS117	HAM	TraesCS4B01G215700	0.017	0	0.752	0.037	0	0.01	0.023	0.005	0.007	0.02	0	0.005	0.006	0.011	0.014	0	0	0	0	0	0.005	0.005	0.037	0.007	0.017	0.004	0.067	0.014	0.018	0.018	0	0	0.008	0.014	0	0	0.008	0	0	0.016	0	0.008	0.052	0.027	0	0	0.007
TaGRAS118	PAT1	TraesCS4B01G266700	8.574	9.534	9.345	11.012	9.388	10.488	9.953	9.474	9.808	9.93	7.868	9.123	9.658	9.562	11.062	9.481	9.398	10.399	8.908	9.352	9.994	9.17	7.847	9.092	6.342	3.771	4.396	4.393	4.953	3.641	4.074	2.654	5.896	5.65	6.734	6.625	7.544	7.358	7.781	7.942	7.45	6.979	8.885	7.918	6.508	5.677	6.072
TaGRAS119	LISCL	TraesCS4B01G536600LC	0	0	0	0	0.032	0	0	0.02	0.026	0.016	0.015	0	0.008	0	0	0	0.01	0	0.022	0	0.03	0	0	0.01	0.007	0.008	0.012	0	0.013	0	0	0.005	0.006	0	0	0	0.037	0	0	0	0.032	0.026	0	0	0	0	0
TaGRAS120	LISCL	TraesCS4B01G336200	0	0	0	0	0	0	0	0	0	0	0	0	0	0	0	0	0	0	0	0.007	0.004	0	0.012	0.01	0	0	0	0	0	0	0	0	0	0	0	0	0.01	0	0.035	0	0.021	0	0	0	0	0	0
TaGRAS121	DELLA	TraesCS4B01G342800	0	0	0	0	0	0	0	0	0	0	0	0	0	0	0	0	0	0	0	0	0.007	0	0	0.025	0	0	0	0	0	0	0	0	0	0	0	0	0.015	0	0.061	0.057	0	0	0.016	0	0.011	0	0.035
TaGRAS122	HAM	TraesCS4B01G367300	1.273	1.02	4.659	4.755	2.235	1.186	1.068	1.228	1.026	2.28	1.732	1.783	1.791	1.855	1.413	1.227	0.99	1.118	1.151	2.605	1.932	1.766	1.822	1.55	0.622	0.418	0.294	0.324	0.258	0.386	0.49	0.096	0.337	0.36	2.563	2.712	2.479	2.62	2.171	1.974	2.581	2.845	2.895	2.622	2.056	2.048	2.659
TaGRAS123	DELLA	TraesCS4D01G040400	9.783	9.535	6.447	6.033	10.489	8.915	6.74	9.281	7.939	9.125	22.852	10.008	10.598	9.276	6.571	10.85	7.693	6.49	9.482	15.51	11.247	13.073	15.172	11.755	5.306	3.507	3.779	5.963	3.41	1.63	4.788	0.885	5.734	3.623	40.245	36.968	38.648	39.559	24.607	25.384	34.069	35.824	29.517	26.21	26.511	29.464	38.717
TaGRAS124	SCL4/7	TraesCS4D01G054000	2.458	0.963	2.835	2.925	1.206	1.033	0.893	1.121	1.413	1.29	0.97	0.988	1.175	1.145	1.052	1.127	1.087	1.25	1.353	1.08	1.16	0.976	1.05	1.01	1.386	0.446	0.903	0.488	0.486	1.914	0.451	0.33	0.549	1.426	1.804	1.713	2.271	1.763	1.572	1.008	2.14	1.729	2.231	1.686	1.553	1.856	1.819
TaGRAS125	HAM	TraesCS4D01G110800	0	0	0	0	0.02	0.031	0.047	0.011	0.013	0.042	0.171	0.064	0	0.047	0.06	0.033	0.049	0	0.017	0.018	0.01	0.039	0	0.086	0	0	0	0	0.005	0	0	0	0	0	0.049	0	0.012	0.051	0.048	0.019	0.032	0.055	0	0	0.016	0.137	0.029
TaGRAS126	SCR	TraesCS4D01G122000	3.68	4.177	3.256	3.06	1.375	1.538	1.663	1.667	1.414	1.892	2.424	1.992	2.058	1.925	1.188	1.664	1.562	1.537	1.93	1.762	2.464	2.016	2.011	2.272	5.11	2.953	4.643	2.726	4.846	2.118	2.623	1.69	2.52	5.992	4.355	4.565	4.721	5.357	6.005	6.024	3.266	2.57	5.512	7.295	3.359	3.395	4.783
TaGRAS127	SCL3	TraesCS4D01G127800	0.137	0.103	0.523	0.477	0.265	0	0.194	0	0	0.26	0.129	0.009	0.061	0.559	0	0.32	0.274	0.776	0	0.201	0.077	0.104	0.108	0.119	0.125	0.06	0.042	0.132	0	0.021	0.081	0	0	0.009	0	0.001	0	0.002	0	0.721	0.055	0	0.212	0.008	0.334	0	0.249
TaGRAS128	LISCL	TraesCS4D01G135500	0.107	0.15	0.034	0.225	0.119	0.21	0.147	0.133	0.182	0.092	0.157	0.122	0.101	0.144	0.168	0.178	0.14	0.187	0.278	0.108	0.102	0.112	0.168	0.201	0.063	0.049	0.069	0.165	0.085	0.02	0.088	0.022	0.117	0.076	0.695	0.992	0.801	1.075	1.003	0.883	0.505	0.534	0.556	0.566	0.7	0.67	1.01
TaGRAS129	LISCL	TraesCS4D01G135900	0	0	0	0	0	0	0	0.006	0	0	0	0	0.004	0	0	0	0	0	0	0	0	0	0	0	0	0.006	0	0	0.007	0	0.007	0	0	0	0	0	0	0	0.01	0	0	0	0	0	0	0	0
TaGRAS130	LISCL	TraesCS4D01G136000	0	0.024	0	0	0	0	0	0	0	0.012	0	0	0	0	0	0	0	0	0	0	0	0	0	0	0	0.004	0	0	0.012	0	0	0	0	0	0.034	0	0	0	0	0	0	0	0	0	0	0.045	0
TaGRAS131	LISCL	TraesCS4D01G136100	0.686	0.623	0.106	0.082	0.103	0.073	0.069	0.062	0.071	0.096	0.094	0.088	0.074	0.06	0.092	0.048	0.033	0.048	0.093	0.114	0.076	0.093	0.062	0.018	0.02	0.065	0.012	0.019	0.029	0	0.068	0.008	0.014	0.041	0.107	0.051	0.097	0.122	0.078	0.141	0.101	0.185	0.024	0.089	0.126	0.117	0.125
TaGRAS132	LISCL	TraesCS4D01G136200	1.42	0.729	1.823	1.073	1.112	0.844	0.83	1.002	0.882	1.295	0.776	1.048	1.158	0.973	0.976	0.913	0.985	0.833	1.126	1.34	1.173	0.912	0.838	0.95	0.927	0.816	0.487	0.204	0.624	0.304	0.727	0.232	0.366	0.634	0.978	1.358	1.255	1.475	0.97	1.404	0.947	0.994	1.103	1.373	1.342	1.206	1.475
TaGRAS133	LISCL	TraesCS4D01G136300	1.026	0.535	1.751	1.53	1.682	1.571	1.051	1.345	1.54	1.976	0.89	1.931	1.455	1.452	2.168	1.319	1.309	1.385	1.467	1.394	1.637	1.172	0.982	1.066	1.186	0.439	0.534	0.218	1.033	0.686	0.569	0.359	0.337	0.793	1.516	1.658	1.879	2.035	2.804	3.107	1.594	1.494	3.367	2.732	1.643	1.106	1.437
TaGRAS134	LISCL	TraesCS4D01G136400	1.787	0.883	3.952	3.126	1.298	1.193	0.89	1.206	1.081	1.453	0.662	2.188	1.857	1.644	2.033	0.995	1.247	0.946	1.073	1.455	1.75	1.018	0.74	1.147	0.279	0.291	0.366	0.083	0.255	0.249	0.295	0.108	0.155	0.254	1.62	1.959	2.239	2.325	3.535	3.977	1.689	1.888	4.304	5.138	1.611	1.75	1.639
TaGRAS135	LISCL	TraesCS4D01G136500	0.893	0.42	2.005	2.001	0.895	0.885	0.863	0.867	1.036	1.194	0.631	1.232	1.304	1.232	1.287	0.866	0.923	1.053	1.113	0.883	1.244	0.746	0.503	0.668	0.948	0.51	0.482	0.309	0.69	0.349	0.652	0.179	0.347	0.642	0.885	0.881	1.012	1.436	1.515	1.712	1.028	0.534	2.528	2.871	1.049	0.724	0.811
TaGRAS136	HAM	TraesCS4D01G216200	0	0	0.42	0.15	0	0	0	0	0	0	0	0	0	0.019	0.005	0	0	0.011	0	0	0.005	0	0	0	0	0	0	0	0	0	0	0	0	0	0	0.007	0	0	0	0	0.011	0.033	0.063	0.008	0	0	0
TaGRAS137	PAT1	TraesCS4D01G266400	8.406	10.639	9.548	10.416	12.754	13.19	11.906	11.826	11.838	14.972	9.746	11.78	12.033	12.339	14.462	12.109	12.224	12.831	11.629	12.261	12.483	11.506	9.762	10.908	7.83	3.766	5.687	4.614	5.599	9.228	3.842	3.556	7.496	8.854	8.441	8.04	10.227	9.466	10.734	11.492	8.768	8.847	13.8	12.17	7.137	6.106	8.022
TaGRAS138	LISCL	TraesCS4D01G437300LC	0	0.053	0.135	0	0.061	0.133	0.075	0.115	0.048	0	0.065	0.221	0.096	0.118	0.136	0.079	0.164	0.126	0.163	0.071	0.124	0.113	0.117	0.074	0.223	0.013	0.098	0.143	0.104	0.051	0.038	0.039	0.147	0.153	0.165	0.213	0.114	0.13	0.029	0.069	0.234	0.086	0	0.034	0.128	0.253	0.17
TaGRAS139	LISCL	TraesCS4D01G332000	0.017	0.04	0.044	0.035	0.01	0.038	0.035	0.011	0.046	0.011	0	0.024	0.026	0.024	0.008	0.015	0.012	0.009	0.007	0.007	0.026	0.005	0.012	0.027	0.036	0.003	0.016	0.023	0.022	0.024	0.028	0.013	0.01	0.004	0	0.061	0.03	0.008	0.018	0.019	0	0.019	0.02	0.039	0.014	0.016	0.029
TaGRAS140	LISCL	TraesCS4D01G437600LC	0.026	0	0	0.054	0	0	0.02	0.006	0.011	0.033	0	0.012	0	0.012	0.013	0	0.03	0.014	0.044	0.024	0.008	0.019	0.018	0.025	0.022	0.008	0.008	0.044	0.015	0	0.028	0.005	0.017	0.012	0.035	0	0.127	0	0	0.044	0	0	0.021	0.017	0.022	0.057	0
TaGRAS141	DELLA	TraesCS4D01G338800	0	0	0	0	0	0	0	0	0	0	0	0	0	0	0	0	0	0	0	0	0	0.006	0.014	0.011	0	0	0	0	0	0	0	0	0	0	0.01	0.008	0	0	0.024	0.011	0	0.024	0.151	0.099	0	0	0
TaGRAS142	HAM	TraesCS4D01G360200	1.242	1.462	4.056	4.335	3.752	2.02	2.07	2.157	2.265	4.088	3.587	2.878	3.276	3.056	2.968	2.248	2.002	1.808	2.15	4.398	3.441	3.236	3.372	3.131	1.077	0.834	0.728	1.046	0.679	0.64	0.963	0.331	0.925	0.688	3.929	4.21	4.184	4.312	4.362	3.91	3.652	4.174	4.254	4.564	2.684	2.884	4.082
TaGRAS143	LISCL	TraesCS5A01G080300	9.614	4.261	13.128	11.084	8.857	10.472	8.908	10.481	10.417	11.629	9.119	17.462	15.221	14.817	10.705	9.402	9.907	9.59	9.78	12.151	15.25	10.14	8.218	9.515	9.066	7.638	6.628	4.448	7.2	4.27	7.362	3.054	5.294	9.179	7.602	7.722	8.718	8.483	14.119	13.241	6.915	5.736	17.915	20.2	8.142	5.808	7.064
TaGRAS144	SCL3	TraesCS5A01G135000	0.029	0.017	0.033	0.122	0.138	0.08	0.123	0.144	0.182	0.12	0.178	0.189	0.182	0.139	0.273	0.094	0.129	0.179	0.161	0.135	0.15	0.106	0.15	0.103	0.037	0.006	0.027	0.026	0.017	0	0.02	0.013	0.028	0.046	0.436	0.393	0.53	0.596	0.379	0.665	0.428	0.645	0.313	0.406	0.286	0.32	0.387
TaGRAS145	LISCL	TraesCS5A01G139000	1.319	1.121	1.486	0.656	0.71	1.001	0.408	1.093	0.913	1.426	1.13	0.878	0.822	1.001	0.739	1.198	0.748	0.931	0.906	1.338	1.083	1.048	1.437	1.697	1.075	0.362	0.989	0.687	0.904	0.28	0.476	0.243	0.427	0.658	3.222	2.939	2.613	2.376	2.286	2.356	2.481	2.857	2.249	1.892	2.277	2.499	2.831
TaGRAS146	SCR	TraesCS5A01G144000	6.265	2.996	3.026	3.561	1.38	1.258	1.141	1.333	1.597	1.184	1.92	1.063	1.115	1.043	1.272	1.468	1.328	1.402	1.752	1.228	1.152	1.233	1.274	1.179	0.944	1.81	0.762	0.638	1.299	0.357	2.773	0.495	0.795	1.911	1.822	2.162	1.336	1.61	1.532	1.693	1.453	1.729	0.995	1.449	1.917	1.995	2.04
TaGRAS147	DELLA	TraesCS5A01G286400LC	1.07	0.618	0	0.492	0.871	0.891	2.07	1.41	1.692	1.178	1.152	1.84	1.289	1.286	0.893	1.721	1.375	1.196	1.481	0.936	1.468	0.827	1.408	0.812	0.69	1.118	0.717	0.39	0.769	0.62	0.744	0.211	0.533	0.66	1.199	0.7	1.197	1.493	1.143	1.284	0.783	1.196	1.424	2.102	0.913	1.279	1.449
TaGRAS148	PAT1	TraesCS5A01G409800	14.034	12.106	16.843	15.038	18.599	17.375	18.056	17.617	16.557	18.672	19.384	16.01	16.762	15.86	19.779	18.426	17.837	17.748	17.675	18.547	16.636	17.616	17.293	17.862	11.448	7.375	7.862	8.46	8.353	4.792	7.85	4.513	7.977	6.46	9.8	10.365	10.283	9.88	10.36	9.698	10.526	10.567	9.162	9.257	11.297	10.653	9.563
TaGRAS149	PAT1	TraesCS5A01G414000	0	0	0	0	0.391	0	0	0.013	0	0.5	0	0.024	0	0	0.57	0.014	0.016	0	0.025	0.336	0	0.011	0.021	0	0.014	0	0	0.008	0	0.033	0.086	0	0.028	0.038	0.167	0.109	0.03	0.07	0.076	0.094	0.101	0.043	0.021	0.07	0.014	0	0.023
TaGRAS150	LISCL	TraesCS5A01G481300	6.895	4.09	13.131	11.021	5.092	5.518	5.189	5.677	5.861	5.714	5.67	6.614	6.555	5.777	6.311	6.219	5.541	5.856	5.377	5.769	6.574	5.438	5.078	5.069	3.956	2.323	2.936	1.448	2.993	3.034	2.448	1.091	1.367	2.99	4.339	3.823	5.389	4.516	4.772	4.861	4.338	4.388	5.94	5.514	3.651	3.601	3.153
TaGRAS151	LISCL	TraesCS5A01G505900	0	0	0.076	0	0.014	0	0.017	0.019	0.055	0	0	0	0.018	0	0.047	0	0.008	0	0.012	0	0	0.013	0.021	0.024	0.011	0	0	0.007	0.008	0	0	0	0	0.007	0	0.054	0.049	0.044	0	0	0.019	0	0	0.057	0.015	0	0.033
TaGRAS152	LISCL	TraesCS5A01G506000	0	0	0	0	0.016	0	0	0.006	0	0	0.04	0.009	0	0	0	0.01	0.007	0.012	0.023	0.008	0	0.006	0	0.026	0.01	0	0.004	0.009	0	0.006	0.005	0	0.017	0	0.025	0.011	0.034	0.088	0.051	0.066	0.036	0	0.014	0.03	0.016	0	0.073
TaGRAS153	LISCL	TraesCS5A01G506100	0	0	0	0	0	0	0	0	0	0	0	0	0	0	0	0.008	0.007	0	0	0	0.004	0	0.012	0.007	0	0.011	0	0	0.004	0	0	0	0	0.005	0	0.043	0	0	0	0.011	0	0	0.052	0	0.025	0	0
TaGRAS154	DELLA	TraesCS5A01G511900	0	0	0	0	0	0	0	0.006	0	0.02	0	0.009	0	0.009	0	0.009	0	0	0	0	0.006	0	0	0.023	0	0	0	0	0	0	0	0	0	0	0.009	0.043	0.065	0.058	0.157	0.182	0.082	0.082	0.29	0.283	0.121	0.062	0.078
TaGRAS155	HAM	TraesCS5A01G535000	0.527	0.573	3.03	2.341	1.238	0.678	0.59	0.727	0.638	1.731	1.603	1.062	1.428	1.552	0.931	0.72	0.569	0.421	0.634	2.036	1.56	1.371	1.067	1.209	0.325	0.272	0.232	0.303	0.195	0.197	0.279	0.033	0.24	0.247	2.858	2.711	2.732	3.039	2.395	2.581	2.434	2.539	3.038	3.269	1.533	1.908	3.188
TaGRAS156	LISCL	TraesCS5B01G129800LC	7.73	5.024	10.759	9.447	9.409	8.901	9.07	9.977	9.547	9.749	11.831	11.813	11.764	10.193	10.524	9.84	8.607	8.583	10.376	9.741	11.378	9.357	8.753	9.567	6.36	4.286	4.412	3.861	4.818	3.317	4.418	1.709	3.93	5.246	8.646	8.918	8.919	8.645	11.996	10.787	7.74	8.01	12.647	14.545	7.544	8.116	8.097
TaGRAS157	SCL3	TraesCS5B01G133800	0	0.017	0	0.05	0.052	0.043	0	0.072	0.1	0.012	0	0.001	0.037	0.055	0.091	0.016	0.059	0	0.047	0.105	0.041	0.034	0	0.006	0.124	0	0.126	0.04	0.02	0.05	0	0.019	0.064	0.095	0.068	0.144	0.217	0.157	0.244	0.155	0.11	0.222	0.424	0.247	0.034	0.235	0.176
TaGRAS158	LISCL	TraesCS5B01G138100	4.489	2.504	5.503	5.694	5.283	4.299	4.16	4.434	4.074	4.221	4.353	3.757	3.741	4.12	5.082	4.683	4.371	4.007	4.485	5.017	3.85	4.203	4.359	4.388	1.771	1.496	1.336	0.984	1.517	0.673	1.699	0.913	1.183	1.219	5.501	5.316	5.224	4.971	4.26	4.61	4.823	4.76	3.836	3.495	4.587	5.118	5.001
TaGRAS159	SCR	TraesCS5B01G143100	1.859	0.937	1.244	1.268	1.157	0.725	0.928	0.945	0.848	0.847	0.991	0.708	0.689	0.638	1.029	0.908	0.882	0.743	1.101	1.027	0.691	0.812	0.869	0.636	0.178	0.457	0.066	0.346	0.3	0.055	0.459	0.113	0.251	0.226	1.209	1.421	0.98	1.255	1.098	0.675	1.006	1.154	0.936	1.249	1.165	1.39	1.232
TaGRAS160	PAT1	TraesCS5B01G604500LC	19.083	14.838	18.272	18.4	23.331	16.425	16.796	16.362	15.551	22.851	15.087	14.521	15.309	16.436	25.638	16.366	17.011	17.916	15.745	23.59	16.914	16.743	16.419	16.156	8.687	7.666	5.804	6.105	5.917	7.692	8.047	3.465	6.605	6.457	13.41	12.628	12.812	11.149	12.756	12.335	17.707	16.302	12.278	11.509	16.562	16.571	13.121
TaGRAS161	LISCL	TraesCS5B01G494500	3.598	3.332	12.079	12.646	6.007	5.441	4.239	4.995	5.275	6.843	4.639	5.469	5.527	5.235	7.542	5.6	5.323	5.346	5.076	6.298	5.541	4.192	4.629	4.45	3.443	2.52	2.452	1.563	2.715	3.558	3.011	1.149	1.657	3.301	5.927	5.951	6.562	6.172	6.805	6.348	6.563	6.031	7.349	8.219	5.611	5.491	4.704
TaGRAS162	LISCL	TraesCS5D01G092000	12.365	6.82	15.764	16	11.338	12.911	11.49	13.106	13.158	16.784	13.564	23.274	21.869	20.294	14.326	13.353	12.704	12.026	12.475	14.406	21.183	14.334	11.731	14.458	14.802	9.707	8.832	6.481	10.692	5.586	9.323	3.685	7.721	12.565	9.817	10.115	11.432	11.178	14.575	14.76	8.819	8.567	18.24	21.122	8.807	8.702	8.912
TaGRAS163	SCL3	TraesCS5D01G139500	0.05	0.082	0.401	0.236	0.193	0.23	0.2	0.247	0.268	0.163	0.152	0.181	0.248	0.215	0.12	0.202	0.242	0.127	0.375	0.273	0.18	0.25	0.093	0.168	0.066	0.094	0.097	0.097	0.054	0.007	0.094	0.022	0.125	0.107	0.304	0.401	0.325	0.359	0.292	0.376	0.128	0.165	0.425	0.387	0.219	0.297	0.43
TaGRAS164	SCR	TraesCS5D01G148000	2.96	1.371	1.453	1.377	0.895	0.607	0.883	1.01	1.122	0.667	1.3	0.842	0.81	0.798	0.985	0.916	0.865	1.092	1.075	0.824	1.018	0.915	0.902	0.78	0.701	1.077	0.298	0.594	0.872	0.194	1.42	0.102	0.641	1.252	1.355	1.379	1.104	1.126	1.334	1.087	1.007	0.839	0.995	1.375	0.872	1.034	1.395
TaGRAS165	LISCL	TraesCS5D01G152700	3.262	2.01	4.688	4.515	3.198	3.668	3.459	3.357	3.153	3.126	3.662	2.846	3.052	2.692	3.274	3.159	3.528	3.142	3.308	3.536	2.929	3.409	3.728	3.467	1.335	1.293	1.08	0.737	1.077	0.59	1.216	0.529	0.824	0.911	3.1	3.495	3.684	3.667	3.161	3.149	2.942	3.027	3.002	2.638	2.646	3.067	3.45
TaGRAS166	PAT1	TraesCS5D01G419400	2.458	0.118	0.002	0.146	0	0	0	0.037	0	0.021	0	0	0.001	0.009	0	0.855	0	0.001	0.057	0	0	0	0	0.264	3.313	1.421	2.022	2.249	1.728	2.763	0.926	1.008	2.269	3.258	0	0.113	0.045	1.631	1.016	0	0.985	0.084	1.157	0.888	0.002	0.109	0.03
TaGRAS167	LISCL	TraesCS5D01G494900	0	0	1.78	0	0	0	0.012	0.006	0	0.019	0	0.029	0.019	0.03	0	0	0	0	0.01	0.017	0	0	0.014	0	0	0	0	0	0	0.065	0	0.06	0	0	0	0	0	0	0.032	0.016	0.029	0.036	0.21	0	0.009	0	0
TaGRAS168	LAS	TraesCS6A01G159500	0.017	0	1.426	0.78	0.091	0	0.013	0.028	0.013	0.02	0	0.021	0.02	0.016	0.054	0.023	0.019	0.014	0.041	0.029	0.026	0.022	0	0.022	0	0	0	0	0	0.039	0	0	0	0.017	0.057	0.03	0.033	0.007	0.058	0	0.01	0.053	0.048	0.053	0.058	0.02	0.022
TaGRAS169	HAM	TraesCS6A01G247200	3.528	4.308	4.501	4.739	3.687	2.911	2.684	2.97	2.704	3.645	3.35	3.262	2.889	2.802	3.348	2.927	2.737	2.61	3.138	3.461	3.403	2.707	2.55	2.926	1.203	0.988	1.048	2.537	1.399	0.837	1.443	0.471	2.197	1.297	5.584	5.494	5.639	5.672	5.72	6.159	4.535	5.447	6.086	6.394	4.193	3.934	5.313
TaGRAS170	LAS	TraesCS6B01G191800	0.099	0.042	2.312	2.208	0.021	0.008	0.017	0.015	0.019	0.016	0.028	0	0.014	0.018	0.019	0.014	0	0.033	0.013	0.033	0.013	0.013	0.011	0.012	0.003	0	0	0	0	0.037	0.009	0	0.006	0	0	0.006	0.038	0.034	0.055	0	0.007	0.017	0.021	0.052	0.029	0.011	0.02
TaGRAS171	HAM	TraesCS6B01G277400	3.844	3.095	5.12	5.342	2.785	2.953	2.682	2.727	2.728	2.543	3.144	2.601	2.32	2.036	3.13	2.499	2.589	2.762	3.206	2.794	2.812	2.232	2.593	2.854	1.84	0.742	1.673	2.831	2.063	1.031	1.008	0.768	1.949	2.124	7.27	7.696	8.024	8.864	7.763	7.384	5.765	5.969	6.92	6.661	5.659	5.418	7.345
TaGRAS172	DELLA	TraesCS6B01G642800LC	0	0	0	0	0.099	0.065	0.225	0.257	0.148	0.227	0.071	0.198	0.2	0.26	0.129	0.14	0.17	0.102	0.215	0.125	0.162	0.198	0.125	0.078	0.166	0.117	0.087	0.071	0.157	0.202	0.132	0	0.068	0.067	0.1	0.188	0.026	0.057	0.148	0.124	0.068	0.143	0.032	0.14	0.066	0.215	0.148
TaGRAS173	SCL3	TraesCS6D01G055100	0	0	0	0	0	0	0	0	0	0	0	0	0	0.019	0	0	0	0	0	0	0	0	0	0	0	0	0	0	0	0	0	0	0	0	0	0	0	0	0	0	0	0	0	0	0	0	0
TaGRAS174	LAS	TraesCS6D01G153000	0.06	0	1.241	1.55	0.018	0.011	0.001	0.013	0.034	0.019	0	0	0.028	0	0	0	0.021	0	0.013	0.013	0.008	0.009	0	0	0	0	0	0	0	0	0	0	0.013	0	0	0	0.015	0	0.033	0	0.157	0.014	0	0.019	0	0	0.015
TaGRAS175	HAM	TraesCS6D01G229400	3.398	4.145	5.991	6.974	4.022	3.34	3.085	3.189	3.387	2.666	2.63	2.576	2.671	2.286	3.335	3.408	2.851	3.132	3.743	2.866	2.905	2.379	2.942	2.965	1.544	1.322	1.468	2.289	1.938	1.672	1.467	0.987	2.4	2.607	7.281	7.989	7.149	8.074	7.135	7.096	5.292	6.641	7.071	7.054	5.147	6.227	7.075
TaGRAS176	HAM	TraesCS7A01G014200	2.338	1.439	1.344	0.958	1.02	1.196	1.111	1.071	1.067	1.132	1.362	1.119	1.29	1.25	0.966	0.977	1.051	1.244	1.082	0.997	1.337	1.695	1.522	1.869	0.695	1.095	0.487	0.716	0.528	0.397	0.909	0.371	0.836	0.783	1.413	1.755	2.084	1.918	1.395	1.418	1.672	2.022	1.634	1.39	1.867	1.776	2.206
TaGRAS177	DLT	TraesCS7A01G059000	0.201	0.375	0.716	1.132	0.088	0.196	0.086	0.183	0.097	0.063	0.172	0.131	0.131	0.112	0.057	0.136	0.064	0.101	0.146	0.06	0.115	0.102	0.112	0.128	0.03	0.021	0.016	0.027	0.02	0.015	0.026	0.009	0.032	0.006	0.742	0.762	0.92	1.069	0.899	0.977	0.805	0.675	0.925	0.712	0.726	0.475	0.949
TaGRAS178	LISCL	TraesCS7A01G173000	0.439	0.273	1.28	0.583	1.098	1.213	0.787	1.106	1.043	3.198	0.292	3.705	3.435	2.947	1.82	1.096	1.051	1.179	0.912	2.397	3.18	1.419	0.217	1.421	2.06	0.727	0.967	0.146	1.46	2.067	1.47	0.441	0.398	2.918	0.755	0.894	1.756	1.604	5.582	7.261	0.427	0.332	10.856	11.082	0.492	0.387	0.336
TaGRAS179	LAS	TraesCS7A01G382800	0.134	0.071	0.708	0.72	0.045	0.052	0.022	0.048	0.064	0.056	0.082	0.052	0.046	0.044	0	0.081	0.053	0.01	0.079	0.019	0.052	0.053	0.094	0.078	0	0	0	0	0	0	0	0	0	0	0.213	0.274	0.462	0.419	0.354	0.328	0.241	0.488	0.39	0.321	0.475	0.165	0.285
TaGRAS180	LISCL	TraesCS7B01G077800	0.241	0.028	3.497	2.02	4.172	3.607	2.97	3.406	3.607	4.699	1.529	4.708	4.846	4.147	5.526	3.758	3.066	3.481	3.47	3.729	4.593	2.75	1.626	2.198	0.287	0.125	0.146	0.04	0.191	0.37	0.126	0.024	0.089	0.386	3.438	3.609	2.599	3.293	8.128	8.619	2.849	2.466	10.843	11.114	3.119	2.654	2.826
TaGRAS181	LISCL	TraesCS7B01G078300	1.569	0.431	7.597	3.772	2.094	2.772	2.27	2.746	2.86	4.446	0.725	6.356	6.172	4.935	3.108	2.412	2.974	2.527	2.742	3.431	5.754	2.738	0.668	2.528	6.406	2.23	3.244	0.706	3.385	10.395	4.645	1.551	1.599	9.979	0.855	1.127	2.016	1.811	5.827	6.123	1.142	0.714	11.756	10.932	1.126	0.873	0.53
TaGRAS182	LAS	TraesCS7B01G285500	0	0.029	0.274	0.203	0	0.02	0	0.006	0	0.05	0	0	0.016	0	0.018	0.012	0.012	0.015	0	0.024	0.034	0	0	0.026	0	0	0	0.006	0	0	0	0	0	0	0.142	0.159	0.17	0.326	0.195	0.117	0.18	0.253	0.152	0.195	0.082	0.23	0.189
TaGRAS183	HAM	TraesCS7D01G011400	2.135	1.84	1.534	0.859	0.598	0.456	0.19	0.277	0.138	0.89	0.475	0.316	0.339	0.524	0.349	0.262	0.277	0.304	0.273	0.965	0.51	0.589	0.464	0.739	0.976	1.068	0.729	0.991	0.545	0.377	0.761	0.306	0.753	0.972	2.702	2.854	2.176	3.425	1.857	2.094	3.131	4.233	2.356	2.496	1.895	3.355	3.087
TaGRAS184	DLT	TraesCS7D01G053600	0.486	0.333	1.212	1.234	0.022	0.141	0.156	0.122	0.071	0.013	0.078	0.067	0.023	0.063	0.021	0.068	0.054	0.075	0.169	0.042	0.083	0.028	0.115	0.119	0.014	0.01	0.016	0.022	0.013	0.009	0.009	0.002	0.021	0.019	1.291	1.163	1.26	1.302	1.471	1.416	1.18	1.144	1.084	1.222	1.058	1.24	1.57
TaGRAS185	LISCL	TraesCS7D01G174100	0.178	0.097	1.643	1.353	1.722	3.288	2.711	3.019	3.139	3.185	1.021	6.009	5.735	4.698	2.541	3.548	3.281	3.109	3.018	2.505	5.034	2.807	1.05	2.454	0.348	0.1	0.352	0.058	0.159	1.052	0.076	0.4	0.099	0.372	1.317	1.613	1.954	1.828	5.627	6.651	1.057	1.021	9.514	9.737	0.927	0.875	1.302
TaGRAS186	LISCL	TraesCS7D01G174300	0.179	0.059	0.91	0.575	1.496	1.865	1.72	1.933	1.932	3.737	0.38	4.921	5.134	4.849	2.579	2.186	2.255	1.947	1.937	3.105	4.29	2.151	0.353	1.928	0.557	0.256	0.555	0.032	0.299	2.603	0.332	0.114	0.069	0.995	1.015	0.957	1.763	1.703	6.794	8.695	0.66	0.488	16.449	16.6	0.511	0.562	0.64
TaGRAS187	LAS	TraesCS7D01G379200	0.022	0.172	0.82	0.283	0.101	0.061	0.044	0.043	0.069	0.018	0.043	0.022	0.051	0.105	0.056	0.035	0.04	0.025	0.045	0.053	0.119	0.077	0.029	0.073	0	0	0	0.005	0	0	0	0	0	0	0.324	0.32	0.346	0.383	0.362	0.345	0.376	0.448	0.16	0.336	0.281	0.365	0.197
TaGRAS188	SCL3	TraesCSU01G014000	0	0	0	0	0	0	0	0	0	0	0	0	0	0	0	0	0	0	0	0	0	0	0	0	0	0	0	0	0	0	0	0	0	0	0	0	0	0	0	0	0	0	0	0	0	0	0
1data were download from http://www.wheat-expression.com/ as TPM
[truncated: 65 more columns]
