# Supplementary material for: Characterization of the GRAS gene family reveals their contribution to the high adaptability of wheat
Source: PeerJ. 2021 Feb 23;9:e10811. doi: 10.7717/peerj.10811 (PMC7908883; doi:10.7717/peerj.10811)
Supplement: Supplemental Information 11 [file peerj-09-10811-s011.csv]

Table S7 Regulation of TaGRAS by histone modifications
Gene name	Subfamily	Gene ID	Gene expression (TPM)1						Histone modification target2
			HI.3206.006.Index_2.CS_125RNA_14d_Leaf8	HI.3206.006.Index_6.CS_125RNA_14d_Leaf9	HI.3206.006.Index_15.CS_125RNA_14d_Leaf10	HI.3671.002.Index_16.CS_150RNA_14d_leaf2	HI.3671.002.Index_4.CS_150RNA_14d_leaf6	average	H3K27ac	H3K27me3	H3K36me3	H3K4me1	H3K4me3	H3K9ac	H3K9me2
TaGRAS1	LISCL	TraesCS1A01G030200	0.02	0.07	0.03	0.12	0.03	0.055	N	Y	N	Y	Y	N	N
TaGRAS2	LISCL	TraesCS1A01G030300	1.30E-06	0	0.0253471	0	0	0.005	N	Y	N	N	N	N	N
TaGRAS3	LISCL	TraesCS1A01G036300LC	0.14	0.69	0.51	0.17	0.47	0.397	N	N	Y	Y	Y	Y	N
TaGRAS4	LISCL	TraesCS1A01G036500LC	0.24	0.12	0.39	0.18	0.22	0.23	N	N	N	N	Y	N	N
TaGRAS5	HAM	TraesCS1A01G209400	2.23	2.02	2.65	0.88	1.63	1.882	N	N	Y	N	Y	Y	N
TaGRAS6	SCR	TraesCS1A01G304000	0	0	0	0	0	0	N	N	N	N	N	N	N
TaGRAS7	SHR	TraesCS1A01G319700	0	0	0	0	0	0	N	N	N	N	N	N	N
TaGRAS8	DELLA	TraesCS1A01G413800	0	0	0	0	0	0	N	N	N	N	N	N	N
TaGRAS9	LISCL	TraesCS1B01G037200	0.36	0.38	0.28	0.36	0.32	0.341	N	N	N	N	N	N	N
TaGRAS10	LISCL	TraesCS1B01G037300	0.09	0.13	0	0.14	0.07	0.087	N	N	Y	Y	N	N	N
TaGRAS11	LISCL	TraesCS1B01G037400	0.04	0.03	0.07	0.1	0.02	0.054	N	Y	N	N	N	N	N
TaGRAS12	LISCL	TraesCS1B01G035600LC	0	0	0	0.0302224	0	0.006	N	N	Y	N	Y	Y	N
TaGRAS13	LISCL	TraesCS1B01G037500	0.0390522	0	0.091727	0.0212679	0.0268233	0.036	N	N	N	N	N	N	N
TaGRAS14	HAM	TraesCS1B01G223400	5.04	4.13	4.43	1.11	2.48	3.441	N	N	Y	N	Y	Y	N
TaGRAS15	SCR	TraesCS1B01G314500	0	0	0	0	0	0	N	N	N	N	N	N	N
TaGRAS16	SHR	TraesCS1B01G332000	0	0	0	0	0	0	N	N	N	N	N	N	N
TaGRAS17	DELLA	TraesCS1B01G443800	0	0	0	0	0	0	N	N	N	N	N	N	N
TaGRAS18	LISCL	TraesCS1D01G030800	0.0217423	0.0261359	0.0255421	0.0354845	0.0626199	0.034	N	Y	N	N	Y	N	N
TaGRAS19	LISCL	TraesCS1D01G027500LC	0.07	0	0.06	0.08	0.08	0.059	N	Y	N	N	Y	Y	N
TaGRAS20	LISCL	TraesCS1D01G030900	0	0.025661	0.0250791	0.058067	0.0122958	0.024	N	Y	N	N	N	N	N
TaGRAS21	LISCL	TraesCS1D01G031000	0.02	0.1	0.2	0.19	0.05	0.112	N	Y	Y	N	Y	Y	N
TaGRAS22	LISCL	TraesCS1D01G031200	0.0208454	0	0	0.0113389	0	0.006	N	N	N	N	N	N	N
TaGRAS23	HAM	TraesCS1D01G212800	3.41	3.07	3.42	0.95	1.79	2.529	N	N	Y	N	Y	Y	N
TaGRAS24	SCR	TraesCS1D01G303500	0	0	0	0	0	0	N	Y	N	N	Y	N	N
TaGRAS25	SHR	TraesCS1D01G319500	0	0.0336189	0	0	0	0.007	N	N	N	N	Y	N	N
TaGRAS26	DELLA	TraesCS1D01G421200	0	0	0	0	0	0	N	N	N	N	N	N	N
TaGRAS27	DELLA	TraesCS2A01G096800	0	0	0	0	0	0	N	Y	N	N	Y	N	N
TaGRAS28	PAT1	TraesCS2A01G189600	42.69	34.44	18.85	13.23	16.31	25.105	N	N	Y	N	Y	Y	N
TaGRAS29	SHR	TraesCS2A01G192600	0.23	0.35	0.57	0.17	0.26	0.314	N	Y	N	N	Y	Y	N
TaGRAS30	SHR	TraesCS2A01G194600	0	0	0	0	0	0	N	Y	N	N	Y	N	N
TaGRAS31	SCR	TraesCS2A01G200700	3.07	3.28	1.4	1.21	3.39	2.471	N	N	Y	N	Y	Y	N
TaGRAS32	PAT1	TraesCS2A01G214400	13.49	14.55	8.7	1.67	2.3	8.142	Y	N	Y	N	Y	Y	N
TaGRAS33	Os19	TraesCS2A01G304000	0.21	0	0.75	0	0.09	0.211	N	N	N	N	N	N	N
TaGRAS34	PAT1	TraesCS2A01G395400	7.42	6.78	6.27	2.01	3.96	5.289	N	N	N	N	N	N	N
TaGRAS35	SHR	TraesCS2A01G460200	0.4	0.65	1.92	0.23	0.49	0.736	N	N	N	N	N	N	N
TaGRAS36	SCL3	TraesCS2A01G532900	0	0	0	0	0	0	N	N	N	N	N	N	N
TaGRAS37	DELLA	TraesCS2B01G112100	0	0	0	0	0	0	N	Y	N	N	Y	N	N
TaGRAS38	SHR	TraesCS2B01G212300	0	0	0	0	0	0	N	Y	N	N	Y	N	N
TaGRAS39	SHR	TraesCS2B01G214600	0.25	0.16	0.76	0.19	0.31	0.334	N	Y	N	N	Y	Y	N
TaGRAS40	PAT1	TraesCS2B01G217500	38.27	23.98	18.19	11.84	14.56	21.368	N	N	Y	N	Y	Y	N
TaGRAS41	SCR	TraesCS2B01G228000	0.66	0.5	0.59	0.15	0.35	0.45	N	N	N	N	Y	Y	N
TaGRAS42	PAT1	TraesCS2B01G239400	13.74	11.17	7.26	1.75	2.29	7.24	N	N	Y	N	Y	Y	N
TaGRAS43	Os19	TraesCS2B01G320700	0.93	0.4	2.81	0.16	0.45	0.948	N	N	N	N	N	N	N
TaGRAS44	PAT1	TraesCS2B01G413500	7.25	8.39	8.93	1.99	5.12	6.338	N	N	N	N	N	N	N
TaGRAS45	SHR	TraesCS2B01G481900	0.39	0.32	1.89	0.19	0.38	0.633	N	N	N	N	N	N	N
TaGRAS46	SCL3	TraesCS2B01G562400	0	0	0	0	0	0	N	N	N	N	N	N	N
TaGRAS47	SCL3	TraesCS2D01G055700	0	0	0	0	0	0	N	Y	N	N	N	N	N
TaGRAS48	DELLA	TraesCS2D01G095300	0	0	0	0	0	0	N	Y	N	N	Y	N	N
TaGRAS49	SHR	TraesCS2D01G193300	0	0	0	0	0	0	N	Y	N	N	Y	N	N
TaGRAS50	SHR	TraesCS2D01G194800	0.39	0.24	0.58	0.21	0.19	0.323	N	Y	N	N	Y	Y	N
TaGRAS51	PAT1	TraesCS2D01G198200	37.95	30.55	14.05	6.81	10.77	20.028	N	N	Y	N	Y	Y	N
TaGRAS52	SCR	TraesCS2D01G208500	3.18	3.7	4	2.54	3.78	3.442	N	N	Y	N	Y	Y	N
TaGRAS53	PAT1	TraesCS2D01G220200	13.17	11.27	7.95	1.72	2.62	7.347	N	N	N	N	N	Y	N
TaGRAS54	Os19	TraesCS2D01G302600	0.75	0.16	1.76	0.07	0.06	0.559	N	N	N	N	Y	Y	N
TaGRAS55	PAT1	TraesCS2D01G393200	7.07	8.1	5.61	1.84	3.76	5.279	N	N	N	N	N	N	N
TaGRAS56	SHR	TraesCS2D01G460500	0.19	0.32	0.89	0.12	0.1	0.323	N	N	N	N	N	N	N
TaGRAS57	SCL3	TraesCS2D01G633500LC	0	0	0	0	0	0	N	N	N	N	N	N	N
TaGRAS58	SCL3	TraesCS2D01G534700	0	0	0	0	0	0	N	N	N	N	N	N	N
TaGRAS59	LISCL	TraesCS3A01G067900	0	0	0	0	0	0	N	Y	N	N	N	N	N
TaGRAS60	LISCL	TraesCS3A01G080000LC	0	0	0	0	0	0	N	Y	N	N	N	N	N
TaGRAS61	LISCL	TraesCS3A01G068000	0	0	0	0	0	0	N	Y	N	N	N	N	N
TaGRAS62	DELLA	TraesCS3A01G233000	0.23	0.17	0.54	0.06	0.07	0.214	N	N	Y	N	Y	Y	N
TaGRAS63	LISCL	TraesCS3A01G360300	17.73	25.44	20.16	5.41	7.25	15.198	N	N	N	N	N	N	N
TaGRAS64	Os4	TraesCS3A01G392400	0	0	0	0	0	0	N	N	N	N	N	N	N
TaGRAS65	Os4	TraesCS3A01G392500	0	0	0	0	0	0	N	N	N	N	N	N	N
TaGRAS66	Os4	TraesCS3A01G392600	0.0257476	0.0829262	0.0308193	0.125094	0	0.053	N	N	N	N	N	N	N
TaGRAS67	PAT1	TraesCS3A01G408000	12.39	9.08	7.68	9.1	7.86	9.221	N	N	N	N	N	N	N
TaGRAS68	SCL3	TraesCS3A01G487500	0	0	0	0	0	0	N	N	N	N	N	N	N
TaGRAS69	LISCL	TraesCS3B01G080900	0	0	0	0	0	0	N	Y	N	N	N	N	N
TaGRAS70	LISCL	TraesCS3B01G081000	0	0	0	0	0	0	N	Y	N	N	N	N	N
TaGRAS71	LISCL	TraesCS3B01G081100	0	0	0	0	0	0	N	Y	N	N	N	N	N
TaGRAS72	DELLA	TraesCS3B01G262400	0.16	0.25	0.47	0.06	0.08	0.202	N	N	Y	N	Y	Y	N
TaGRAS73	LISCL	TraesCS3B01G392600	14.21	18.33	14.47	4.88	6.08	11.593	N	N	N	N	N	N	N
TaGRAS74	Os4	TraesCS3B01G424500	0	0	0	0	0	0	N	N	N	N	N	N	N
TaGRAS75	Os4	TraesCS3B01G424600	0	0	0	0.0607816	0	0.012	N	N	N	N	N	N	N
TaGRAS76	PAT1	TraesCS3B01G441600	12.87	11.28	10.29	6.95	6.15	9.51	N	N	N	N	N	N	N
TaGRAS77	SCL3	TraesCS3B01G535100	1.17	2.51	0.76	1.58	4.5	2.106	N	N	N	N	N	N	N
TaGRAS78	LISCL	TraesCS3D01G067700	0	0	0	0	0	0	N	Y	Y	Y	Y	N	N
TaGRAS79	LISCL	TraesCS3D01G067800	0	0	0	0	0	0	N	N	N	N	N	N	N
TaGRAS80	LISCL	TraesCS3D01G067900	0	0	0	0	0	0	N	N	N	N	N	N	N
TaGRAS81	DELLA	TraesCS3D01G220100	0	0.16127	0	0	0.0463984	0.042	N	N	Y	N	Y	Y	N
TaGRAS82	LISCL	TraesCS3D01G354100	12.98	15.62	11.27	4.4	6.2	10.094	Y	N	Y	Y	Y	Y	N
TaGRAS83	Os4	TraesCS3D01G385400	0	0	0	0	0	0	N	N	N	N	N	N	N
TaGRAS84	Os4	TraesCS3D01G385500	0.11	0.04	0.08	0.06	0.07	0.07	N	N	N	N	N	N	N
TaGRAS85	PAT1	TraesCS3D01G403100	16.58	13.87	10.75	13.21	10.34	12.95	N	N	N	N	N	N	N
TaGRAS86	SCL3	TraesCS3D01G482600	0.12	0.08	0.39	0.78	1.17	0.509	N	N	N	N	N	N	N
TaGRAS87	PAT1	TraesCS4A01G039000	13.79	11.12	7	2.15	2.9	7.391	N	N	Y	Y	Y	Y	N
TaGRAS88	HAM	TraesCS4A01G088500	0.22	0.26	0.08	0.07	0.12	0.149	N	N	N	N	Y	N	N
TaGRAS89	LISCL	TraesCS4A01G176200	0.08	0.06	0.11	0.08	0.11	0.088	N	N	Y	Y	Y	Y	N
TaGRAS90	LISCL	TraesCS4A01G176300	0.06	0.16	0.04	0.01	0.02	0.059	N	N	Y	N	Y	Y	N
TaGRAS91	LISCL	TraesCS4A01G176400	0.58	0.49	0.58	0.18	0.32	0.43	Y	N	Y	Y	Y	Y	N
TaGRAS92	LISCL	TraesCS4A01G176600	0.16	0.07	0.07	0.2	0.16	0.131	N	N	N	Y	N	N	N
TaGRAS93	LISCL	TraesCS4A01G176500	0.0361997	0	0	0.0547517	0	0.018	N	N	N	N	N	N	N
TaGRAS94	LISCL	TraesCS4A01G176700	0.14	0.07	0.18	0.09	0.2	0.137	N	N	N	N	N	N	N
TaGRAS95	LISCL	TraesCS4A01G177100	0	0.026982	0	0.0122108	0	0.008	N	N	N	Y	Y	N	N
TaGRAS96	SCL3	TraesCS4A01G185900	0	0	0	0	0	0	N	N	N	N	N	N	N
TaGRAS97	SCR	TraesCS4A01G191300	0.44	0.79	1	0.86	0.71	0.759	N	N	N	N	N	N	N
TaGRAS98	HAM	TraesCS4A01G209800	0.19	0.34	0.22	0.12	0.13	0.198	N	N	N	N	N	N	N
TaGRAS99	SCL4/7	TraesCS4A01G260600	0.34	0.82	0.23	0.39	0.67	0.491	N	N	N	N	N	N	N
TaGRAS100	DELLA	TraesCS4A01G271000	11.65	14.31	9.2	10.13	12.3	11.516	N	N	N	N	N	N	N
TaGRAS101	DLT	TraesCS4A01G430600	0.164404	0.0219498	0	0	0.0105132	0.039	N	N	N	N	N	N	N
TaGRAS102	PAT1	TraesCS4A01G465000	0.0827417	0.0660961	0	0.0359958	0.0231078	0.042	N	N	N	N	N	N	N
TaGRAS103	DELLA	TraesCS4A01G466700	0	0	0	0	0	0	N	N	N	N	N	N	N
TaGRAS104	HAM	TraesCS4A01G482000	3.08	2.12	2.88	2.38	3.13	2.717	N	N	N	N	N	N	N
TaGRAS105	DELLA	TraesCS4B01G043100	13.69	18.51	12.58	17.08	17.94	15.96	Y	N	Y	N	Y	Y	N
TaGRAS106	SCL4/7	TraesCS4B01G054000	0.29	0.65	0.27	0.12	0.34	0.334	N	N	Y	Y	Y	Y	N
TaGRAS107	HAM	TraesCS4B01G113300	1.6	2.21	1.26	1.64	1.04	1.55	N	N	N	Y	N	N	N
TaGRAS108	SCR	TraesCS4B01G124000	0.59	0.72	0.74	1.04	1.03	0.825	N	N	Y	N	Y	Y	N
TaGRAS109	SCL3	TraesCS4B01G175900LC	0	0	0	0	0	0	N	N	N	N	N	N	N
TaGRAS110	LISCL	TraesCS4B01G140800	0	0	0	0.0142427	0	0.003	N	N	N	N	Y	N	N
TaGRAS111	LISCL	TraesCS4B01G186600LC	0	0	0	0	0	0	N	N	N	N	Y	N	N
TaGRAS112	LISCL	TraesCS4B01G141100	0	0	0.0261592	0	0.0149912	0.008	N	N	N	N	Y	N	N
TaGRAS113	LISCL	TraesCS4B01G141200	0	0	0	0	0	0	N	N	N	N	N	N	N
TaGRAS114	LISCL	TraesCS4B01G141300	0.69	0.77	0.86	0.25	0.33	0.581	N	Y	Y	Y	Y	Y	N
TaGRAS115	LISCL	TraesCS4B01G141400	0.23	0.92	0.52	0.64	0.24	0.509	N	N	Y	N	Y	Y	N
TaGRAS116	LISCL	TraesCS4B01G141500	0.23	0.15	0.1	0.07	0.04	0.118	N	Y	Y	N	Y	Y	N
TaGRAS117	HAM	TraesCS4B01G215700	0	0	0	0	0	0	N	N	N	N	N	N	N
TaGRAS118	PAT1	TraesCS4B01G266700	15.19	13.47	11.01	4.02	5.05	9.748	N	N	N	N	N	N	N
TaGRAS119	LISCL	TraesCS4B01G536600LC	0	0	0	0	0	0	N	N	N	N	N	N	N
TaGRAS120	LISCL	TraesCS4B01G336200	0	0	0	0	0	0	N	N	N	N	N	N	N
TaGRAS121	DELLA	TraesCS4B01G342800	0	0	0	0	0	0	N	N	N	N	N	N	N
TaGRAS122	HAM	TraesCS4B01G367300	1.39	1.99	1.15	0.79	1.24	1.311	N	N	N	N	N	N	N
TaGRAS123	DELLA	TraesCS4D01G040400	1.25	1.15	2.07	1.09	3.3	1.773	Y	N	Y	N	Y	Y	N
TaGRAS124	SCL4/7	TraesCS4D01G054000	0.41	0.71	0.41	0.3	0.29	0.423	N	N	Y	Y	Y	Y	N
TaGRAS125	HAM	TraesCS4D01G110800	0	0	0.11258	0	0	0.023	N	N	N	Y	N	N	N
TaGRAS126	SCR	TraesCS4D01G122000	0.97	1.49	1.12	3.08	3.1	1.953	N	N	Y	N	Y	Y	N
TaGRAS127	SCL3	TraesCS4D01G127800	0	0	0	0.33	0.28	0.121	N	N	Y	Y	Y	Y	N
TaGRAS128	LISCL	TraesCS4D01G135500	0.05	0.06	0.1	0.17	0.15	0.106	N	N	N	Y	N	N	N
TaGRAS129	LISCL	TraesCS4D01G135900	0	0	0	0	0	0	N	N	N	N	Y	N	N
TaGRAS130	LISCL	TraesCS4D01G136000	0	0	0	0.0407474	0	0.008	N	N	N	N	Y	N	N
TaGRAS131	LISCL	TraesCS4D01G136100	0	0	0.029726	0.0420521	0.100984	0.035	N	N	Y	N	Y	Y	N
TaGRAS132	LISCL	TraesCS4D01G136200	1.21	1.46	1.04	1.42	0.77	1.183	N	N	N	Y	N	N	N
TaGRAS133	LISCL	TraesCS4D01G136300	0.26	0.75	0.63	0.18	0.19	0.4	N	N	N	Y	Y	Y	N
TaGRAS134	LISCL	TraesCS4D01G136400	0.16	0.54	0.21	0.22	0.13	0.253	N	N	Y	N	Y	Y	N
TaGRAS135	LISCL	TraesCS4D01G136500	0.35	0.7	0.37	0.22	0.18	0.363	N	N	Y	N	Y	Y	N
TaGRAS136	HAM	TraesCS4D01G216200	0	0	0	0	0	0	N	N	N	N	Y	Y	N
TaGRAS137	PAT1	TraesCS4D01G266400	22.71	17.51	12	5.03	5.5	12.552	N	N	Y	Y	Y	Y	N
TaGRAS138	LISCL	TraesCS4D01G437300LC	0.22	0.09	0.08	0.12	0.08	0.117	N	N	N	N	N	N	N
TaGRAS139	LISCL	TraesCS4D01G332000	0.0226499	0.0272276	0.0266063	0.0123219	0.0130487	0.02	N	N	N	N	N	N	N
TaGRAS140	LISCL	TraesCS4D01G437600LC	0.0703288	0.0423221	0.0825996	0.0382915	0	0.047	N	N	N	N	N	N	N
TaGRAS141	DELLA	TraesCS4D01G338800	0	0	0	0	0	0	N	N	N	N	N	N	N
TaGRAS142	HAM	TraesCS4D01G360200	2.29	2.04	1.42	1.23	1.65	1.728	N	N	N	N	N	N	N
TaGRAS143	LISCL	TraesCS5A01G080300	3.06	2.5	3.53	2.72	3.17	2.995	Y	N	Y	N	Y	Y	N
TaGRAS144	SCL3	TraesCS5A01G135000	0.06	0.06	0.08	0	0.09	0.059	N	N	N	N	Y	Y	N
TaGRAS145	LISCL	TraesCS5A01G139000	0.35	0.4	0.7	0.27	0.43	0.431	N	N	Y	Y	Y	Y	N
TaGRAS146	SCR	TraesCS5A01G144000	0.15	0.18	0.08	1.44	1.46	0.662	N	N	Y	N	Y	Y	N
TaGRAS147	DELLA	TraesCS5A01G286400LC	0.17	0.62	0.26	0	0.16	0.24	N	N	Y	N	Y	Y	N
TaGRAS148	PAT1	TraesCS5A01G409800	12.66	15.16	12.44	16.78	12.93	13.993	N	N	N	N	N	N	N
TaGRAS149	PAT1	TraesCS5A01G414000	0	0	0	0	0	0	N	N	N	N	N	N	N
TaGRAS150	LISCL	TraesCS5A01G481300	3.14	3.2	3.08	2.42	2	2.768	N	N	N	N	N	N	N
TaGRAS151	LISCL	TraesCS5A01G505900	0	0	0	0	0	0	N	N	N	N	N	N	N
TaGRAS152	LISCL	TraesCS5A01G506000	0	0	0	0	0	0	N	N	N	N	N	N	N
TaGRAS153	LISCL	TraesCS5A01G506100	0	0	0	0	0	0	N	N	N	N	N	N	N
TaGRAS154	DELLA	TraesCS5A01G511900	0	0	0	0	0	0	N	N	N	N	N	N	N
TaGRAS155	HAM	TraesCS5A01G535000	0.9	0.64	0.63	0.34	0.73	0.649	N	N	N	N	N	N	N
TaGRAS156	LISCL	TraesCS5B01G129800LC	3.57	4.17	3.76	4.3	3.46	3.855	N	N	Y	N	Y	Y	N
TaGRAS157	SCL3	TraesCS5B01G133800	0.0012908	0	0	0	0.000121049	0	N	Y	N	N	Y	Y	N
TaGRAS158	LISCL	TraesCS5B01G138100	1.1	1.88	1.97	1.89	1.36	1.639	N	N	Y	Y	Y	Y	N
TaGRAS159	SCR	TraesCS5B01G143100	0.28	0.13	0.29	0.25	0.27	0.243	N	N	Y	N	Y	Y	N
TaGRAS160	PAT1	TraesCS5B01G604500LC	13.15	12.5	12.83	11.14	10.31	11.985	N	N	N	N	N	N	N
TaGRAS161	LISCL	TraesCS5B01G494500	2.99	3.53	2.51	2.25	2.73	2.802	N	N	N	N	N	N	N
TaGRAS162	LISCL	TraesCS5D01G092000	4.68	5.16	4.89	7.98	6.59	5.862	Y	N	Y	Y	Y	Y	N
TaGRAS163	SCL3	TraesCS5D01G139500	0.16	0.14	0.05	0.02	0.09	0.092	N	N	N	N	Y	Y	N
TaGRAS164	SCR	TraesCS5D01G148000	0.56	0.36	0.15	0.78	0.95	0.558	N	N	Y	N	Y	Y	N
TaGRAS165	LISCL	TraesCS5D01G152700	1.02	1.27	1.58	1.59	1.44	1.379	N	N	Y	Y	Y	Y	N
TaGRAS166	PAT1	TraesCS5D01G419400	8.6	8.25	5.04	5.99	4.58	6.493	N	N	N	N	N	N	N
TaGRAS167	LISCL	TraesCS5D01G494900	0	0	0	0	0	0	N	N	N	N	N	N	N
TaGRAS168	LAS	TraesCS6A01G159500	0	0	0	0.0124755	0	0.002	N	N	N	N	Y	N	N
TaGRAS169	HAM	TraesCS6A01G247200	4.85	5.08	6.02	2.73	5.28	4.79	N	N	N	N	N	N	N
TaGRAS170	LAS	TraesCS6B01G191800	0	0	0.0242488	0	0	0.005	N	Y	N	N	Y	Y	N
TaGRAS171	HAM	TraesCS6B01G277400	2.47	2.23	2.37	1.8	2.26	2.226	N	N	N	N	N	N	N
TaGRAS172	DELLA	TraesCS6B01G642800LC	0.0732224	0.0884425	0	0	0	0.032	N	N	N	N	N	N	N
TaGRAS173	SCL3	TraesCS6D01G055100	0	0	0	0	0	0	N	Y	N	N	Y	N	N
TaGRAS174	LAS	TraesCS6D01G153000	0	0.0494902	0	0	0	0.01	N	Y	N	N	Y	Y	N
TaGRAS175	HAM	TraesCS6D01G229400	4.52	4.12	4.23	2.16	3.09	3.624	Y	N	Y	N	Y	Y	N
TaGRAS176	HAM	TraesCS7A01G014200	2.17	1.19	1.32	2.18	2.16	1.804	Y	N	Y	N	Y	Y	N
TaGRAS177	DLT	TraesCS7A01G059000	0.07	0.05	0.05	0.08	0.06	0.064	N	N	N	N	N	N	N
TaGRAS178	LISCL	TraesCS7A01G173000	0.21	0.46	0.56	0.63	0.39	0.447	N	N	N	N	Y	Y	N
TaGRAS179	LAS	TraesCS7A01G382800	0	0	0	0	0	0	N	N	N	N	N	N	N
TaGRAS180	LISCL	TraesCS7B01G077800	0.27	0.04	0.09	0.01	0.05	0.092	N	N	N	N	Y	Y	N
TaGRAS181	LISCL	TraesCS7B01G078300	0.16	0.19	0.54	0.39	0.27	0.31	N	N	Y	N	Y	Y	N
TaGRAS182	LAS	TraesCS7B01G285500	0	0	0	0	0.0216182	0.004	N	N	N	N	N	N	N
TaGRAS183	HAM	TraesCS7D01G011400	1.76	0.87	2.11	3.03	3.21	2.195	Y	N	Y	N	Y	N	N
TaGRAS184	DLT	TraesCS7D01G053600	0	0.0346539	0	0.00784329	0.0451657	0.018	N	N	Y	N	Y	Y	N
TaGRAS185	LISCL	TraesCS7D01G174100	0.15	0.13	0.09	0.03	0.1	0.1	N	N	Y	Y	Y	Y	N
TaGRAS186	LISCL	TraesCS7D01G174300	0.0572435	0.0458596	0.0448307	0.0207561	0.0439351	0.043	N	Y	N	N	Y	Y	N
TaGRAS187	LAS	TraesCS7D01G379200	0	0	0	0	0	0	N	N	N	N	N	N	N
TaGRAS188	SCL3	TraesCSU01G014000	0	0	0	0	0	0	N	Y	N	N	N	N	N
1TPM datas were downloaded from http://www.wheat-expression.com/
2Target of histone modification (Y) or not (N)
