# Supplementary material for: Characterization of the GRAS gene family reveals their contribution to the high adaptability of wheat
Source: PeerJ. 2021 Feb 23;9:e10811. doi: 10.7717/peerj.10811 (PMC7908883; doi:10.7717/peerj.10811)
Supplement: Supplemental Information 12 [file peerj-09-10811-s012.fasta]

>TaGRAS3 TraesCS1A01G036300LC
ATGTTCCGGATGAAGAATCTCGGTCATGAAACCGAAGCCATTAATAGTGCAAGGGACAAG
GTGCTCAAAATTATGAGGATGATGAACCCAAAGATTTTCATTTCAGGCACTGTGAATGGG
TTACGCAGTTCTCCCTTCTTTGTAAAACGTTTCAAAGAGGTTATATTCCATTACTCTTCA
ATGTTTGACATGCTTGATGCAAATGTTGTTCCACGGGATAATAAAGCAAGAAAGATGATT
GAGAGGATGATATTTGGTAAGGATGCACTTAACATCATAGCATGTGAGGGTGCAGAAAGA
ACAGAGAGACCAGAAAGTTACCGACAGTGGCACGCAAGGTGCGTCAAGGCCGGGTTCCAG
CAGCTTCCTGTCGATCCAGCCGTCTTAAGGATAATAGTATACATGAAGAACACGTTTTGG
CATGAGGAATTCTTTGCTGTTGAAGATCGTGGTTGGCCAGACACAATCTTCGAACTTTCG
ATAGGCGCCCTGTTTTACTGGGGGAGAAAACTCGAAGAGCTTCCCCGAAGTCTTTGGAGT
ATCTTTTTGATAGGCACCCTGTTTTGCTGTAAAGTAGTAGATCATTGCTCTGAATATCTC
TCAAAGCTGGGAGGCCGAGGTAGGCGGAGGAGCGCGAGGAGAAGAGGCCCCCCGCGTCGT
CTTCCTTCGCCTGCGTCGTCGCATTCGCCGCCGCCGCCGGCGACCTGCCGGGCTTCCTCT
TGGCGGACATGGAGATGTCAC
>TaGRAS4 TraesCS1A01G036500LC
ATGATTCAGAGGTTTGCAAAGCAAGAAGAGGGAGCCCCTAAGCTTCGGATCACAGGTATA
GACATTCCTCAGCCAGGTTTACGCCCCTGTGAAATGATCGAGGAGACAGGGAAGCGGTTG
GCTGATTATGCAAACATGTTCAAGGTACCTTTTCAGTATCAGGGCATTGCCGCTTCAAGA
TGGGAGACCATTAAAATTGAGGATCTTAACATTGAGGAGGGTGAAGTCCTCATCATCAAC
TGCATGCTCCGGATGAAGAATCTTGGTCATGAAACCATAGCCATAAATAGCACAAGGGAC
GAGGTAATCAAAACTATGAGGAGGATGAACCCAAAGATTTTTATTTCTGGCACCGTGAAT
GGGTTACGCAGTTCTCCCTTCTTCATACAACGTTTCAAAGAGGTTATGTTCCATTACTCT
TCAATGTTTGACATGCTTGATGCAAATATTCCACGGGATAATGAAGCAAGAAAGACAATT
GAGAGGGTCCTATTTGGGCGGGATGCACTTAAGAGCATAGCATGTGAGGATGCAGAATGG
ACCAAGAGGCGGGAAAGTTACAGGCAGTGGCAAGCAAGGTTCCTCAAGGCTGGGTTCCAG
CAGCTTCCTGTTGATCCAGCCATTTTAAAGAAAATAGTACAAAAGAAGAACTCACTTTAT
CATGAGGAATTCTTTGCTGTTGAAGATTGCGGTTGGCTACTGCAAGGATGGAAAGGGAGA
GTAATTTATGCAATATCTAAATGGAAACCTGATGAAACATACGATGGTCAGTAA
>TaGRAS12 TraesCS1B01G035600LC
ATGGAAAGGCGAACAAGTACCACAGACTGGTTAGAGGCTTACAGCCTTTTTATTGCATCT
TGCCCTTTCGACATGACGTCATACCACTTTGCCAACCAAGCTATTCTTGATGTCTCACAA
GGGCGTCCAAGAGTGCACATCATTGATTTCGGCATCGGCTTCGGCTTTCAGTGGCCATTA
ATGATTCAGAGGTTTGCAAAGCAAGAAGAGGGAGCCCCTAAGCTTCGGATCACAGGTATA
AATGCTCCCCAGCCAGGTTTACACCCCTGCGAAATGATCGAGGAGACAGGGAAGCGGTTG
GCTGATTATGCAAACATGTTCAAGGTACCTTTTCAGTATCAGGGCATTACTGCTTCAAGA
TGGGAGACCATTAAAATTGAGGATCTTAACATTGACGAGGGTGAATTCCTCATAATCAAC
TCCATGTTCCGGATGAAGAATCTTGGTCATGAAACCAAAGCCATAAATAGCACAAGGGAC
GAGGTGCTCAAAACTATGAGGAGGATCAACCCAAAGATTTTTATTTCTGGCACCGTGAAC
GGGTACCGCAGTTCTCCCTTCTTCATGCAACGTTTCAAAGAGGTTATGTTCCATTACTCT
TCAATGTTTGACATGATTGATGCAACTGTTCCACCGGAAAATGAAGCAAGAAAGATGATC
GAGAGGGTACTATTTGGGCGGGATGCACTTAACAGCATAGCATGTGAGGATGCAGAAAGG
ACCGAGAGGCAAGCAAGGTTCCACAAGGCTGGGTTCCAGCAGCTTCCTGTTGATCCAGCC
ATCTTAAAGAAAATAGTACGAAAGAAGAACTCACTTTATCATGAGGAATTCTTTGCTGTT
GAAGATCGTGGTTGGCTGCTACAAGGATGGAAAGGGAGAGTAATTTATGCTATATCTAAA
TGGAAACCTGATGAAACATAT
>TaGRAS19 TraesCS1D01G027500LC
ATGTTCCGGATGAAGAATCTCGGTCATGAAACCGAAGCCATAAATAGTGCAAGGGACAAG
GTGCTCAAAATGATGAGGATGATGAACCCAAAGGTTTTTATTTCAGGCACCGTAAATGGG
TTATGCAGTTCTCCCTTCTTCATAAAACGTTTCAAAGAGGTTATGTTCCATTACTCTTCA
ATGTTTGACATGCTTGATGCAAACGTAGTTCCACGGGATAATGAAGCAAGAAAGATGATT
GAGAGGATGATATTTGGGAAGGATGCACTTAACATGATAGCATGTGAGGGTGCAGAAAGA
ACTGAGAGACCAGAAAGTTACAGGCAGTGGCACGCAAGGTGCCTCAAGGCCGGGTTCCAG
CAGCTTCCCGTCGATCCAGCTATCTTAAGGATAATAGTATACATGAAGAACACGTTTTGG
CATGAGGAATTCTTTGCTGTTGAAGATCGCGGTTGGCTGCTACAAGGATGGAAAGGGAGA
GTAATTTATGCAATATCTAAATGGAAACCTGATGAAACATACGACGGTCGGACGTGGACG
ACATTAGGGGGGGGTGAGCTCCTAGTTGCCCGAGGGGACTACCAAATCATGGGGAATCAG
AGGGGGAGAGGGGGGAGGGACCTTGGAGGCGGGCGCAGAGTGTGGGGCCGGAGAAGAGGC
CCTACGCGTCGTCTTCCGTCGCATTCGCCGCCGCCGCCGGCGACCTGCCGGGCTTCCTCT
TGGCGGCCATGGAGAGGTCAC
>TaGRAS57 TraesCS2D01G633500LC
ATGTGCCTGTTCCTCCGCCTCACCGGGACCACGGCGAACTATGCCATCATCGATGCAACT
CGGACGGAGAGGAATGTTGTGCTCCACGTCGTCGATCTCGGCGGCGCTGATCCTGACCAG
TGGCTTCTGCTGCTCCGCCTCTTTGCCAAGCGTCCGGGGGGCGCACACGAGCAAATCCTC
CGTCTGACCATTGTCAACTAGGAGGACGAGTTCCTGTCCGTCACCGGTGCACTCCTCGCC
CGGGAAGCCGAGAGCCTGCACATCGGCTTCCATTTCCACCCAGTGAAACTCCAAATCAAC
CAGCTGCTCAGTATCGAGCCCCTCGGTGTCAGGAGCGGCAAAACACTGGTCATCGTCTCC
ACCCTACAACTCCACCGTCTGCTCGCCGACGAGTTTGTAGAAGTGGCTGCTCGCCCTCAT
GACAGGAAAGGAAAAGCGCAGGCGCATGCTACCATGACGAGGGCCGACGCGCTCCTGCGC
GACCTAGCGAAGCTATCGCCAAAGCTCATGGTGGGGACGGAGCCGGAGGTCAACCACAAC
GGCGAGTTCACGGCCCGGTTTGAGAACGCGCTCAACTACTACGGGGCCCTGTTTGATGCC
CTGGAGGAGAGCGTACCTACACGCGGGTCGGCGCTGGAGCGGGCGGACGTGGAACGGTGC
CTGCTCCTGCAAGAGATCAGGGACATCGTTCCCTATGATGGCGCGCAGCGCCGGGAGCGC
CACGAGCGGATGGGAAAGTGGGCGGGACGGATGAAGGCCGCCGGATTCACGGCTGCGGCG
ATGAGCGCAGAAGCAGTGGCGCAAACGGTGATGCTGGGGCAGATGGTGGCCGGCTGCAGC
AGGGCATACAGGGTTTCGAGTGAGAAGGATGTGTGCTTCTTCATCCACTGGCGCGACATC
CCGATGTTCTCTGTCTCGACCTGGCGTGCGGTGTGA
>TaGRAS60 TraesCS3A01G080000LC
ATGGGTACCAGTGACAAGCCCAGCTCGGCTGATTTTCACGGCATCATGGCAAATACGGCT
GTCTGTGGCGCCTATAGTTCTCAGGACCCCATCGAGTCAAGCACCACCAAGTACAATGAT
TCAGAGTTTGTTTTGCATCCACCAACCCCTTTGAGCCACTCTCCTGCAGTGTCAATTGTT
TCCAACAAGATTGGTCCCCAATTTTGCAATGTCAGCTGTGATGACCAATCAGCTGGTTGG
CGCCTAATCAGTGTGGTGGAGCACCCAAAGACCGACTCTGATGTAACTCTCAGCTACATA
GAACAGATGTTGATGCAGGACACTGATGACAAGGTGAGAGCACCTCATGGTGAGACTGCC
ATCAGAACCGTGGAGGAGCCCTTCTATGAACTTCTTGGACAAAAGTATCCAGTTTTGCCT
GACATATTATCACCTTGTGGCTGTGATCGCCTCAAGAACCTAAATGGCAATGTCAGCAGG
CTTAATGTAAAGTTATGCAGCAATTGCTCTTTATATATCAGCTCAGATGATTATCACCCC
AATGAAAACTCACAAGCATCTCAGGCTCCATGGACTTTATCCGCCATTGTTGGAGAGGCA
AACAAAATCCCTCTGGGTGCCGAAAGAATGGAAATTGGTTTGAACATCAATGGCCTGTCC
ATTGCAGAAAAACCTAGCCGAGATAATCATTCACCTCATATGAATGAGAAGGAGACAATC
AAGGATGCATCATTTGAAGTTCGAGGCCGAAAAGTTTTCCCAGATAAAGAAGATCTTGAT
TTGTTAGAAGGAAGGAGAAGCAAGCAGACTGCTATTTTTTCTGATGAGCCGATCCGAAAT
GAGGCATTTGACAAGGTTCTACTTTGCTGTGAGAATCAACTCGTCGTAGATGAAGGTATT
CTGCAGCGGACCATGGCGAATACATCCACCAAGTATGCACAGAAAGAGCAAGGGAAAAAA
TTGGCTAGGCAAACTACCAGAGGTAAAACATGGAAGAAGAAAGAGGTGGTGGATCTCAGA
ACTCTCCTTATCCATTGTGCAGAAGCAGTATCTGTGAACAACCATAGCTTAGCAAGTGAC
ATACTTAAAACCATAAGACAACATTCTTCACCAAGTGGGGATGATACCCAAAGGCTAGCG
TTTTACCTAGCAGAATGCCTGGAGATAAGATTGTCTGGAAATGGGAGTCAGATAAACCAG
AACTTCATTGCTACACCAAGGAATGCAGCATATATTCTAAAGCTCTTCCATCTTGGTTTG
ACAGTATCTCCTTACTTGAGATCATCATATTACTTCTCGAACAAAACTATCATTGATGTC
CCAAAGGGAAAGCCAAAAGTGCACATTATCGATTTTGGCATTTGCTTTGGTTTTCAATGG
CCATCATTATTCAAACAGTTTGCAGATAGAGATGGTGGCCCACCTAAGCTTCGGATTACA
GGCATAGAGCTACCAACGCCAGGTTTCCGGCCAGATGAAATCAATAACAACACACGGCTA
CGATTAATTGAATATGCTGACATGTTCAAAGTACCTTTTGAATACCGGCAGATCTCATCA
AAATGGGAATCCATCACCATCAAAGATTTTAACATTGACAAAGATGAATTGCTCGTAGTC
AACTGCATACACCGAATGAAGAATCTTGGTGATGAGACAACATCCATCAATAGCGCCAGG
AATAGGGTGCTCAATAACATAAGGATGATGAAGCCAAACATCTTCATCCATGGAGTTGTT
AATGGATCTTACAACACCCCCTTCTTTTTATCACGGTTTAAAGAAGTCATGTACCGCTAT
ACTTCACTGTTTGATATGCTTGATAAAACAACTCCACGAGATAACGAGACAAGATTGATC
CTAGAGAGGGATATATATATAAATATGAAATTCTCAATGCCATTGCATGTGAAGGATCGG
AACGGATTGAGAGGCCCGAGAGTTATAAGATATGGAAGGTAA
>TaGRAS109 TraesCS4B01G175900LC
ATGGACAGGCCATGCGCACACAAGCAGGTCACTGCGGATGACCTGACGCAACTTGGCCCG
GCCTTGTATGAGTGCATGGAGCATGTGATCGAAGGATCTGTTGAGAAGACTGACCGCAGC
TTTATGAAGATCAGCAAGCTTGCCTCCGTAGTGGACGGGCCACTGCAGCGTCTGTCCAGG
ATAATCGCCCACAGCTTAGCCCGCCGCCTTATATGCCCCGTCCAGGGCTTTGCTGCTGCC
CTCATCGATCCATCGCACTACCTCGAGCAGTCCTGCCTCCGGGCTGCCCGCGAGAACTTC
GCCGACATCAGCCCCTACCTCAGCACTGGCTTTGTCACTATTAACCGGGCTATGCTGGAG
CAAGTCCAGGATCGAAAGGTTGTCCGCATCGTTGACTTGTCCTGCTCAACCACCCACCAG
TGGCAGTGGATCAAGATTCTTCAGGATTTCCATAGCCGCCCTGGGGGCCCGCCCGAACTA
CGCCTAACTGTTGTCCATGAAGACAGTGAGTTCCTGGACAACATGCAGGCGTGCCTGTGC
AAGCAAGCTGCTAACCTCAAGCTATGTTTTTATTTCGACAAGGTGATTGGCAAACTCGAG
ACATTGGACTTCAGCAATCTCCGCGAGATCCTTAAGATAAACTTCGGTGAGGCGGTTGTG
ATCAGCTGTGCTCTACAGATGCATCGCCTCCTCGCGGTTGATGACAGCATAAGCCGTGAC
TTCACTGCTCAGCTCCAGCAAATGGCAAACATGGCTCGGCTTAAGCAAATGGCCTGCTCA
GCGTGCAGTCCAGCATCGACACTGAACTATCCGTAG
>TaGRAS111 TraesCS4B01G186600LC
ATGCTCACTGAGGAGGACATCGTCGACAAGTTCTTCTACCAGTACCCTGACCACCCGGAG
CTCCTGCAGGCCGAGCAGCCCTTCGCCGAGATCCTTGCCGACACCTCATCCGACGCCCAC
GAGTCCTTTGCCTCCTCCACCTCCATCTTGATGCCCAGCCAAGTCTTGAACGGCACAGGC
ACAGGCACAGGCACTGTGGAGCCCAGTGGTTTGGTGTTTCCCATTCCCAGCGAGAGCAGC
ACCAGAACGGACATGCTGTCGAGCATGGCTTTCTTCAAAGGCATGGAGGAAGCCAACAGG
TTCTTGCCCGCAGACAATGTGATGGTGGCTGGCAGGGGGCGCAAGAAGAGGTGGTCTGGC
ATGGATGCCGAGACGGAGGCGGGCTTGGGCAGGAGCAGCAAGCAAATAACGGCGCTGCCG
CGTAGTGTCTCGGAGGAGGAGGAGGAGACCACCGCGCTGGAGATGCTGGACCGGCTGGTC
CTCAACGGCTACGATGCGCACCCGGGCGAGATGCAGGAGGTGGTACGCGTCACCTTGGAG
GACAAGGAGAACAAGGCAGCAGTTGGCAGGCGCGGGAGGCGCGGGGCGAGGCACACGGTG
GTGACTGACCTAGAGACCCTGCTGATCCGCTGCGCTGAAGCAGTGTCCAGCAACGACGTG
CGCGGCGCCAGCAAGCTGCTGGAGCGGATCAAGTGGCACTCCTCGCCGACGGGGGACGCC
AAGCAGCGGCTGGCGCACTACTTCGCCCAGGGGCTGGAGGCACGGCTGGCTGGCACGGGG
AGCCGGCTGTACCGAGCGCTCATGGGGAAGCACACCTTAACCGTTGAGCTCATCAAGGCC
TACCATCTGCACATGGCTGCCTGCTGCTCGATCAAGGTTGGTTTGCTCTTTGCCATCAAC
ACCATCTGCAAGGCCGTTGCAGGGAGGAGGAAACTGCACATTGTGCACTACGGCATCACC
ACCGGATTCCAGTGGCCGGACTTGCTCCGGTTGCTGGCCAACAGGGAGGGCGGGCCACCG
CAAGTGAGGATCACCGGCATTAACACCCCTCGCCCCGGGCTCCGTCCGGCTCAAATAATG
GAGGAGGCGGGGGACCGGCTCAGCAACTGTGCTAGGCAGTTCGGCGTGCCATTCGAGTTC
CGCGCCATCGCATCCAAGCTGGAGGATGTCCGGGCTGAGGACCTGCACATCGACCCAGAC
GAGGTGCTGGTCGTGAACAGCCTGTACGAGTTCAGGACCTTGATGGACGAGAGCCTAACC
TTTGACATGGTGAGCCTGAGGGACATGGTGCTCAACAATATCAGCAAGATGAGGCCGGGT
GTGTTCGTTCAGTCCCTCGTCAATGGACCATACAGCGCGGCTTTCTTCATGACGCGGTTC
CGCCATGCCTTGTACTACTTCACGGCCTTGTTCGATGTGATGGAGAACACCGTTCCACGG
GACAACGACCAGAGACTTCTGGTGGAGCGGGACATCTTTGCACGCTCCGCCATTAACATG
ATCGCCTGTGAAGGCGCAGACCGGGTGGAGCGCCCTCAGAACTACAAGGAGTGGCAGGCG
CGGAACGAGCGAGCGGGGCTAAGGCAGCTGCCCTTGGACCCTGATGTTGTTCTGATCCTC
AAGGACCAAGTGAAGAGTCGGTACCACAAGCATTTCATGATCAGCGAGGATCACCGCTGG
CTTCTGCAAGGATGGAAAGGCCGGGTGCTCTATGCACACTCCACATGGGTTGTCGAGTGG
CACCTGTTTGTTCAAAGCTGCTGT
>TaGRAS119 TraesCS4B01G536600LC
GAAGCAGAGTAAAACACGTCATGCTTAGCACATGCTTTCCTCGGCATGGAAGAGGCGAAG
AAGTTGTTGCCCACAAACTGTGAGCTGACGACCACCGGTGAGCAGGACCAACCGAAAGAG
AAGGGCAGCGGCCGCAAGGACTGGAGCGACGAGGTCGAGGCTGATGTCAGTAGGACGAAC
AGATTAGTCGAAGCTCATGCCTGCGAGGTGTTCGACTTCGATCAGATGTGCAGTTCCATG
GACAGTGAGTCTGGGAACAGTAACAAGAAGGGGAGAAAGAGCAAGGCGTGTGTGATTGAC
CTGCACACACTGCTGATCCACTCTGCCAAGGCGGTGGTGGATGACCGCCGGAGGGCAGGC
GAGTTGCTCATGGAGATCCAGCAGCACGCCTCACCCACTGGTGACGCCACACAGCGGCTT
GCCTACTGGTTCGCTGAGGGGCTGGAGGCACGGCTCACCGGCACAGGCGCCATGGCACAC
TCAGAGGCTTACCAAGTATTCATTTCAACGTGCTGCTTCAGGAATGTATCCTTGTCAGCC
AACAGGGCCATCTTCAATGCAGCAATGGGGAGGAGCAGGCTGCACATCGTTGATTATGGC
TTTTGTTATGGATTCCAGTGGTCAGAACTTCTGCGCTGGCTGGCAGCAAGGGATGGTGGC
TCACCAGAAGTCAGGATCACCCACATTGACCTCCCGCAGCCCGGACTCCGCCCAGGAAAA
CATATGGAGGAGATCGGTAACGGGCTGACTGACATTGCCCGAGAGCTTGTGCCATTCAAG
TACCGTGCCATCTTGGCAGAGTGGCAGACCGTTTGCATCGAGGACCTGGACCTGGAACCG
GATGAGGTGCTTGCTGTGAATGACCTGTACAATTTCAGGACCTTAATGGATGAGTGTGTC
GTCATAGGCAGCCCGAACCCCCGCGATATTGTCCTCAGCAACATCAGCAAGATGAAACCG
GACGTGTTTGTCCAAAGCACCGTGAATGGCTCCCATGGCACCTTCTTCTTGTCACGGTTC
CGAGAGGCCCTCTTCTTTTACTCTGACCTGTTTGACATGCTTGATGCAACCATGCCACGG
GAGAGCAAACTGCGGCTGGCGCTGGAGTGCGATGTCTTTGGGTGGGTTGTCCTGAATGCC
ATCGCGCATGAGGGAAAGGACTGGGTGGAGCGTGGTGAGACCTATAAGCATTGGCAAGTC
AGAAACAAACGGGCAGGCCTGAGGCAGCTGCCACTGGACAGCGAACCTGTTAAGATGGCT
AGGGACATGGTAAAGAATGAATACCACAAGGACTTTGTCATCGACGAGGATCACCAATGG
CTGCTGCAGGGTGTGGAAGGATCGCATCCTCTTGGCTCACTCAAGTGA
>TaGRAS138 TraesCS4D01G437300LC
ATGGAAGAGGCGAAGAAGTTCTTGCCCACAAACTGTGAGCTGACAACCACCGGTGAGCAG
GACCAACCGAAAGAGAAAAGTGGCAGCGGCCGCAAGGACTGGAGCGACGAGGTGGAGGCT
GATGTCAGTAGGACGAACAGATTAGTCGAAGCTCATGCCTGCGAGGTGTTAGACTTCGAT
CAGATGTGCAGTTCCATGGACAATGAGTCTGGGAACAGTAACAAGAAGGGGAGAAAGAGC
AAGGCGCGGGTGATTGACCTGTACACGCTGCTGATCCACTGTGCCAAGGCGGTGACGGAT
GACCGCCGGAGGGCAGGTGAGTTGCTCATGGAGATCCAGCAGCGCGCCTCACCCACTGGT
GACGCCACACAGCGGCTTGCCTACTGGTTCACCGAGGGGCTGGAGGCACGGCTCACCGGC
ACAGGCAGCCAGGTGTATGGGACACTTACGGCGAAGGCTACCTCTGCCATGGCACACCCA
GAGGCTTACCACGTATTCATTTCAACGTGCTGCTTCAGGAATGTGTCCTTCTTGTTCGCC
AACAGGGCCATCTTCAAAGCGGCAGTGGGGAGGAGCACGTTGCACATCATTGATTATGGC
TTTTCTTATGGATTCCAGTGGTCAGAACTTCTGCGCTGGCTGGCAGCAAGGGATGGTGGC
TCGCCAGAAGTCAGGATCACCCACATTGACCTCCCGCAGGCCGCAGCCCGGACTCCACCC
AGGAAAACATATGGAGGAGATCGGTAA
>TaGRAS140 TraesCS4D01G437600LC
ATGCTGCATAGTGCCTTGGAGGAGGAGGAAGAGGAGGAAGCCACCGCGCTGGAGATGTTG
GACCGGCTCATCCTCAACGGCTACGAAGCGTCCCCGAGCGAGATGCAGGAGGTAGTACGT
GTCACCTGGGAGGACAAGGAGGACAAGGCAGCACGGCAGAGCATCTCCAGGCGTGGGAGG
TGCGCGGCGAGGCATACGATGGTGACTGACCTAGAGACTCTGCTGACCCGCTGTGCAGAA
GCAGTGGCCAGCAGCGACGTGTGTGGCGCGAGCAAGCTGCTGGAGCGGATCAAGTGTCAC
TCATCGCCGAGAGGGGACGCTAGGCAGCGGCTGGCGCACTACTTCGCCCAGGGGCTGGAG
GCACGGCTGGCTGGCACGGGGAGCCGACTGTACCGATCGCTCATGGGGAAGCGCACCTCA
GCCGTGGAGCTCATCAGGGCCTACCATCTGCACACGGCCGCGAGCTGTTCGATCAAGGTG
GGGTTGCTCTTTTCCACCAACACCATCTACAAGGCCGTTGCAGGGAGGAGGAAACTGCAC
ATTGTGCACTACGGCATCAGCACCGGGTTTCAGTGGCCGGACTTGCTCCGGTTACTGGCG
AATAGGGAGGGCGGGCCACCAGAAGTGAGGATCACCGGCATCAACACCCCTCAGCCCGGG
CCCTGTCCGGCTGCACTAATGGAGGAGGCAGGGCACCGGCTCAACAATTACGCAAGTCAG
TTTGGCGTGCCATTCAAGTTCCGCGCCATCGCATCCAAGCTGGAGGATGTCCGGGCTGAG
GACCTGCACATCGATCCAGATGAGGTCCTGGCCGTGAGCAGCCTATACGAGTTCAGGACC
TTGATGGACGAGAGCCTCACCTCTGACATGCTAAGCCCAAGGGACATGGTACTCAACACT
ATCAGGAAGATGAGGCCGTCTGTGTTCGTCAGTTCCGTTGTCAATGGACCTTACAGTGCG
GCGTTCTTTATGACGCGGTTCCGCCATGCGCTCTACTACTTCTCGGCGTTGTTCGATATG
ATGGAGACCACCGTTCCATGGGACAGCGACAAGAGACTTCTGGTGGAGCAGGAGATACTT
GCACGGTCCGCCATAAACAGGATCGCATGTGAAGGCGCAGACCGGGTGGAGCGCCCTCAG
AACTACAAGGAGTGGCAGACGCGGAACCAGCGAGCGGGGCTAAGGCAGTTGCCATTGGAC
CCTGATATTGTTATGATGCTCAAGGACGAAGTGAAGAATCGGTACCACAAGCATTTCATG
ATCTGCGAGGATCACCGGTGGCTTCTACAAGGATGGAAAGGCCGGGTGCTCTATGCCCAC
TCCACATGGGCAGCTGGTGATGCTACTGGTTCTCTAGTGTGA
>TaGRAS147 TraesCS5A01G286400LC
ATGCGGTGGCGGAGGGAGTGGAGGTTGCCGCCGGGGCAGAACTCCACGACAACGCAGGAG
AAGCGCGGGGCGGCGTCGAAGTCGGCGAAGAGCGTGGGGAGGAACGGGTGGTCGAGCAGC
CGCAGGATGCGCTTCTCGGCGGCCGCCCGCTCCAGCTTGTGCTTCTTGGCCACGGCGCGC
CGGTCCACCACCTTCAAGCAGGGGATGCAGTGGCCCGCCCTTCTCCAGGCCCTAGCCCTC
CGTCCCGGCGGCACCCCCTCGTTCCGCCTCACCGGCGTCGGCCCCCCGCAGCCGGACGAG
ACCGACGCCTTGCAGCAGATGGGCTGGAAGCTCGCCCAGTTCGCGTACACCATCCGCGTC
GACTTCCAGTACCGCGGCCTCGGCGCCGCCACGCTGGCGGACCTGGAGCCGTTCATGCTG
CAGCCGGAGGACTCGAACGAGGAGCCCGAGGTAATCTCCGTCAACTCAGTCTTCGAGATG
CACCGGCTGCTCGCCCAGCCCGGCGCCATGGAGAAGGTCCTGGGCACCGTGCGCGCCGTG
CGGCCGAGGATCGTCACCGTGGTGGAGCAGGAGGGGAACCACAACTCCGGCACATTCCTG
GACCGCTTCACCGAGCACTACTACTACTCCACCATGTTCGATTCCCTCGAGGGCGGCAGC
TCCGGCGGCCCATCCGAAGTCTCATCGGGGGGCAGCTGTTGCTCCTGCCGCCGCCGGCAC
GGACCAGGTCATGTCTGA
>TaGRAS156 TraesCS5B01G129800LC
TACCTCTCCGACCTCATCCCGGGCTCGCCCTCCGAATACCTCGACCTCCCCCCGACCCCG
CACCACGAGCAGGAGCACCAGAAACCCTCCCCCGACGGCCACGGCGGCGGGGTAGGCGGC
GGCGGCGGCGACTCCCCCTCATCCACGCCGGAGGACCTCGTCCTGCCCTTCATCTCCCGC
ATACTCATGGAGGAGGACATCGACGACAAGTTCTTCTACGACTTCCCCGACAACCCCGCG
CTCATCGAGGCGCAGCAGCCCTTCCTCGAGATCCTCTCCGATCCCTCCTCCAACTCCACC
TCCGACGACAGCAACAACCGCGCCGTCTCCCCGTGCTCCCCCTCCGACGCCTCCGTCGGC
ACCGCCGCCCAGCTGCCTCCCACGCCGGCCGCCGTTGACTCCTACGACCGCTTCCAGTTC
GAGCCCGTCGACCTCGATCCCGCCGCCTTCTTCGGCGGCGGCGCCAACTCCGACCTCATG
AGCTCCGCCTTCCTCAAGGGGATGCAGGAGGCCAACAAGTTCCTGCCCAGTCAGGACAAG
CTCGTCATCGACCTGGAGGCCTCCTCTGGCCAGTTCTTCAAGGGCGTCGAGGAGGGCAAC
AAGTTCCTGCCCAGGGAGGACAAACTCGTTGCTGGGTTCAATGGCCACGCAGCTCCTGCG
CCGGCGCCGGTTGTGCTCAGCGTAAAGAAGGAGGAGGCGGTGGATGCGGTCTCGGCCAAC
TCTGGTGGCGGCCGAGGTCGGAAGAACCCTTACCATGATGACGAGCTGGAGCAGGAGGGT
GGCAGGAGCAGCAAGCAGAGTGCGCTGGGAGACGACGTCTCTGCACGGGAGATGTTCGAC
AGGATGCTGATGCCCTCAGACGAGATGTGCATCGTGCAGATGCAGAACCTGCGGATCGCC
ATGCAGGAGGCGGTGGCCAAGAATGATAGCGGCGGCGGGAAGGGGGCCAATGGCAAGGGG
AGGGGCCGGCGTGGTGGTTCCGATGTGGTGGACCTGCGCACGCTGCTCATCCATTGCGCG
CAGTCTGTTGCCACAGATGACCGCCGGAGCGCTACAGAGCTGCTGAAGCAGATCAAGCTG
CATGCTCGCCCTGATGGCGATGGGACTCAGCGCCTTGCGCATTGCTTTGCGGAGGGCCTG
CAGGCGCGGCTGGCGGGCACAGGTGGCCTCGTACACCAGTCGCTCATGGCAACACGCATC
TCAGCTGTGGACATGCTCAAAGCTTACCAGCTGTACATGGCAGCCATCTGTTTCAAGAAG
GTGTCTTTCCTGTTCTCAAATAGTACAATCTATAATGCCTCCTTGGGAAAGAAGAAGATA
CATATCATCGATTATGGTATACAATATGGGTTCCAGTGGCCGTGCTTTCTGCGACGGATA
TCAACAAGGCCTGGAGGGCCGCCGAATGTAAGGATCACTGGTATCGATCTCCCTCAGCCT
GGGTTCCGGCCAACAGAGCGGATTGAAGAGACAGGGCGCAGGCTCAAGAAGTATGCCCAT
GAGTTTAATGTGCCGTTCGAGTACCGGGCCATCGCGACGGCAAAGATGGAGTCGCTCCGC
AAAGAGGATTTGAAGATTGATCCTGATGAGGTACTCATTGTTAACTCCTTGTTTCAATTC
AAGAACTTGATGGACGAGAGCGTTGTGCTTGAGAGCCCAAGGGATGTTGTGCTCAAGAAC
ATCAGGAAGATGCGCCCCCACACATTCATCCATGCAATCGTGAATGGCTCATTCAGTGCC
CCATTCTTTGTGACACGGTTTCGGGAGGTTCTGTTCTACTACTCGGCCCTTTTTGATGTT
CTGGACACAACCACCCCAAGGGATAACGAACAGAGGATGCTGATTGAGCAGAACATCCTT
GGGCGTGCTGCCCTGAATGTCATTGCCTGTGAGGGTACAGATAGGGTGGAGCGTCCTGAG
ACGTATAAGCAATGGCAGGTAAGGAATCAACGGGCAGGTTTGAAGCTGCTGCCATTGAAT
CCAGAGGTCATTGAGCTAGCGAGAGACAAGGTCAAGAACTGCTACCACAAGGACTTTGTG
ATTGATATAGATCAGCACTGGCTCTTGCAAGGATGGAAAGGGCGCATCCTCTATGCCATC
TCGACATGGACGGCAAACGATGCTAGCTCATAA
>TaGRAS160 TraesCS5B01G604500LC
AAGGTTGCAATCACCAGTATGTCAGCTAAGGCTTCAGAACGTACGTATAGATGCTCAGAT
GATTCACAAATGGCGTACTACAACAACTCGGTGCCTTTAGCAGAAAATGGACGGTTCTAT
ATGATGCAAAATCATCTGGATGTTCACTACACATCTTCAGGTGATGGGTCACAGAAAATT
AGTTCCAATCCTCAAGTATTTGAAGCACAGTACTGCACACTCGAATCATCATCGGCAAAT
GGTGTTTATCCTACACAGAGCTCCACATCTTCTCATAGCATCTCCCCTATAAGTGGGAGC
CCCCTGTCTCAGAATGATAGCCACTCATACCACACATATGATTCACCCCCAACTGCTTCA
TGTGTTACCGAGATACCGGATTTCCAGAGTAAACTAAAGGAGCTAGAAAATGCAATTCTT
GGACCTGAATTGGACATAGCCTTTGACAGCCCCGAGAGCTTATTGCAAGCCAACCATCCT
TTGAAACAAGATAACTGGAGACAGCTTCTGGGAATTAACACAGGAGACTTGAAGCAGGTG
ATCATAGCATGCGGTAAGGCTGTTGCTGCGAATGATATGTATGCGACAGAACTATTGATA
TCTGAGCTAGGTCAGCTGGTGTCTGTCTCTGGAGATCCAATGCAACGCCTAGGAGCGTAT
ATGTTGGAAGGCCTTGTGGCCAGGCTCTCTTTCTCTGGAAGTAAGCTGTATAAATCCTTG
AAGTGCAAAGAACCTACAAGCTCTGAGCTCATGTCTTACATGCATCTCCTCTGTGAGATC
TGCCCATTCTACAAGTTTGGTTACATGTCAGCCAATGGTGCCATAGCAGAGGCTATCAAA
GGCGAGAACTTCGTTCACATCATCGATTTCCAAATCGCACAGGGAAGCCAGTGGATAACT
ATCATTCAGGCTCTTGCAGCGAGGCCTGGGGGTCCACCATTCCTAAGAATCACTGGTATA
GATGACTCAAACTCTGCTTATGCCCGAGGTGGTGGACTGGATATGGTTGGGACAAGATTG
CACAGTGTGTCTGCATCGTGTGGCCTGCCCTTTGAGTTCAATGCTATTCATGCTGCTAGC
CATGAGGTTTATATTCAGCATCTTGACATAAGACCTGGGGAGGCTATTGTAGTGAATTTT
GCCTATCAGCTGCACCATACTCCTGATGAAAGTGTGAGCATGGAAAATCACCGGGACAGG
ATCGTAAGAATGATCAAGAGCCTGTCCCCTAGGGTGGTGACTCTTGTTGAGCAGGAGTCG
AACACAAACACAAGTGCATTCTTGCCAAGGTACTTGGAGACTCTCGACTACTATACGGCA
ATGTTTGAGTCAATAGACGTTGCTCTCCCAAGGGATGACAAGAGACGGATTAGCACGGAG
CAGCACTGTGTCGCAAGGGATATCGTCAATTTGATCGCGTGCGAGGGTGCTGAAAGGGTT
GAGAGGCACGAGGTGTTTGGGAAATGGAAGGCGAGGTTTGCAATGGCTGGATTCAGGCCG
TACCCTCTGAGTTCGGTGGTGAACAACACCATCAAAACGCTGCTGGATAGCTACCACAGT
TGCTACAGGCTTGAGGAGAGGGACGGGGTCCTTTACCTTGGTTGGAAGAGCAGAGTGTTG
GTCGTGTCTTCTGCATGGTGCTGA
>TaGRAS172 TraesCS6B01G642800LC
ATGGGCTGGAAGCTCGCCCAGTTCGCGTACACCATCCGCATCGACTTCCAGTACCGCGGC
CTCGGCGCCGCCATGCTAGCGGACCTGGAGCCGTTCATGCTGCAGCCGGAGGACTCGAAC
GAGGAGCCCGAGGTAATCGCCGTCAACTCAGTCTTCGAGATGCACCGGCTGCTCGCCCAG
CCCGGCGCCATGGAGAAGGTCCTGGGCACCGTGCGCGTCGTGCGGCCGAGGATCGTCACC
GATGTGGAGCACGAGGGGAACCACAACTCCGGCACATTCCTGGACCGCTTCACTGAGCAC
TACTACTACTCCACCATGTTCGATTCCTGGACTCGCTGCACTACTACTCCACCATGTTCG
ATTCCCTCGAGGGCGGCAGCTCCGGCGGCCCATCCGAAGTCTCATCGGGGGGAAGCTGTT
GCTCCTGCCGCCGCCGGCACGGACCAGGTCATGTCTGAGGTGTACCCCGGCCGGCATATC
TGTAACATGGTGGCCTGCGAGGGGGCGGAGCGCACAGAGCGCCACGAGACACTGGGCCCG
AGCGGGGTCGCAAGGGAGGAGGCCGAGAGCGCGCGGATGGCCGCCCACTCCACGTCGCCG
GACCGGTGCGGCCGGAACGCCGCGGACGGGCGCGGCGAGCACGCGGTGGCCGCCGCCGCC
ATGGCGGCTGACGGGGTGCAGTCGAAGGAGAGCCGTGACAGACTGGACAGGTGTGCTATA
CTGCGGGTTGATTAG
>TaGRAS1 TraesCS1A01G030200
ATGGCGATTGAGCCTCTCCGTGACAATCTGGACACCGTCACACCAACCGACCAACCAAAC
GATGGTGATTCCTCTTCCCAGCAGCAACTCACCATGTACAACTATGACCTGAGTGGTCCA
CCCTCTACAGTTCTTTCCCCAGCCAACCAAGCAAGCACAGATCTGCTCGGTGGAGTCACT
GGCCCTGGGTTGTGCAGTGTCAACAGCAGCCTTGGACAAAACCAATTTCAGATCGGCGCA
GGGTGTAGCCCTGAGCACCGCCAGATCAGATCAAACGATGCTCTTCACTACATAAGCCAG
ATGCTAATGGAAGACGTCGACGAGAGGGTCGACATATGCCAAGGGGAGGCAGCTATCCAG
GCTACTGAGCAGCCATTCCGTGACATTCTTGGACAGGTATACACACCGGCTTTGTATAGC
AACAACAAACAAGACAGCCCTGATAAGAGTGGGACCAGCTGTTACAAGAGGCTCTGGAGC
ACTAGCTTCAGTAATGACTGTTCCAGTTACAGCTTGGTACAGCCCTTGACAACCCCGTTG
AGTCCAGATATTTGCAATAGGAGTCTTTCTCAACCAAACCAGCCATTGATAAGTGTTGGA
TGGACTTCTGGATCTGGCTTCCCTAACTTGCATCGTCAGAGAAGTGTCGACGAGGAAAAT
ATATTTGCTCCAAGTATTGATAACGTGGTGATATGTTTCAAGAATGACATACTACATATT
TCCCAACTGACTACGAAGGCAAAAGTAGGAGAGAGGGGTGAAAACACAATCTTTGAGGTG
GCAGACCAAAGGGGCTGGGGTATCTTTCAAGGAAGGAGCAATAAACATCATGCCATCACC
ACTTGTGCAATAATTCGAAATGAAAATTTCGACCGAGTTCTGCTATGCTATGGTCGTTCC
GACCAAATAAGAAGACTGCGGGAAAGGATGGCAGAGACAGGAAGCAATAACACACTGAAA
GGCTGGAGCAAAGGGCGTCAGAAGCTATGGGCTAGGAAGCAACAGAGGCAAGAGTTCGTT
GATATCAGGGCTCTCCTCTTCCAGTGCGCACAAGCTGTGGCAGAAGACAACCACCTGTTC
GCCAATGAACTTCTAAAGAAGATAAGAGAACACTCCTCAGCAGATGGTGATTGTACTCAG
AGACTAGCATTTTACTTGGCAGATGGCCTCGCGGCACGCTTGGCTGGGACTGGGGGTCAG
GTTTATCGCAACCTCATGGAGAGGCGAACAAGTAGAACAGATTGGTTAGTTGCGTACAGT
CTTTTTCATGCATCCTGCCCTTTCGACAGGACGTCACACTACTTTGCCAGCCAAGCAATT
CTTGGTGTTTCACAAGGGCAACCAAGGGTGCACATCGTTGATTTCGGTATCGGCTTCGGC
CTTCAGTGGCCATTAATGATTCAGAGGTTTTCACAGCAAGAAGAGGGAGCCCCTAAGCTT
CGGATCACAGGTATAGACATTCCCCAGCCAGGTTTACACCCCTGCGAAATGATTGAGGAG
ACAGGGAAGCGGTTGGCTGATTATGCAAACATGTTCAAGGTACCTTTTCAGTATCAGGGC
ATTGCAGCTTCAAGATGGGAGACCATCAAAATTGAGGATCTTAACATTGACGAGGATGAA
GTTCTCATAATCAACTGCATATTCCGGATGAAGAATCTTGGTCATGAAACCGCAGGAATA
AATAGCGCAAGGGATGAGGTAATGAAAACTATGAGGAGGATGAACCCAAAGATTTTTATT
TCTGGCACAATGAATGGGTTACACAGTTCTCCCTTCTTCATACAACGATTCAAAGAGGTT
ATGCTCCATTACTCTCCAATGTTTGATATGCTTGATGCAAATGTTCCACGGGATAATAAG
GCAAGAAAGATGATTGAGAGGATCCGATTTGGGACAGATGCACTTAATATCATAGCATGT
GAGGGCGCAGACAGAACTGAGAGGCCAGAAAGTTACAGGCAGTGGCAAGCAAGATTTCTC
AAGGCTGGGTTCCAGCAGCTTCCTGTGGATCCAGCCTTCTTGAAAAGAGTACACATGAAC
AACTCACATTATCACAAGGAATTCTTTGCTGTTGAAGATCGCGGTTGGCTGCTACAAGGA
TGGAAAGGGAGAGTACTTTATGCTATATCTAAATGGAAGCCTAATGAAACATACGATGAT
CAGTAA
>TaGRAS2 TraesCS1A01G030300
ATGGCAATTGAACCTCTCCGTGACAATCTGGATGGCATCGCAGTAACCGACCAACCATAC
GATGGTGATTCCTCTTCCCAGCAGCAACTCACCGTGCACAACTACGACCTGAGTGGTCCA
CACTCAACAGTTCTCTCCCCAGCCAACCAAGTAAGTGTCAACAGCAGCCATGGACAAAAC
AAATTTCAGATTGCTGCAGGGGGTAGCCTTGAGCGCCACCGAATCAGATCAAACAATGCT
CTTCACTACATAAGCCAGATGCTGATGGAAGACGTTGACGAGGGGGTCGGCATATGCCAA
GGGGCTGCTCTTCAGGCTGCTGAGAAGCCATTCCGTGACATTCTTGGGGAGGGATACGCG
CCGCCTACTAACTGGCCGCCATTGCATAGCAAAAACATACCAGACAACCCTGATAAGAGT
GGGACCAATCGTTACAAGAGGCTCTGGAACACTAGCTTCAGTAATGACTATTCCAGTTAC
AACGTGTTACAGCCTTTAGCAACCCCGTTGAGTCCATATATCTGCAATAGGAGTCCTTTT
ATACCAAACCAGTCATCGATAAGTGTCGGATTGACTTCCGGATCTGGCCTCCCTGCCTTG
CATGGCCAGAGAGGTGTCAGGGAGGAAAGAATGTTTGCTCCAAGTATTGATAAGCTGGTG
ATATATTCAAAGAATAACATACTTTATATTTCCCAACTGACTACGAAGGAAAAAGTAAGA
GAGAGGACCGAAAACACAATTTTTGAGGTGGCAGACCCAAGGGGTTGGGCTATCTTTCAA
GGAAGGAACAATGAACATCATGCCATCACCACTTGTGCAATAATTCGAAATGAAAGTTTT
GACCAAGTTGTGCTATGCTATGGTCATTCTGACCGAATAACAAGACTGCAAGAAAGGATG
GCGGGGGAAGGAAACAAGACCTCACTGAAAGGCCAGAGCAGAAGTAGGAAGCAACCGAGG
AAAGAGTTGGTTGATCTCCGGACTCTCCTCACCCACTGCGCACAAGCTGTGGCAGAAGAC
AGCTACCTGTTGGCCAGTGAACTGCTATTAAAGATAAGACAACACTCTTCAGCAGATGCT
GATTGTACTCAGAGACTGGCATTTTACTTGGCGGATGGCCTCAAGGCACGCTTGGCTAGG
ATCGGGAGTCAGGTTTATCGCAATCTCGTGGAAAGGCGAACAAGTACAGCAGATTGGTTA
GAGGCTTATAGCCTTTTTCTTCCAGCTTTCCCTTTTGGGAGGGCGTTATACTACTTTGCC
ACCCAAGCTATTCTTGATGTCTCACAAGGGAAACCAAGGGTACACATCGTTGATTTCGGC
ATCGGCTTCGGCTTTCAGTGGCCATTAATGATTCAGAGACTTGCACAGCAAGAAGAGGGA
GCCCCTAAGCTTCGGATCACAGGTATAGACGTTCCCCAGCCAGGTTTCTACCCCTGCGAA
ATGATCGAGGAGACAAGGAAGCGGTTGGCTGATTACACAAATAGGTTCAAGGTACCTTTC
CAGTATCAGGGCATTGCCGCTTCAAGATGGGAGACTATCAAAATTGAGGATCTTAACATT
GACGAGGATGAAGTTCTCATAGTGAACTGCATGTTCCGGATGAAGAATCTCGGTCATGAA
ACCGATGCCGTAAATGGTGCAAGGGATAAGGTGCTCAAAACTATGAGGAGGATGAACCCG
AAGATTTTTATTTCTGGCACCGTGAATGGGTTACTCAGTTCTCCCTTCTTCATACAACGT
TTCAAAGAGGTTATGCTCCATTACTCTTCACTGTTTGACATGCTTGACGCAAATGTTCCA
CGGGATAACGAAGCAAGAAAGATGGTTGAGAGGATCCTATTTGGGCAGGATGCTCTTAAC
ATCATAGCATGTGAGGGTGCAGAAAGAACTCAGAGGCCAGAAATTTACAGGCAGTGGCAA
GCAAGGTGCCTCAAGGCTGGGTTCCAGCAGCTTCCTGTCGATCAAGCCATCTTAAAGAAC
ATAGTACACAGGAAGAACTTACATTATCATGAAGAATTCTTTGCTGTTGAAGATTGTGGC
TGGCTGCTACAAGGATGGAAGGGGAGAGTACTTTATGCTATATCTAAATGGAAACCTAAT
GAAACATATGGGGACCAGTAA
>TaGRAS5 TraesCS1A01G209400
ATGAGAGGAATGCCCTTTGCGGGAGAGGGTCACGCGGGGAGACTGCAGCAGCAGCCCAAG
CTCAGCGCCGGCTTCTGGGCGGAGCCCACGTCCGTGCTCGACCGCCGCCACAGCCCCAGC
CCCAGCCCGCCCTCCGAGGCCTCCGCGCTGTCGTCGTCCGAGGTGGCGAGCCTCGCGCCC
GGCGGCGACGCCAAGAACGTATCCCCGCCGCCGCAGCAGCATCAGGCATGGCCGCCCGGG
GAGGATGCTGCCGCGGGGGTCAAGGAGGAGTGGGCGCACCAGCTGGCGCCGCTCGACATG
GCCATGGGCCTCGGCGCCGGCGAGGGCTGGGACGGCACGGCGCCGCCCGGGCTCGCCGGC
CCTGACAGCACCTTCCTCCGCTGGATCATTGGCGGCGGGGAGGACGCGTCCGCCGGGATG
GCCGGCGTCATGGATCCGCCCGCTCTGGAGCTCGACCACGCCACGTCTATGATGTCGCCG
CCCACGGCGTCGCTCGGGCCCAGCCTGTCGCCGTTCGCGCCGGCCATGGAGGAGGACGCC
AAGGGGGCCCCGTTCGGCCACGCGCCCAGCTACCTGCTCCACCAGCACCAGCACCACCCC
CAGCCACACGCGGCCTTCTTTGGCGCGCACCCGTCCTTCGAGTCGGCGCCGCCGCCGCCC
AAGCGCCACCACCCGATGGCAGGCGCGCCGGCGCCGAAGCTGCCTGCTTTCCAGGGGCAT
CTCGCTCCGGCGGGCGGGTTCTTCCCCGCCCTCAAGCCCAAGGCGGGGACGGCGAACGAC
GAGGCGGCCGCCACGGTGGACCAGCTCGCCGAGGCTGCCAAGTTTGCCGAGGCGGGCGAC
GCCTTCGGCGCACGCGAGATATTGGCGCGGCTCAATTATCGGCTCCCCGCCGCCCCCGCG
GCCGGGACGCCACTCCTCCGCTCTGCCTTCTACTTCAAGGAGGCTTTGCGCCTCGCGCTC
TCCCCCAACGGAGAGACGCCCGCGCCGCCGGCGTCCACGCCCTACGACGTGGTCCTCAAG
CTCGGCGCGTACAAGGCCTTCTCCGAGGTCTCCCCGGTGCTCCAGTTCGCGCACCTCACC
TGCGTCCAGGCGGTGCTCGACGGGCTCCGCGGCGCAGGCTGCATCCACGTGCTCGACTTC
GACATCGGCATGGGCGAGCAGTGGGCGTCGCTGATGCAGGAGCTCGCGCAGCGCCGCCCG
GCGACGGCGCTCAAGGTCACCGCATTGGTCTCGCCGGCGTCGCACCACCCGCTCGAGCTG
CAGCTCATCCACGAGAACCTCTCAAGCTTCGCCGCCGAGCTCGGCGTGTTCTTCCAGTTC
ACCGTATTCAACATCGACACCCTCGACCCCGCGGACCTGGTGGCCATCGCCGGCGGGGAC
GCGCTCGCCGTCCACCTGCCCGTCGGCGCAGCACACGCGGCCGCAATGCCCGCCGTCCTC
CGCCTCGTGAAGAGCCTCGGCGCCAAGGTGGTCGTGTCCGTGGACCGCGGGTGCGACCGC
ACGGAGCTGCCCTTCGCCGCGCACCTGTTCCAGGCGTTCCAGTCCACCGTCTTCCTCCTC
GAGTCCGTGGACGCCGTGGGCACCGACCCCGACACGGCCGGCAAGATCGAGCGGTTCCTG
GTCCAGCCGGCCGTGGAGCAATGCGTGGTCGGGCGCCACCGCGCGTCCATCGAGAAGGCG
CCGCTGCCGTGGCGGGCCGTGTTCGCGTCGGCCGGGTTCACGCCGGTGCAGGCCAGCACG
TTCGCGGAGTCGCAGGCCGAGTCGCTGCTGCACAAGGTGCCCGTCCGGGGGTTCCGCGTC
GAGAAGCGCGCCCCGGGATCGCTCTGCCTCTACTGGCAGCGCGCCGAGCTCGTGTCGGTC
TCGGCGTGGCGGTGCTGA
>TaGRAS6 TraesCS1A01G304000
ATGATCAATCACCTCATGTCAGGAAGAGGCTCCTCGGTCGACATGCATGATTCTTCGCTA
GGCTTGATGCAGTTCCATGATCACCACCAGTACATGTACGGCAGCAGCACCGGTCCTTTC
TTGCCTCAACACCACGGCTTCATCCACCCCGAGGAAGATCGCTGCACCGGCAAGGTCGTA
CCGGGGTTGGCTGAGCCGGCCGCGGCCGGGGTAGCCGAGGAGGTGGAGTTCGACGGGTGC
AAGGAGGGAGGAGGCGACGTCGCGGCGGTGGGTCAAGAGAGGCAGCAGCATGAGGACGCG
CCGAAGCCGGGCGAGGAGGAGAAGGAGGCCCACGGCGTGCGCATGATCGCGCTGCTCATG
GAGTGCGCGGTGGCCATGTCGGTGGGCAACCTCGCCGACGCCAACGGGACGCTCCTCGAG
CTGTCGCAGATGGCGTCCCCCTACGCGCCCTCCTGCGGCGAGCGCCTCGTCGCTTACTTC
GCCAGGGCCATGGCGGCGCGGCTCATGAGCTCCTGGGTCGGCGTCTGCGCGCCCGTGCAC
CCGTCCTCCGCGTCCTCCTGGTCCGGCGTCCACGCCGCGTTCCGGGCCTTCCACAACGTC
GCGCCCTTCGCGAGGTGCGCCTACCTGGCCTGCAACCAGGCCATCCTGGACGCGTTCCGT
GGCAAGCGCCTGGTCCACGTCGTCGACCTCGACGTGGTGCCGGGCGGCGCGCTGCAGTGG
CTCCCGCTGCTCTCCGCGCTGGCGGCCCGGCCGGGCGGCCCTCCCGTGCTCCGCGTGACG
GGCTTCGGCGTGTCGGCGTCGGCTCTGCACGACGCCGGCACCCAACTCGCCGGGCTGGCG
ACCAAGCTGGGCATGCCGTTCGAGTTCTACGCCGTCGCGAAGCGGCCTGGAGAGGTCGTC
GACGCCGTGGCCGACCTGCCGAGCAGGAGGCCCGGGGAGGTCGTCGCCGTGCACTGGCTC
CGTCACGCCCTCTACGACGCGGCCGGGGACGACGTGGTCACGATGCGTCTGCTGCGGTGG
CTCGAGCCCAAGGTGGTGACGCTGGTGGAGCAGGAGAGGGGGCCGGCCGGCGGTGACGGC
GGCCAATTCCTGGACCGCTTCGTCGCCGCGCTGCACCACTACTCGGCGGTGTTCGACGCC
CTAGGCGCCGCGCGGCCGGCCGACGGCGACGCCAGCAGGCACATGGTAGAGAACGGCGTC
CTGGGCAGGGAGATCGGGAACGTGCTGGCGGTAGCCGGGCCGACGAGGAGCGGCCGGGAG
TTGTTCGGCAGCTGGCAGGCGGAGCTCGCCCGAAATGGTTTCCTGCGCGCCGGCGCCGTT
GGACGCGCGCAGGTGCTCGCCGGTGCGTGCCCGGCGGGGCTGGGCTACACGGTGGCGGAT
GACCATGACGGCACGGTGCGGCTGGGGTGGAAGGGCACCCCGCTCTACGCCGTCTCGACG
TGGACGTGCTGCACCACGCCCCACGCACGAGCTTAA
>TaGRAS7 TraesCS1A01G319700
ATGGAGCAGGAGCTGCGGAGCGGCGGGGCGGTCAGGGCGCAGAGCACGCTGTGCTTCTCC
GGCGCGCTGGTGGACGGGCCCCGGATCCAGCAGCTGCTCCTCCACTGCGCCGCCGCGCTC
GAGTCCAACGACGTCACGCTGGCGCAGCAGGCCATGTGGGTGCTCAACAACATCGCCTCC
GCGCAGGGGGACCCCAACCAGCGCCTCACCTCGTCGCTCCTCCGCGGCCTCGTCGCGCGC
GCCTGCCGGACCTGCGGCTCCCCGCGCGCCGACAGCATGGGGCCGCCCCCGGCGCTGGGA
TCGCAGCGGGCCATGTCCGTCACGGAGCTCGCCGACTACGTCGACCTCACCCCGTGGCAC
CGGTTCGGCTTCACCGCCTCCAACGGCGCCATCCTCCGCGCCGTCGCCGGGAGGGACGCC
GTGCACGTTGTGGACCTTGGAGTCACGCGCTGCATGCAGTGGCCCACGCTCATCGACGCG
CTCTCTAAAAGGCCCGGGGGCCCGCCGGCGCTCCGCATCACCGTGCCGCCCGTCCGGCCC
GCCGGCCCGCCGCTGCTCGGCGTGCCGGACGAGGAGATAGGTCTCAGGCTGGCCAACTTT
GCCAAGTCCAAAGGCGTGCGCCTGGAGTTCAACGTCGTCAACAAGAGCACGGCCACGTCA
TCTCCATCTCCGACGAAGCTGCAGACGCTTTGCCAGGAGCTCGCCTGCGTCCTCTCCGAC
CCGCCGGCGCTGCGGCTAAGAGACGGCGAGGCGCTCGTGGTGAACTGCCAGAGCTGGCTC
CGGCACGTGGCGCCGGGCTCGAGGGACGGCTTCGTGGACGCGGTCCGGGCGCTGGACCCG
TGCCTGGTCACCGTGACCGACGAGGACGCCGACCTGGACTCGCCGAGCCTGGCCACGCGC
ATCGCGGGCTGCTTCAACTTCCACTGGATCCTCTTCGACGCGCTCGACACGTCGGCGCCC
AGTGACAGCCCGCGGCGGCTGGAGCACGAGGCGGCCGTGGGCCAGAAGATCGAGAGCGTC
GTCGGCGCCGACGGCACCGAGCGGTCCGAGTCCGGCGCGCGGCTCGCGGAGAGGATGCGG
CGCAAAGGGTTCGCCGGCGTGGGGTTCGGCGAGGACGAGGTGGCCGAGGTGCGGCACCTG
CTGAGCGAGCACGCGACGGGGTGGGGCGTGAAGCGGGAGGAGGACATGCTGGTGCTCACG
TGGAAGGGGCATGCAGCCGTGTTCACCACTGCCTGGGCGCCCAACTAA
>TaGRAS8 TraesCS1A01G413800
ATGGAACCCGCCCCCGCCGCCTCCCTGTCCGGCGCCGGTGCTACGCTGCCTCTCCACTCC
GTCCAGGGCGCCGCCGCCGCGACGAACAGCGCCGACGCCTCGTACTGCCTCGACCCGGCC
ACGTACGCGCCCGCGGTCCTGCCCACGATCCCGCCGGCCGTTGCGGAGGTGGGAGCCAAG
AGGCGCCAGGATGCGGAGAACATCGCGCTCTACCTCATCCACATCCTCCACAAGTGCGCT
GAAGCCATCGAGGCGGGCGACTATGCGGTCGCGGCCGGCAAGCTCTCCGAGGCGCGCACG
ATCCTCGCGACGTCTGTCTCGACCACCACTGGGATTGGCCGTGTCGCCAGCCACTTCGCT
GCCGCGCTGGCCCATCGCCTCTTCCCGGCGTCGCCGCACTCCTCCTTCACGCAGGACGCC
TCACCGGAGCGCGCCGGCGAGCTCTACCGTCAGTTCTACGATGCGGGGCCGTACCTCAAG
TTCGCACACTACACGGCCAACCAGGCCATCCTCGAGGCGTTTGAGGGCTGCGATCGCGTG
CACGTCGTGGATCTCGCCATCAAGCAGGGCGTGCAGTGGCCAGCCCTGATCCAGGCCCTC
TCCGGCCGCCCCGGCGGCCCGCCGTCCGTCCGCATCACCGGCGTCGGCTCCGCGCCCGCC
GTCGACGAAGCTGGCCTCCGCCTCGCCGAGCTCGCGCGTGCCATGAATGTGCCCTTCTCG
TTTCAAAGGGTCACCGAGGATAGCCTGGACCAGCTCAAGCCGTGGATGTTCCAGGTCCTG
CCCGGAGAGGCGGTGGCCGTGAACTCCATCTGCCAGCTCCACCGCCTCCTGGTGGACCCG
GACGCCGCGTCCACGTCTCTCCCCACGCCCATCGACGTCGTGCTCGGCTGGATCGCGTCC
ATGCAGCCCAGGGTTTTCACGGTCGTGGAGCAGGAGGCGGACCACAACAAGCCGAGGTTG
TCGACGCGGTTCGAGAACGCCATGTTCTACTATGGCTCCGTGCTCGACTCCATGGAGGCC
ATGTCCGTGAGCCGTGGCGACGTCATCGGCAACGGAGCCGGCGCCGACGCGTACGTGCAG
AGGGAGATCTTCGACATCGTCTGCGGCGAGGGCAGCGCCCGCACCGAGCGCCACGAGCCG
CTCGCATGCTGGTGCGATCGCCTCTGGCGGATGGGTCTCACCCACGTGCCGTTGGGTCCG
AGCGCAGCCTATCAGGCGGCCAAGCTTGTCCGCATGTTCTCCAGCGCCGGGTTCCGCGTC
CAGGAGATCGGCGGCTGCCTCTCGCTCATGTGGCACGAGCGGCCCCTGTTCACGGCGTCC
GTGTGGAGCGCAATGCCCGCAAATGGCGCCGGCCCCGGTGCCGCCGAGGAGCGCGCCGAC
AAGCAGAAGCTGAAGAGGAGCATCGGCGAGAGTAGCAGCGGCCACCTGCCGGACGCCGGG
GCGCAGTGA
>TaGRAS27 TraesCS2A01G096800
ATGGGGACGCTGAACTGCGCTGTTGACATGAGCTCCGGCACGAAGCAGCTACAGCACCAG
CCAGCAGCGCCGACATCACCCACCGCCTCCTTCTCGGAGTCGAACATCGTCGCTTCCTCC
GCGGACCCCGACGCCATCGACGCCCTAGCGGGCCTGCAAGCGCTGAGGTTCGATGGAGAC
ATCGACGGCGAGATCCAGTCGCCTGACCTCGCCATGTGGGAGTCGCTCTTTGCCGACCAG
ATCGGCCCCGGCGCCGCCTCGGGCGCCGACTTCTTGATGTCCTCCCCAAGGAGGGACTTC
AGCCCTCTGAGGGACTTCATGGCGTCTTCTCCCAAGAGGGACTACATGGTGTCTTCTCCC
AAGCGGGACTACATGATGTCTTCACCCAAGCGGGACTACATGGTGTCCTCCCCAAAGCGA
GAGATGGTCGCCTCCCCGAGGAGAACCTTCTCCAGCCTCTACAACAACAGCACCAGCCAA
CAGAGCTACATGCATGGCACCCTGCACGGCATGGACACGGGGAGCCCCAGCAATCTCGCC
GGCTATGGCAAGGGGAAGTCGTCGCAGAGCCCGCTCCACAAGGGATTCGTCAACAACGCC
CACAGCAACAGCAGCAAGAGCAACCTCTCCTGCTCCTCGTCCTACGTTAACAACAGCGAG
AACCTTGCTCTGCCATCCCTGAACTCCTCCTTCCTGGAGGAAGGGTACCTGGCGTACCAG
CTGCCGCCGGAGAAGGATGCCGGCGGCTCCTCCTCTGCCGGCACCAGTGCCACGCAGCTG
CCGACGCTCTCCGAGTGCCTGGCGATGCCGGAGCCGGTGTACGGAACCAGGGACGAGGCG
GCGGTCGGCAGAGGGATTCAGGTGGGAGGTTTGCAGCCCGATCACCTCTACTACGCCAGC
CAGTTCGGAGCTGCAGATGGCTTGCCGTTGCAGCACCAAATGGCAAAGCCTGACCAGTGG
GCAGATTCTTCATCCTTGCACAGCATGCTGGGGTCAGTAATACAGTCAGATCAGGCTGAG
CAGGAGCAGGACAGCGGTCTTCAGCTGGTGCACCTGTTGCTGGCGTGCGCCGACTTCGTG
TCCAAGGGCGACCAGCCCTCCGCCCTCCGCCACCTCCACCTCCTCCGCCGCGTCGCCTCG
CCGCTCGGCGACTCCATGCAGCGCGTAGCCTCCTACTTCGCCGACGCGCTCGCCACTCGC
CTCTCGGTCTCCTCGGGCACCGCCATCTCCCCGCGCGGTGCGGGCGCTCCTTACCCCTTC
CCGCCGTCGCCCGATACCCTAAAGATTTACCAGATCCTCTACCAGGCATGCCCTTACATC
AAGTTCGCCCACTTCACGGCCAACCAGGCCATTTTCGAGGCCTTCCACGGCGAGGACCGC
GTCCACGTCGTCGACCTCGACATCCTCCAGGGCTACCAGTGGCCGGCTTTCCTCCAGGCG
CTCGCGGCGCGGCCGGGTGGCCCGCCGACGCTAAGGCTGACGGGGGTGGGCCACCCGGCC
ACGGCTGTAAGGGAGACCGGGCGGCACCTTGCCTCCCTCGCCGCGTCGCTGCGTGTGCCG
TTCGAGTTCCATGCCGCCGTGGCCGACAAGCTGGAGAGGCTGCGCCCTGCCGCTCTGCAG
CGCCGCGTCGGGGAGGCGCTGGCCGTGAACGCGGTGAACCGCATGCACCGCGTCCCCGGC
GCTCACCTCGGCCCGCTGCTGTCTATGATCCGTGACCAGGCTCCCAAGATCATGACGCTC
GTGGAGCAGGAAGCTGGCCATAACGGCCCATACTTCTTGGGCAGGTTCCTGGAGGCACTG
CACTACTACTCGGCCATCTTCGACTCGCTGGACGCGACATTTCCGGCAGACTCAGCGCCA
CGGATGAAGGTCGAGCAATGCCTCTTGGCTCCTGAGATCCGCAATGTGGTGGCGTGCGAG
GGCGCTGAGCGGGTGGCACGACACGAGCGGCTAGACCGGTGGCGCCGCATCATGGAGGAC
CGTGGATTTGAGGCCGTGCCGCTAAGCCCAGCGGCCGTCGGCCAGAGCCAGGTCCTCCTA
GGACTTTACGGCGCTGGTGACGGGTACCGGCTCAACGAGGAAAAAGGGTGCCTCCTCCTC
GGCTGGCAGGATCGTGCCATCATCGGCGCATCAGCGTGGCGGTGCTGA
>TaGRAS28 TraesCS2A01G189600
ATGGCCGATACTCCAACCTCCCGGATGATCCACCCCTTCAGCAACATGCAGAGGCAGAAC
CCGAAGCAGTTCCAGTTCCAGTACTCGGACAACCCACAGCATCCCTGCCGCCCTTACCAG
CCATCTCCAGACACCCATGTCGTGCCACAGCACCTCTACAGCCTCAAGTCGTCATCAGAC
GCTAGCTATGAGAACCAGGTCGCTCAGATGAAGCACACTCTGGACTCCTCGGCGGCAGCC
GGCTGCATGAGGCACGACTCGCCGTCCAGCCATAGCTTCACTCCTCCGTCCATCAGGAGC
GGCAGCGGCAGCCCGTCGTCCCACGACGACAGCCGCTCCGACTCCACCAACGGGTCTCCG
GTGAGTGCTTCATGCGTCACTGTGACGACCGAGGATCCCAACGATCTGAAGCAGAAGCTC
AAGGACCTTGAGGCTGAAATGCTCGGGCCGGACGCCGAGATAGTGAACAGCCTCGAGAGC
TCCGTCGCGAAGCAGCTGTCGCTGGAGCCGGAGAAGTGGGCGCAGAGGATGGACTTCCCC
AGGGGCGACCTGAAGGAGCTGCTGCTCGCCTGCGCCAGAGCTGTGGAGGAGAAGAACATG
TACGCGGTGGATGTGATGGTGCCGGAGCTGAGGAAGATGGTCTCGGTCTCCGGCACACCG
CTGGAGAGGCTGGGAGCCTACATGGTGGAAGGGCTGGTGGCCAGGCTCGCCTCCTCCGGC
CACTCCATCTACAAGGCCCTGAGGTGCAAGGAGCCCAAGAGCTCCGACCTGCTCTCCTAC
ATGCATTTCCTCTACGAGGCCTGCCCCTACTTCAAGTTCGGCTACATGTCGGCCAACGGC
GCCATCGCGGAGGCCGTCAAGGGGGAGGACCGGATCCACATTATCGACTTCCACATCGCC
CAGGGAGCGCAGTGGATCTCCCTCCTCCAGGCCCTCGCGGCCAGGCCCGGCGGGCCGCCG
ACGGTGAGGATCACCGGCATCGACGACACGGTGTCGGCCTACGCGCGGGGCGGCGGGCTG
GACCTTGTCGGGAGGAGGCTGTCGCACATCGCCGGGCTCTGCAAGGTCCCCTTCGAGTTC
CACTCGGTGGCCATGGCCGGCGAGGAGGTGGAGGAGGCGCACCTCGGGTTCGTCCCCGGG
GAGGCGCTGGCGGTGAACTTCACGCTGGAGCTGCACCACATCCCGGACGAGACGGTGAGC
ACGGCGAACCACCGGGACCGGATCCTGCGGCTGGTGAAGGGGCTGCGGCCCAGGGTGCTG
ACGCTGGTGGAGCAGGAGTCCAACACCAACACGGCGCCGTTCCCGCAGCGGTTCGCGGAG
ACGCTCGACTACTACGCGGCCATCTTCGAGTCCATCGACCTGACGCTGCCGAGGGACGAC
AGGGAGCGGGTGAACATGGAGCAGCACTGCCTGGCGCGGGAGGTGGTGAACCTGATCGCG
TGCGAGGGCGCGGAGCGGGTGGAGCGGCACGAGGTGTTCGGCAAGTGGAAGGCGCGCCTC
ACCATGGCCGGCTTCAGGCCGTCGCCGCTCAGCGCGCTGGTGAACGCCACCATCAGCACG
CTGCTGCAGAGCTACTCGGAGAACTACAAGCTCGCCGAGAGGGACGGCGCGCTCTACCTC
GGCTGGAAGAGCAAGCCCCTCGTCGTCTCCTCCGCATGGCACTAG
>TaGRAS29 TraesCS2A01G192600
ATGGATACGCTGTTTAGGTTGGTTAGCCTCCAAGCCTCCGAGCAGCAGCAGCAGCAATCG
GCGTCGTACAACTCCAGGAGCACCACCTCCAGCGGCTCCAGGTCGTCCTCCCACCAGACC
AACGCCTCCTACAACTACTACCACCACAGCTCCAGCAGCGGCGGCGGCGGCGGCGGCGGC
GGCGGGCAGTACTACTACAGCCAGCAGCAGCCGCAGCAGTCCTACTACCTGGAGCCGTAC
CAAGAAGAATGCGGTGGCAACGCCCACCAGCACCACCTCTACATGGATGAAGACTTCTCC
TCCTCCTCCTCGTCGAGGCAGCACTTCCACTCGCACGGCGGGGCGGCCCATCCGCCCACG
TCGTCCGCCACGCCCACTGCGCCCACGCCCCCGCTCTCCACCTCGTCCACGGCTGGCGGG
GCGGGCCACGCGCTCTTCGAGGCGGCCGACCTCTCTTTCCCGCCGGACCTCAACCTCGAC
TTCTCGTCCCCGGCCTCGTCGTCCGGCGCCGGGGGCACAGCGTCATCGGCCGCGGTGGGG
GGAGGCGGCGGCGGGAGGTGGGCCAGCCAGCTGCTCATGGAGTGCGCGCGCGCGGTTGCG
ACGCGCGAGAGCCAGCGCGTGCAACAGCTGATGTGGATGCTCAACGAGCTGGCGTCGCCG
TACGGGGACGTGGAGCAGAAGCTCGCGTCCTACTTCCTGCAGGGTCTCTTCGCGCGGCTC
ACGGCGTCCGGCCCCCGGACGCTGCGCACGCTCGCGGCGGCGACCGACCGGAACACGTCC
TTCGACTCCACGCGCCGCACCGCGCTGCGCTTCCAGGAGCTCAGCCCCTGGTCGTCGTTC
GGGCACGTGGCCGCCAACGGCGCCATACTGGAATCTTTCTTGGAGGCCGCGGCCGCGTCG
TCGGAGCCGCAGAGGTTTCACATCCTCGACCTGAGCAACACCTTCTGCACGCAGTGGCCG
ACGCTGCTCGAGGCCCTGGCCACGCGGTCCCCGGACGACACGCCGCACCTGTCCATCACC
ACCGTCGTGTCGGCCGCGCCGTCGGCTCCGACGTCCGCCGTGCAGCGCGTGATGCGGGAG
ATCGGGCAGCGCATGGAGAAGTTCGCGCGGCTGATGGGCGTCCCCTTCCGCTTCCGCGCC
GTGCACCACTCCGGGGACCTCGCGGAGCTCGACCTCGACTCGCTCGACCTGCGCGAGGGC
GGCGCCACCACCGGCATCGCCGTCAACTGCATGAACTCGCTGCGCGGCGTGGTGCCGGGC
GGTGCCCGCCGGCGCGGCGCGTTCGCCGCGTCCCTCCGCCGCCTCGAACCTCGGGTCGTC
ACCGTGGTCGAGGAGGAGGCGGACCTGGTGGCGACCGACGCCGACGCGTCCGACGAAGGC
GGCGACACGGAGGCAGCATTCTTGAAGGTGTTCGGCGAGGGCTTACGGTTCTTCTCGGCT
TACATGGACTCGCTAGAGGAGAGCTTCCCCAAGACCAGCAACGAGAGGCTGGCATTGGAG
AGGGGAGCAGGGCGTGCCATTGTTGACCTGGTCTCGTGCCCAGCGTCGGAGTCCATGGAG
CGGCGGGAGACGGCGGCGGCGTGGGCGCGGCGGTTGCGGTCGGCCGGGTTCTCACCGGTG
CCATTCAGCGAGGACGTAGCCGACGACGTGCGGTCGCTTCTGCGCCGGTACCGGGAGGGC
TGGTCGATGCGGGAGGCCGGCACGGATGACTCGGCGGCCGGAGCCGGCGTGTTCCTCGCT
TGGAAGGAGCAGCCTCTGGTGTGGGCGAGCGCGTGGAGGCCATGA
>TaGRAS30 TraesCS2A01G194600
ATGATGCAGTTCACCCATGCTGCAGTGACTGCACCGCCTCTCTACCCTAATGGGCACCAC
GGGCTAGGGCTAGGGCTCTTCCTTGACGTCGGCGCGCCGAGGGCACGCCCGTGGCCGGCT
GCCGGGAGCTTGTTCCCGACGCTGCCGCCCTCCTCCAAGATCTCCCTGGGGAACCTCAAC
AGCGCCGGCTGCATGGAGCAGCTTCTGGTGCACTGCGCCAACGCCATCGAGGCCAACGAC
GCCACGCTCACGCAGCAGATCCTCTGGGTGCTCAACAACATCGCCCCCGCCGACGGGGAC
TCCAACCAGCGGCTCACCGCGGCGTTCCTCTGCGCGCTCGTCGCGCGCGCTTCCAGGACG
GGGGCCTGCAAGGCGGTGACCGCGGCCGTGGCCGCCGCGGTCGAGTCGGCCGCGCTCCAC
CTGCACCGCTTCACGGCCGTCGAGCTCGCCAGCTTCGTCGACCTCACGCCGTGGCACCGG
TTCGGCTACATGGCCGCCAACCACGCCATCCTTGAGGCCGTGGAGGGCTTCTCCGTCGTG
CACGTCGTCGACCTCAGCACGACGCACTGCATGCAGATGCCGACCCTCATCGACATGCTC
GCCAGCCGCGCCGAGGGGCCCCCGATACTCCGGCTCACCGTCGCTGATGTCGGGTGCAGC
GGGCCACCGCCGGCGCTCGACATGTCCTACGACGAGCTCGGCGCGAAGCTTGTCAACTTC
GCGCGATCCCGCAACGTGACAATGGACTTCCGGATGGTGCCCACCTCGCCGGCCGACGCC
TTGACTTCCTTAGTCGACCAGCTCCGGGTGCAGCAGCTGGTCTCGGACGGCACCGAGGCG
CTCATCGTCAACTGCCACATGCTGCTGCACACCGTGCCCGACGAGACGGCCGGGTCGGTG
AGCCTGACACAGTCGGTCTCGCTCCGGACCATGCTCCTCAAGTCCATCCGAACCCTCGAC
CCAACGCTGGTCGTCGTGGCCGAAGAGGATGCCGACTTCACGGCGGGGGACGTGGTGGGG
AGGCTCCGGGCGGCGTTCAACTTCCTGTGGATCCCGTACGACGCCGTGGACACCTTCCTG
CCCAAGGGGAGCGAGCAGCGGCGGTGGTACGAGGCGGAGGTCGGGTGGAAGGTGGAGAAC
GTTCTGGCGCAGGAAGGGGTGGACAGGGTGGAGCGGCAGGAGGACCGGGCGAGGTGGGGG
CAAAGGATGCGCGGCGCGGGGTTCCGGGCGGTGGCGTTCGGCGAGGAGGCGGCCGGGGAG
ATAAGGACAATGTTGAACGAGCACGCGGCCGGGTGGGGGATGAAGCGGGAGGACGACGAC
CTCATGCTCACGTGGAAGGGGCACAACGTTGTTTTCGCCTCAGCGTGGGCACCGTCGTGA
>TaGRAS31 TraesCS2A01G200700
ATGATCCAGGGCGTCCTGTCGCGCGCGCCCGCCACCGACGCGATGAAGGCCAAGCAGGCG
GCGTCGATGCCCGACGACGAGGAGAAGGCGCGCGGGAAGCGGCTGCAGCTGCATGGCTCC
GCCTCCGAGCAGGGCCTGGCGGTGGCCGCCGCGGGGGAGGAGGGGGAGCGGGTGGCGGAG
GCGCCGGAGACGCGCGGGCTGCGGCTGCTGAGGCTGCTGCTCAGGTGCGCGGAGGCGGTG
GCCATGGACCAGCTCCCGGAGGCGCAGGACATGCTGCAGGAGGTCGCCGAGCTGGCGTCC
CCGTTCGGGTCCTCCCCGGAGCGCGTCGCGGCCTACTTCGGCGACGCGCTGTGCGCGCGC
GTGCTCAGCTCGTACCTGGGCGCCTACTCGCCGCTCGCGCTCCGCCCGCTCGCGGCCGCG
CAGAGCCGCCGCATCTCCTCGGCCTTCCAGGCGTACAACGCGCTCTCCCCGCTCGTCAAG
TTCTCGCACTTCACCGCCAACAAGGCCATCCTGCAGGCGCTCGACGGCGAGGACCACGTC
CACGTCATCGACCTCGACATCATGCAGGGGCTGCAGTGGCCGGGGCTGTTCCACATGCTC
GCGTCCCGGCCCCGCAGGCCGCTCTCGCTCCGGGTCACCGGGCTCGGCGCCTCGCTCGAC
GTCCTCGAGGCCACCGGCCGCCGCCTCGCCGACTTCGCGGCGTCGCTCGGGCTGCCCTTC
GAGTTCCAGCCTATCGATGGGAAGATCGGGCACGTCGCAGACACCACCGCGCTCCTCGGC
CCGCGCCACCGCCACAGGGAGGCCACCGTCGTGCACTGGATGCACCACTGCCTCTACGAC
GTGACGGGCTCGGACGTCGGCACGGTGCGGCTGCTCAAGAGCCTGCGGCCGAAGCTGATC
ACGATCGTGGAGCAGGACCTGGGGCACAGCGGCGACTTCTTGGGCCGGTTCGTGGAGGCG
CTGCACTACTACTCGGCGCTGTTCGACGCGCTGCGCGACGGCGCGGGCGCCGCGGAGGAG
GAGCGGCACGCGGTGGAGCGGCAGCTCCTGGGCGCGGAGATACGGAACATCGTGGCCGTT
GGGGGCCCGAAGCGGACGGGCGAGGTGCGGGTGGAGCGGTGGGGCGACGAGCTGCGCCGC
GCCGGGTTCCGGCCCGTGTCCCTCGCCGGGAGCCCCGCCGCGCAGGCCAGGCTGCTGATC
GGCATGTACCCGTGGAAGGGCTACACGCTGGTGGAGGAGGACGGGTGCCTCAAGCTCGGG
TGGAAAGACCTCTCCCTGCTCACAGCATCGTCGTGGGAGCCGACGGAAGACGACCACGCC
GCCGTTGCCGAGCAAAAACGCCATGATTCCTGA
>TaGRAS32 TraesCS2A01G214400
ATGGATTTGCACCAGCTATTCAAGTACAGATTGACTGGTGCTAACGTCTTCTGCGAAATT
CCCACAGAGAACAATTTAGCGAACTCTTCCTGGCAAACTAGTCCACTGAAGTTAGAGTTC
AGCAACTCTCCATACACCCCTCTTTCTACCCAGCTTGAGTGTGACAATTTGTCTGCTCTT
AGCAACACTCCAGATAACCAGAGCTCTACTGAAACCATTTCAGCCCAACCAATCTCCCCG
CTTGAAGCAGACAGCTCATACATAAAGGCAGGTAGCATCCGTGAGAACATCCAAGTGAGA
CCTGATCCATTGTATGCAACATCAAGACATAATATGCAACAGACTTTGCGTGACATTGAG
AACGTTCTGATGGCACCTGATGCGGATGATGCAACAACGAGCACAAAGCATGAGTTTGAG
GACACCAAGCCTGCTCAGCTCATGCGGCAGCGGTCGAGGACATGGAGCCATGAGTCACGA
CAGCCGTTGCCTGGAGTTGTTCGTCCACACTTTGCATCTGGTGGATACCCCACGGCAAGC
TATGAGTTCCGCCCAGAGAAACGACAAAGGGAGTTAAGGGACGATCGGCAGCACATTGTG
AAGGGTCTATTAACCAAGTGTGCTGAGGCATTAAGTGAGGACAGGACAGAGGAGTTCCTA
AAGCTTGTTCAGGAGGCTCGTGGGACTGTTTCAATTAACGGGGAACCGATCCAGCGTTTA
GGTGCTTACCTACTCGAGGGTTTGGTTGCTAGGCATGGGAACTCTGGTACAAACATCTAC
CGTGCTCTGAAATGCCGGGAGCCGGAGAGCAAGGAGCTTCTCTCCTACATGAAGATTTTA
TACAATATCTGTCCTTACTTCAAGTTTGGATACATGGCAGCTAATGGGGCGATTGCAGAG
GCATTGAGAAGCGAGGACAACATCCACATAATTGATTTTCAGATTGCTCAAGGGACTCAA
TGGATCACACTGATACAAGCCCTAGCTGCAAGGCCTGGGGGTCCACCTCATGTGCGGATC
ACTGGAATAGATGACCCGGTATCAGAGTATGCCCGAGGTGAAGGCCTGGAGATAGTTGGA
AACATGCTAACAAGCATGTCTAAAGAGTTCAATATACCTTTGGAATTTACACCTCTATCT
GTCTATGCTACCCAAGTCACAGAGGAAATGCTTAAGATCAGACCAGGTGAAGCAGTTGCT
GTCAACTTCACCCTCCAGCTGCACCATACCCCGGACGAGAGCGTGGACGTCAACAACCCA
CGGGACGGGTTGCTCCGCATGGTGAAAGGGCTGTCCCCGAAGGTGACCACGTTGGTGGAA
CAGGAGTCGCACACCAACACGACGCCTTTCTTGATGAGGTTTTTGGAGACCATGGATTAC
TACTCTGCCATGTTCGAGTCCATCGACGCCAACTTGCCTCGAGACAGCAAGGAGAGGATA
AGTGTGGAGCAACACTGCCTGGCCAAGGACATCGTGAACATCATCGCCTGCGAGGGGAAG
GACAGAGTGGAGAGGCATGAGCTGCTTGGCAAGTGGAAATCAAGGCTGAGCATGGCGGGC
TTCAAGCCTTACCCGCTGAGCTCATATGTGAACTCGGTGATAAAGAAGCTCCTCGCGTGC
TACTCGGACAAGTACACGCTGGAGGAGAAGGATGGGACAATGCTCTTGGGCTGGAACACC
AGGAAGTTGATATCTGCCTCTGCGTGGCACTGA
>TaGRAS33 TraesCS2A01G304000
ATGAACCTGACGTTGAGTCTAGGCGTCAATGGTGGCGGCGCCGCGGCCAAGAAGCGCAAG
GTGATGGACGGCGTCGGCGACGTGGCTGCCGCTGACGGCGGTGATCGCGCCACTGTCATG
ATGCTCCTCCAGGCCAGAGATCGCATGGTGAAGGTTGAGCTTGATCACGAGGACGGGGAT
GTGAGTGGCTCCGGACCGTCGCCGCTGATGCGCTTGCTCCTCTCGTCGGCGGTCGCCGGG
GAGGTCGGCGACACGCACGCAGCGGCCGTGGCCCTGCAGGAGGTCTACCGGCACGCGTCC
TTCCGCGGGGGCGACCCTGCCCAGCGTGTCGCGGCCTACTTCGCGGACGCGCTGGCGTCG
AGGCTCCTGCTGCCGCCGCCGGCGAAGGCGAAGACAACGACGACGACTCGCGAAGAGCAG
TTCCTGGCGTTCACCATGTTCTACCAGGCGTCCCCGTTCTACCAGTTCGCGCACTTCACG
GCGAACCAGGCCATCGTGGAGGCGTTCGAGGCCGGCGGCCGGCGCCGCCTCCACGTCGTG
GACTTCGACGTCTCGTTCGGCTTCCAGTGGCCGTCCCTGATCCAGTCCCTTTCCGACGCC
GCCACCACCAGCTCCTCTCAATCCTCCCAGGACGACAGCGGCGACTGCTGCGACGAGCCG
GTGTCCCTGCGCATCACCGGGTTCGGCGCGAGCGCCGACGAGCTGCGGGACACGGAGGCC
CGGCTCGCCCGCTTCGCGGACGGCTGCCCCAACCTACGGTTCGAGTTCGAGGGCGTCGTC
AACAACGGGCCGGAGGATGGCCGCCATGAACGCATCAAGACCGACCCCGCCGCGACGGTG
GTCGTCAACCTCGTGTTCCCGGCCGCACAGAACGCGAGGGCGAGCTCATGGGATCCGCGC
AGCGCATTGGCTCACATCCGGTCCCTGAACCCGTCCTTGGTCTTCCTGATCGACAAGGTC
GACGAAGGCAGCGGCGGCGGCAAAGGCGCCGGAAGATGCGGAAGCGCGAGCCTGCTCCCG
CGGTTCGCGGCCAACCTCCGGTACTACGCGGCCGTGTTCGAGTCGCTGCACGAGTGCCTC
CCGGCCGACAGCGCCGAGAGGATCGCCATCGAGAGGGACCACCTCGGCGTGGAGATCAGC
GACGCAATGGCCTCTCTGGACCGTCGGCGCCATGCCGGCGACCGCGCGGCGGACCAGATG
AGTCGCGGTTGGAAGGAGAGGCTGGAGAGCGCGGGGTTCGAAGACGCGAGGCTGAGCTCG
AGGACGGTGAGCCAGGCGAAGCTGCTGCTCAAGATGAAGAGCGGCGGGTGCGGCGGCGGC
GGGTTCCGCGTCACGGAGGCCGGCGACGGCAAGGCCATGGCGCTGGGGTGGCGAGACAGG
GCCCTCATCACGGCCACCGCGTGGCGGCCGTGCCGGCGATCGGTCGGCAAGAACGAGCCC
TGA
>TaGRAS34 TraesCS2A01G395400
ATGGAGCCGGGCGGGCCGTGGCGCGATCCGCGCCAGGGGTACATGTACGGGCTCGGATCG
CCGATGCAGATGCCGGCGCAGCAGCGCTCCGACCCGGCCGCCGCTGGCGGGGTTCTCAAG
CGGAGCCTCGGCGAGCTGGAGAGGTGGCAGCATCAGCGCCAGTTCGCCATGCAGCAGGAG
CTCTACATGCGCGCCGTCAGGCAGCGCACGGCCGCCACGTCGCCGGCCGTCTCCCCGCTC
ACCTCGGCGGACATCGCCGCCGTGCTCGGCGGGGTACCGGCTCAGCCCTTCTTCTCCGGG
TCGAGCCTCGGCGGTGGCCTCGCGTCGCCGTCGTCCACGCTGTCGTCCCTCACGACCGCG
TCCAGGGCAGCCATGCCGCTGATTCAGCAGCATGTGCAACGGCAGGCGCCGTTTCTGCCG
TCCTCGGCGCACGCGCAGGCGCAGGCTCAGGCGCATGCTCTCGCGGTGGCGAGGGTGCCG
GCTCCGTCCGCGGCTGGGAGCGAGCTGTCCATCCTGCAGGACCTGGAGAAGCAGCTGCTC
GGCGACGACGACGAGGCTGAGCCGGCGATGAGCGGAACCGGTTCCACGGTGACCAGCTCC
GAGTGGGAGGAGACCATCCAGCGGCTCAACTCCATCACGGCCGTGCCGTCTCCTCCACTC
TACGCGGAGGCGACTCCGAACAATAAGAACAACTACAGCGCGGCGATGACGGGGTCGCCG
TCGAACTCGTCCACTTCCACGGCTTCTTCATCGGCTTCCTGCTCACCGCCAATCTCGGCC
ACCACGTCGCGTCAATTACTGTCCGAAGCAGCGGCTGCCATAGCCGACGGCAACCTTAAA
ACGGCGGCCGCTAATCTTGCAACTCTCAAGCGCGCCGCTAACCCGCGCGTTGACGCGGAA
CAGCGGCTGGTGGCCGTGATGGTGGCCGCCCTGTCTTCGCGCATTGCGCCCACTGCATCG
GCATCGTCCCAGCACCTCGCTGACCTCTGCGGCGCCGAGCACCATACCGGGTCCCAGATC
CTCCACGACATCACGCCCTGCTTCCGCCTCGCCCTCGACGCCGCTAACATCGCCATCGTC
GAGGCCGTCGCCGGCCACCGCGTCATACATCTGGTGGACTTCGACATCAACGCCCCGCAG
CACGCGGCTCTCATCCAGCGCCTCGCCGACCGGCGCGTGCCGGGGACATGCCTCCAGGTG
ACCGCCGTAACCGATCCCACCTCACCGTTTACGCAGTCCCTGGCAGCGACGCTGCCCGGC
GTCGGGGAGCGGCTCAAGAAGCTGGCGGAGCGGGCCGGCATAGAGTACCACTTCAGAATG
ATCAGCTGCAGAGCGGCAGAGATTGAGGCATCCAAGCTGGGGTGCGAGCCCGGGGAGGCG
CTGGCCGTCAACCTGGCCTTCGCGCTCTCGCACGTGCCTGACGAGAGCGTCTCGCCGGCG
AACCCCCGCGACGAGCTTCTCCGCCGCGTGCGCGCCCTCGGCCCGCAGGTGGTGGCACTC
GTGGAGCAGGAGCTGAACTCCAACACCGCCCCGCTGGCCACGCGCTTCTCGGACGCGTAC
TTGCACTACGGAGCCATTCTCGATGCACTGGACTCGACGGTCAGCCGGGATAGCGCGGAC
AGGGCGCGGGCAGAGGAGGCGGTGGCAAACATGTCGGCCAGCGCGGTTGGCCGGGAGGGC
GCCGACCGGCTGGAGCGGTGCGAGGTCTTCGGCAAATGGCGCGCGCGGTTCGGCATGGCC
GGGTTCCGGCCGGTGGCGCTGGCCGCGGGCATTGCCGACCAGGTCATGGCGCGCGCCGGC
GCTCCCCCGCCAGGCCTCGTCGTGAATCAAGAGAACGGCGTGCTCCGGCTCGGGTGGAAG
CAGCGCGTGGTGACCGTGGCGTCCGCCTGGCGCTAA
>TaGRAS35 TraesCS2A01G460200
ATGAACTACCATGAGAAGGAGGGTCAAGAGCTCGCCGTCGTCGCCACGAGCGACGGCTTG
GACTGGCTCGAGGACTCCGTCTCCTTGCTCGCCGGGGACATCGACCTCGGCGGCAGCTAC
GGCTGGTGGTGTGACATCTTGCCGGCGCAGAAAGATGACATTGGGAGCGTCGTCGCGCAG
ACGCTGTCGCCTCCGGCGCCGCCCGCGACAAGCTCGCCCCTGGCCCACCCCTCGCCAAGC
ATTGCGTCGCCCGCGCCGTCGGAGCCGTCGCCCAAGAAGCGCAAGTCTCCGGCGCACGTG
GTGTCCGGCTCCGGCCATAGCAGCAGCAGCAACCAGCGTCGCCGAACGGAGCAGGACAGG
CCGGGCGGCGGCGGAAAGAAGGGCGGCGGCGCGGGCTCGGACCGGGACGCGAGGTGGGCG
GAGCAGCTGCTGGGCCCGTGCGCCGTCGCCGTCGAGGCGCGCAACCTGTCGCGCGTGCAG
CACCTCTTCTACGTGCTCGGCGAGCTCGCGGCCTTCTCCGGCGACGCCAACCACAGGCTG
GCCGCGTACGGGCTGCGGGCGCTCTCGCTTCGCCTCCCCGCCGCGGTGGGCCCCGCGGCC
GCCGCGGCCGTGAGGGTGCCGGCCGCCTGCGAGTCCCCGACGCCGTCGTTCGCCGGCGCG
GAGCCACGGCTGTTCCGCGCGTCCCTCATCAAGTTCCACGAGGTCAGCCCGTGGTTCACG
CTCCCCAACACGCTGGCGAACGCCGCCATCTCGCAGCTGGCCTCCGCGGCGCCCCGGCCG
CTCCACCTCGTCGACATTGGCGTCTCGCACGGGGTGCAGTGGCCGACCTTGCTGGAGTCC
CTCACCCGCATGGCCGCCGGACGAGCGCCGCCGTCCGTCCGGCTGACGGTCGTGGCCACC
CCGCCCGTGCCCTTCTCGGCCTCCCCTCCGGGGTACGACTTCGCGCCGCATCTCCTCCGT
TACGCCAAGTCCATTAAGCTGGACCTCGAGATCGGCCGCGCCAGTTCACTAGACCCCGCG
CATGGCTTCTGCACCAGTCCCGACGAGGCGCTCGTGGTGTGCCTCCAGTTCAGGCTCGGC
CATGTCACCGCCGAGGAGAGGACGGACATCATCCGCAGGGTCAGAGACCTCAAGCCGCAC
CTGGTGGTGCTATCAGAGCTCGACGTCGGGGGCAACGGCAGCGCGGCGGGCGAGTTCACG
GCGAGGCTGGAGCTGCTGTGGCGGTTCCTGGAGTCCACGCACGCGGCGTTCAAGGGGAGG
GACGGGGAGGACAGGCGGCTGCTGGAGGCCGAGGCGGGGACCGCCGTGGCGGTGGCCGCG
GCCAGGGAGGCCATGGGGCGGGAGGGCTGGCGGGACCGCATGGCGGCGGCGGGGTTCGAG
CAGGTGGCGTTCGGGGGCGAGGCGGTGGAGTCGGCCAGGTCGCTGCTGAGGAAGTACGAC
AACGGATGGGAGATGTCCACGGCGGCGGTGGCCACGGGAGGCGGCGGCGCCGTGGCGCTG
CGGTGGAAAGGGCAGCCGGTGTCCTTCTGCTCGCTGTGGCGGCCGGCGTAG
>TaGRAS36 TraesCS2A01G532900
ATGACATTCCTGCTGCCGGACGTGAGGTCGGCAGCGGCGCCTACTCGTCCGACTGCACCT
GCACCGCAGAATCAGGACGAGGAGCGCGCGGTACACCTTATCAAGCTTCTATATTCCTGC
GCCGCTGCGTTGGACGAAGGGAAGAAGGAGCTGGCAAACAAGGGGCTAGAGATGATATGC
AGTCTTGCAACGGACGACGGCGAGCCCGTGCATCGCCTCGTGGCTTCGTTTGCCGACGCT
CTGGCGCTGCGCATTGTCCAGCCATGGCAGGGCGTGTGCCGGGCTCTGCAGCTGCCGACG
ACTACCCCGGCACCGGCGGCCGCCGCAGCACGCCGCCACTTCGCTGTGATGTGCCCTTTC
CTCCGCCTCGCCGGGACCGCAGCGAACTATGCCATCATCGACGCTGTGCAGACCGAGAGG
AATGCCGTGCTCCACGTCGTCGATCTCGGCGGCGCTGACCCCGGCCAGTGGCTTCTGCTC
TTCTGCTTCTTTGCCAACCGCCCTGGGGCGAGCACACACCACCAAATCCTCCGCCTGACC
ATTGTCAACGAGGAGGACGGGTTCCTCTCCAGCACCGCTGCGCTCCTCGCCGGGGAAGCG
GAGCACCTGCACATCGGCTTCCAGTTCCACCCGGTGAAACTCCATATCAATGAGCTGCTC
AGCATCGAGCCCCTCGATGTCAGGAGCGGCGAAGCACTGGTCGTCGTCTCCACCTTACAG
CTCCACCGTCTGCTCGCCGACGAGTTTGCAGAAGCGGCTACTCGTCCTCACGACAGGAAA
GGAAAAAGGCAGGCGCATGCTACCATGACGAGGGCCGACGCGCTCCTCCGGAACCTAGCT
GAGCTATCGCCGAAGCTTATGGTAGTGACGGAGCAGGAGGCCAACCACAACGGCGTGCAG
TTCACGGACCGGTTCGGGAACGCGCTCAAGTACTACGGGGCTCTGTTCGACGCCCTGGAG
GAGAGTGTACCTGCGCGCGGGTCGGCACTGGAGCGGGCGGACGTGGAACGGTGCTTGCTC
CTGCCAGAGATCAGGGATATCGTTGCCTGTGACGGCGCGCAGCGTCGGGAGCGCCACGAG
CGGATGGTGGACTGGGCGGCGAGGATGGAAGCCGCAGGATTCGTGCATGCGACAATGAGC
CCCGGCACCGTGGCGCAAACGGCGATCCTAGCACGTATGCTGGCCGGCGATAGCAGGGCG
TACAGGGTTTGCGGTGAGAATGATGGCCGATGCATCTTCATCTACCGGGACGACGTTCCG
ATGTTCTCCGTCTCGACCTGGCGCACGGTGTGA
>TaGRAS59 TraesCS3A01G067900
ATGGGCACCAGTGACAAGCCCAGCACGGCTGATTTTCACGGCATCATGGCAAACACGGCT
GGCTGCGGGGCCTATTGTTCTGAAGACTTCGTCGAGTCAAGTACTGCCAAGTACAATGAT
TCGGACTTTATTTTGCATCCACCAAACCCTATGAGCTACTATCCTGAACTATCAATTGCT
TCCAACAAGATTGATCCCCAATTCTGCAATGTCAGCTGTGATGACACATCAGCTGGTTGG
TGCCTAACCAGTGTGGCGGAGCACCCACGGACCGACTCTGATGTAACTCTCAGCTACATA
GAACAGATGTTGATGCAGGACATTGATGACAAGGTCAGAGCACCTCATGGAGAGACTGCC
ATTAGAAGCATGGAGGAGCCCTTCTATGAACTTCTTGGACAAAAGTATCCAGTTTTGCCT
TACTTACTACCACTTTGTGGATGTGGTCGCCTAGAGAACCTAAATGGCAATGTCAGCAGG
CTTGATGGACAATTATGCTGCAATTGCTCTGTTTATATCAGCTCAGATGATTATCACCCC
AATGAAAACTCACAAGCATCTCAGGCTCCGTGGACTTTATCTGCAATTGTTGGAGAGGCA
AAACAATTCCCTCTGGGTGCTGAAAGAATGGAAATTGGTTTGAACATCAATGGCCTTTCA
ATTGCCAAAAAGCCTAGCCGAGATTATCATTCACCTCATATGAATGACATAGACACAATG
AAGGATGCATCATTTGAAGTTCGAGGTCGAAAAGTTTATCCGGGTATAGAAGAGCTTGAT
TTGTTAGAAGGAAGGAGAAACAAGCAGATTGCTTTTTCCTCCGATGAGCCGACGCGAAAT
GAGGCGTTCGACAAGGTTCTGCTTTGCTCTGACCAGAAGCCCATAGGTGAAGGTATTATT
TCGCAACAAACCATGGCAGATACATACACCAAGTATGCACATAAAGACCATGGAAGAAAA
CCATCTAGGCAAACAACGAGAGGTAAAGCACGGAAGAAGAAAGAGGTAGTGGATCTCAGA
ACTCTCCTTATACATTGCGCACAAGCAGTATCTGTGAACAACCATAGCTTAGCAAGTGGC
ATACTTAAAAGCATAAGACAACATTCTTCACCAAGTGGCGATGATACCCAGAGGCTAGCG
TTCTACCTAGCAGATTGCCTGGAGATAAGATTGTCTGGAAATGGGAGTCAGATAAACCGG
AACTTCATCACTACACCAAGGAGTGCAGCATATATTCTAAAGCTATTCCATCTTTGTTTC
ACAGTATCTCATTACTTGAGATCATCATATTATTTCTCGAACAAAACCATCCTTGATGTC
TCAAAGGGAAAATCACAAGTGCACATTATTGATTTTGGCATTTGCTTTGGTTTTCAATGG
CCATCATTATTGAAACAATTAGCAGATAGGGAAGGTGGGCCGCCTAAGCTTCGGATTACA
GGTATAGAACTGCCCATGCCCGGTTTCTGGCCAGATGGAAGGAAGAACAACACACAGCTG
CGATTAGTTGAATATGCCGGCATGTTCAAAGTACCTCTTAAATACCGGCAGATCTCATCA
AAGTGGGAATCCATCTCCATTGAAGATTTGAACATTAACAAAGGTGAAGTGCTCATAGTC
AATTGTATAAATCGAATGAAGAATATTGCTGATGAGACAATATCCATCAACAGCGCCAGG
AACAGAGTGCTCAATACCATAAAGATGATGAAGCCGAAAGTTTTCATACATGGAGTTGTT
AACGGATATTACAACACCCCCTTCTTTTTATCACGTTTTAAGGAAGTCATGCACCACTAT
GCTTCACTGTTTGATATGCTTGATAAAACGACTCCACGAGATAACGAGGCAAGATTAATC
CTGGAGAGGGATATATATAAATATGAAATGCTCAATGTCATTGCATGTGAAGGATCAGAA
AGGATTGAGAGGCCCGAGAGTTACAAGACATGGAAGTTGCGAAGCCTCAGGGCCAGGTTT
GAGCAGCTTCCACTGAATCCAAAAATTGTTCAAGGAATACAACATATTGTGAGACAGATT
TATCACAAAGACCTTTTTGTCGACGAAGAAGACCAATTCCTAGTGTTGGGTTGGAAGGGA
AGGATAGTCTATGCATTATCCACATGGAAGCCAAGTGAGTCTAACAATGAAGGCACTGAT
GATATTTGA
>TaGRAS61 TraesCS3A01G068000
ATGGCAAACACGGCTGCCTGTGGCGCCTATTGTTCTCAGGAGTTCATCGAGTCAAGCACT
GCCAAGTACAGTGATTCAGAGTTTATTTTGCATCCACCAGCCCCTGTGAGCTACTGTCCT
CAACTATCAATTGTTTCCAACAAGGTTGGTCACGTTTCATGGAGCACATCTTCTTCTTGT
AAGATCTACAGCCCCCAACTCTACAGTGCCAACTGCGATGAAACATCGGCTGGTTGGCGC
CTAATCAGTGTGGCGGAGCACCCAAAAACTGACTCTGATGTAACTCTCAGCCACATAGAA
CAGATGTTGATGCAGGACACCGATGACAAGGTCAGAGCACCTCATGGAGAGACTGCCATT
AGAACTATGGAGGAGCCCTTCTATGAACTTCTTGGACAGAAGTACCCTGTTTTGCCTGGC
TTGCTACCACTTTGTGGCTGTGATCGCCTCAATATTCTTGAAAATGGCAGTGTCAGTAGG
CTTAATAATGGACAGTTATGCAATAATTGCTCTGTAAAAATCAGCTCAGATAATTATCAC
TCCAACGGCAGCTCACAAGCTTCTCAGGCTCCATGGACTTTATCCGCCATTGTTGGAGAG
GCAATACAATTCCCTCTGGGTGTTGAAGAAATAGGAATTGGTTTGAACATCAATGGCCTT
TCCATTAGCCCAGAGAGTCATTCACAACATATGAATGATAAGGACACAATCAAGCATGCA
CCATTTCATGATCGAAGCCGAAAAGTTTTTCCGGGTATAGAAGAGCTTGATTTGTTAGAA
GGAAGGATGAACAAGCAGATTGCTATTTTCTCCGATGAGCCGATCCGAAATGAGGCCTTC
GACAAGGTTCTACTTTGCTCTGAGCATAAGCCCCTGGATGAAGGTATTATTTTGCAACGA
ACCATGGCAGATATATCCACCAAATATGCACAGAACGAACAAGGAAGAAAACCAGCTAGG
CAAACGAAGAGAGGTAAAACACGAAAGAAGAAAGAGGTGGTGGATCTCAGAAGTCTCCTT
ATCCATTGCGCAGAAGCAGTGTCTGTGAACAACCGTACCATAGCAAGTGACATACTTAAA
AGCATAAGACAACATTGTTCACCAAGTGGGGATGATACGCAGAGGCTAGCCTTTTACCTA
GCAGATTGCCTGGAGATAAGATTGTCTGGAAGCGGAAGTCAGATAAATCAGAAGGTCATC
ACTACACCAACGAATGCAGCACATATTCTGAAGCTATGCCATCTGTGTTTCACCGTTTGT
CCTTATTTGAGGTCATCATATTATCTCTCAAACAAGACAATCCTTGATGTCTCAAAGGGA
AAACCAAGAGTGCACATTATCGATTTTGGCATTTTCTATGGTTTTCAGTGGCCATCATTA
CTGAAACAATTTGCAGATAGAGAAGGTGGGCCGCCTAAGCTTCGGATTACAGGTATAGAG
CTGCCCACGCCAGGTTTCCGGCCAGATGAAATGAATAAGAACACACGGCTACGATTAACT
GAATATGCCGACATATTTCAAGTACCTCTTGAATACCGACAGATTTCATCAAAATGGGAA
TCCATCTCCATCGAAGAATTGAACATTGACAAAGATGAAGTGCTCGTAGTCAATTGCATA
CTCCGAATGAAGAATGTTGGTGATGAGACAATAACCATCGATAGCGCCAGGAATAGAGTG
CTCAATACCATAAGGATGATGAAACCAACAGTTTTCATTCATGGAGTTGTTAATGGATCT
TACAACACCCCCTTCTTTTTATCACGTTTTAAAGAAGTCATGTACCACTACGCTTCAATG
TTTGACATGCTTGACAAAACTACTCCACGAGATAACGAGACAAGAATGATCCTAGAGAGG
GATATATATAAATATGCAATTCTTAATGCCATTGCATGTGAAGGATCAGAAAGGATTGAG
AGGCCAGAGAGTTACAAGAAATGGAATGCAAGAAGCGTCAGGGCCAGGTTTGAGCAGCTC
CCACTGAACCCAACCATTGTTAAAGGGATACAACATATGGTGAGACAGATTTATCACAAA
GATTTCTTCGTCGACGAAGAAGACCAATGCCTAGTGTTGGGATGGAAGGGAAGGATACTC
TACGCATTATCCACATGGAAGCCAAGTGAATCTGGCGATGAGGGTGCTTAA
>TaGRAS62 TraesCS3A01G233000
ATGGCAATGGGCACCTTCCCCTTCCAGTGGCCCATGGACCCCGCGCCCGCGCTGCCCTCC
GGCCTCGACGGCAGCTTATTGCCCTCTCTGCTCCCGCCTCCGCCCGCGCCGGTGCCCGAC
GACGGCGCGGCGTACTACGCGGCGGCGGACATGCAGGCCTCCTCTATGCCCGAGCTGGCA
CCGCCGTTCCCGTCACGGGACGCGGTCGCCGCCGAGCTGGCCATGCGGCGCGCGGAGGAG
GAGGTCGCCGGCATCCGCTTGGTCCACCTCCTCATGAGCTGCGCGGGCGCCGTCGAGGCG
GGCGACCACGCGCTCGCGGCTGCGCACCTGGCCGACGCCAACGCCTCGCTCGCTGCCGTC
TCCACTGCCTCTGGCATCGGCCGCGTCGCCGTTCACTTCACCGACGCGCTCTCCAGACGG
CTGTTCCGGTCGCCTGCCACTCCCCCGGCCACCGACGCCGAGCACGCCTTCCTCTACCAC
CACTTCTACGAGGCGTGCCCCTACCTCAAGTTCGCGCACTTCACGGCCAACCAGGCTATC
CTCGAGGCCTTCCACGGCTGCGACAGCGTTCACGTCATCGACTTCAGCCTGATGCAGGGC
CTCCAGTGGCCCGCTTTGATTCAGGCCCTCGCTCTCCGCCCCGGCGGCCCGCCGTTCCTC
CGGATCACCGGCATTGGCCCGCCCTCCCCACCAGGCCGCGACGAGCTCCGCGATGTCGGT
CTCCGCCTCGCCGACCTCGCGCGCTCCGTCCGCGTGCGGTTCTCCTTCCGCGGGGTCGCC
GCCAACAGCCTCGACGAGGTCCACCCGTGGATGCTCCAGATCGCGCCCGGCGAAGCCGTG
GCGGTCAACTCCGTGCTCCAGCTCCACCGCCTCCTCGCCGACTCAGCCGATCAGGCGCCC
ATCGACGCCGTTCTGGACTGCGTCGCCTCCTTGCAGCCCAAGATCTTCACGGTCGTGGAG
CAAGAGGCGGAGCACAATAAACCGGGGTTCCTCGACAGGTTCACCGAGGCGCTCTTCTAC
TACTCGGCCGTGTTCGACTCTCTGGACGCCGCGAGCGCAAACGGCACGGGGAACGCGATG
GCCGAGGCGTACCTCCAGAGGGAGATCTGCGACATCGTGTGCAACGACGGCAGCGCGCGC
ATGGAGCGACACGAGCCGCTGTCGCAGTGGAGGGACAGGCTGGGGCGCGCGGGGCTGAGC
GCCGTGCCGCTGGGGGCGAGCGCGCTCCGGCAAGCCAGGATGCTGCTCGGGCTGTTCTCC
GGCGAGGGGCACTCCGTGGAGGAGGCCGAGGGGTGCCTAACGCTCGGGTGGCACGGGCGG
CCGCTGTTCTCGGCGTCGGCGTGGCGGGCGGTCACCGTCAGCGGCGACGTCGACGGCGAA
GATAACCACACCAGTAACAACAGCAATTTTAGCGGCAGTAGTGGCGGTGGTAGTGACAGT
AATAACAGCAGCAGCAGCAACGGTAAGTGTAGCCGGGTTGTTGGTGCGAGCAACGTGTTT
TTGTAA
>TaGRAS63 TraesCS3A01G360300
ATGCTCTGCGGCGGCGGCGGCGGCGTATCGATGGTCATGGACGCCGCGCTGCGCGACTGG
TGCGGGCCGCTGCCCGGCGGATCCAAGCTGCCAGCCTACCCCCAAATCCCCGACGGGTTC
ACCGCGGAGGAGCTCGAGTCGCTGCTGCTCTTCCCGTCCGACGGCGCCGACGCGGCCGCC
TGCCCGAATGCCGCCGCGGCGCCGCCCCTGCTCCCTTCCCCGGCCGCCTCCGCCGACAGC
GCGTCGCCGCCGCCACCGAGAGACGCCTCGGGCTCGGCCTCTTCGCCGGCTGCGGCGGCG
GCGGGCCAGGCGCATCCGCAGCCGGACGACTCGGAGGTGTTCTCGGACATTGTTCTGGGC
TACATCAACCGCATGCTCATGGCCGAGGACATCGACGAGAAGTTCGACCACTACCCGGCC
CACCCCGCGCTGCTCGCCGCCGAGAAGCCCTTCCTCGAGATCCTCGCCGACCAGCCGCCC
TGCTCCGGCGGCAGCACGGTCGAGAGCCCCGACGGCAGCAGCGTCACCACCAACTCCTTC
AACAGCCACGGCTCCTGCAACTGTGCCGCGCCTTCCGGTGGTGGCCTCGGCGCCATGCAG
GCGCCGCCCGCTCTCGAGTTCCCCACGGCGGAGTTCCTGCAGCCGCCGCAGTTCTACCAG
GATCTGAGCCCCGAGAGCTGCGTGGTGGAAGCTGGCGGTGCATGGCCGCCGTACGACGCC
ATGGAATTCAACCCTCTTCCTGACGCGTTGCTCTCGCAGTCGTCGTCCTTCGCGTCTTCA
AATGGCAGCAGCGTTGCATTTTCAGAGGGCTTCGAGCCGTGGCTCAGCACGGCGGGTGCT
GTGCCTGATGCTGCCTTGAGCGATTTTGTTCTGCAGAGCCAACAAGCAGCGCAGTTCAGC
CGAGGATTTGAAGAGGCCAGCAGATTTCTGCCTCAAGAGAGCAAGCTTGTGATTGACGTC
GACAGTTTACCGTCAGTTTGGGTTAAAGAAGATAAGAAGGTTGTGGAGGTCAAGAAAGAG
AAAGCTGATTCTGAAGTAGCTATTCACCGAGGAAAGAAGCATTTCTACGGTGACGACTTG
GATGCAGATGAAGTGAGATGCTGCAAGCATTCAGCGCCCGTTGTCGACGCGGATCACCTT
GTGCGGGAGATGATGGACAAGGTCTTGCTATGCAACGGCGAGACATGCTCTAGAGGTGTC
AAGAAACAGGTCAAACAACCCAAGAAGGAGGTGGTTGACTTGGAGACTCTCCTCATCCAT
TGTGCGCAGTCGGTTTCCATTGATGACCGGCGGAGTGCAACCGATCTCCTGAAGCAAATC
AGGCAGCATGCATCTGCTACTGGCGATGGTGACCAGCGTTTGGCACACTGCTTTGCCAAT
GGCCTTGAGGCGAGGCTTGCTGGTAATGGAAGTCAGATATACAAGTTACATACCATATCA
CGGTTTGCATGCACTGATGTGCTGAAAGCCTACCAACTGTACTTAGCAGCTTGCCCATTC
AAGAAGATCTCTCATTACTTTGCCAATCAAACCATTATGAATGCTGTGGAGAAAGCCAAG
AAAGTTCACATTGTCGACTTCGGTGTATACTATGGCTTTCAGTGGCCATGTCTCATTCAA
CGGCTAAGTAAAAGGCTTGGAGGCCCCCCAGAACTTCGGATCACAGCAATAGACACACCT
CAGCCTGGTTTTCGCCCAGCAGAGCGCATCGAGGAGATTGGAAGATATCTAAGTGATTAT
GCTCAGACCTTCAAAGTCCCTTTCAAATACCATGGCATCGCATCTCAATTTGAGGCTGTT
AGGGTAGAGGATCTCCACATTGAGAAGGACGAGATTCTGATTGTCAACAGCATGTTCAGG
TTCAAGACTCTGATGGATGAGAGCGTGGTAGCTGAGAGTCCAAGGAACATGGTATTGAAC
ACAATAAGGAAGATGAAGCCACATGTGTTCATTCATGGGGTCACTAATGGATCCTACAAT
GCACCATTCTTCGTCTCACGCTTCCGTGAGGCATTGTTCCAGTTCTCTGCTCACTTCGAC
ATGTTGGAGGCTAACATTCCCAGGGATAATGAGGAGAGGCTGCTCATTGAGTCAACTATT
TTCAGTCGGGAGGCAATTAATGTCATATCTTGTGAGGGAATGGAGAGGATGGAGAGGCCA
GAGACCTACAAGCAGTGGCAGGTGCGGAATCAGAGGGCTGGGTTCAAGCAGCTCCCGCTG
GACCCGGAAATCATGAAGCGTGCACGGGAGAAGGTGAAGTGCTACCACAAGAATTTCATC
ATCGACGAGGACAACAGGTGGTTACTACAAGGATGGAAGGGGCGTATCCTGTACGCGCTC
TCAACATGGAAGGCGAATCCCCAATCCTCCTAG
>TaGRAS64 TraesCS3A01G392400
ATGCCGATGTTGCCCAACTCCTTCACCACCTCCTCCTCATGGCAATCACACCAAGATGCG
TCCTCGATTTGCACTAACCAAGAACTGGACTACGACCATCCTTACTACTTCGGCATTGAG
GAGGTGGCCGTGGACGCCGACGAACTGGAGCTCGGCCTCCGGGCTCACAAGGCGACCAGG
GTCGACTACCTCAGCTCGCCGTACCAGGCGTCTTGGCCACCGGCGCAGGCCGACCTCGAG
TCGTCGCGCGTCAGGAAGACGAAGCAGTTCCGGGACGTTCTTGAGACCTGCAAGCAGAAG
GTGGAAGCCATGGAGGCCATGGAACGGTCGTCATCGCCGGTCGGCAGTGGCGGGTTCGAG
GAACAAGGTGAGGCGGTGGTCGCCGTGGACGACGTCCGGGCCGGTGGTGGTGGCAGCGGA
GCTGATGGCATGCGGCTCGTGCAGCTGCTGGTCGCCTGCGCCGAGGCCGTGGCGTGCCGC
GACCGCGCGCAGGCGGCGGCGCTGCTGCGTGAGCTGCAGGTCGGCGCGCCCGTGCACGGC
ACGGCGTTCCAGCGCGTCGCGTCGTGCTTCGTGCAGGGCCTGGCGGACCGGCTAGCCCTG
GCGCACCCGCCGGCCCTGGGCCCGGCGAGCATGGCGTTCTGCGTCCCGCGGTCGTCGTGT
CTCGACGGGGCGCGCGGCGAGGCGCTCGCCGTGGCGTACGAGCTGTGCCCGTACCTGCGC
TTCGCGCACTTCGTGGCGAACACGTCCATCCTGGAAGCCTTCGAGGGAGAGACCAACGTC
CACGTGGTGGACCTCGGCATGACGATGGGCCTGAACCGCGGCCACCAGTGGCGCGCCCTG
CTCGACAGCCTTGCCACACGGGCCTGCGGCAAGCCGGCGCGCGTTCGCGTCACCGGCGTC
GGCGCCCGCGTGGACATCATGAGAGCCGTCGGGCGCGAGCTCGAGGCGTACGCGGAGGAG
CTCGGGATGACCCTCGAGTTCATGGCCGTCGACCGCACCCTGGAGAGCCTCCACGTGGAC
GACCTCGGCGTCGAGGCCGACGAGGCCGTGGCCATCAACAGCGTCCTGGAGCTGCACTGC
GTGGTGAAGGAGAGCCGCGGTGCGCTCAACTCGGTGCTGCAGACCATCCGCAAGCTCTCG
CCGAAGGCGTTCGTGCTCGTGGAGCAGGACGCCGGCCACAACGGGCCCTTCTTCCTGGGG
CGGTTCATGGAGGCGCTCCACTACTACGCCGCGCTGTTCGACGCCCTCGACGCGGCGCTC
CCGCGCTACGACGCCCGGCGCGCGCGCGTTGAGCAGTTCCACTTCGGCGCCGAGATCCGC
AACGTGGTCGGGTGCGAGGGCGCGGCGCGCGTGGAGCGCCACGAGCGCGCGGACCAGTGG
CGGCGCCGCATGAGCCGCGCGGGCTTCCAGGCCATGCCCTTCAAGATGGCGGCCAAGGCG
CGGGAGTGGCTGGAGGAGAACGCCGGCGGCAGCGGATACACCGTGGCCGAGGAGAAGGGA
TGCCTCGTGCTTGGATGGAAGGGCAAGCCAGTCATCGCCGCCTCGTGCTGGAAATGCTAG
>TaGRAS65 TraesCS3A01G392500
ATGGTGGGCATGGCACGCAACCCCTTCCCTACTTCATGGCAAACACAGGAAGGTGCTTCA
ATCTGCACTAATCAAGAACTAGACTACGAGCATCCTCACTACCTCGGGATTGAGGAGGTA
GCGCTCGACGGCGTCGAGCTGGAGCTCGGCCCCCGGGCTCCCAAGGCGACCAAGGTCGAC
TACCTCAGCTCGCCGTACAACGCCTCATGGCCGCCTGCGCAGGCCGACTTCGAGTCGTCG
CGCGTCAGGAAGACGAAGCAGTTCCGCGACGTCCTTGAGACATGCAAGCAGAAGGTAGAG
GCCATGGAGGCTTTGGAGCACTCGCCGCCGGTGTCCGGTGGTGGGTTCGAGGAACAAGCA
GGCGAGGCTGTGGTCGCTGTGGGTGACGTCGGGGGTGGTGGCGGTGGCAGCGGGGCTGAC
GGTATGCGGCTCGTGCAGCTACTTGTTGCCTGCGCCGAGGCGGTGGCCTGTCGCGACCGC
GCACAGGCTGCGGCGCTGCTGCGGGAGCTCCAGGTCGGCGCGCCAGTGCACGGCACGGCG
TTCCAGCGCGTCGCGTCGTGCTTCGTGCAGGGCCTTGCGGACCGGCTGGCCTTGGCGCAC
CCACCGGCGCTGGGGCCGGCGAGCATGGCGTTCAGCGTCCCGCGGTCGTCGTGCCTTGAC
GGAGCTCGCGGCGAGGCGCTCGCCGTGGCGTACGAGCTGTGCCCGTACCTGCGCTTCGCG
CACTTCGTGGCGAACGCGTCCATCCTGGAAGCTTTCGATGGAGAGAGCAACGTCCACGTG
GTTGACCTCGGCATGACAATGGGCCTGAACCGCGGCCACCAGTGGCGCGCCCTGCTAGAC
GGCCTTGCCACGCGGGCCGGCGGCAAGCCGGCACGCGTGCGCGTCACCGGCGTCGGCGCC
CGCGTGGACACCATGAGGGCTGTCGGGCGCGAGATCGAGGCGTACGCGGAGGAGCTCGGG
ATGTGCCTCGAGTTCAGGGCCGTCGACCGCACCCTGGAGAGCCTCCACGTCGACGACCTG
TGCATCGATGCCCACGAGGCCGTCGCCATCAACAGCGTCCTGGAGCTGCACTGCGTGGTG
AAGGAGAGCCGCGGCGCGCTCAACTCCGTGCTGCAGACCATCCGCAAGCTCTCGCCCAAG
GCGTTCGTGCTCGTGGAGCAGGACGCCGGCCACAACGGGCCATTCTTCCTGGGGCGGTTC
ATGGAGGCGCTTCACTACTACGCGGCTCTGTTCGATGCGCTGGACGCGGCTCTCCCGCGC
TACGACGCCAGGCGTGCGCGTGTGGAGCAGTTCCACTATGGCGCCGAGATACGCAACGTG
GTCGGGTGCGAGGGCGCGGCGCGCGTGGAGCGGCACGAGCGCGCGGACCAGTGGCGGCGC
CGCATGAGCCGCGCCGGCTTCCAGTCCCTGCCGATCAAGATGGCGGCCAAGGCGCGGGAG
TGGCTGGAGGAGAAGGCCGGCGGCAGCGGGTACACGGTGGCCGAGGAGAAGGGGTGCCTC
GTGCTTGGATGGAAGGGCAAGCCCGTCATCGCCGCCTCGTGCTGGAAATGCTAG
>TaGRAS66 TraesCS3A01G392600
ATGGTAGCGCTCGAAGGCGTCGAGCTGGAGCTCGGCCCCCGGGCTCCCAAGGCGACCAAG
GTCGACTACCTCAGCTCGCCGTACAACGCCTCATGGCCGCCTGCGCAGGCCGACTTCGAG
TCGTCGCGGGTCAGGAAGACGAAGCAGTTCCGCGACGTCCTTGAGACCTGCAAGCAGAAG
GTGGAGGCCATGGAGGCTTTGGAGCACTCGCCGCCGGTGGCCGGTGGTGGATATGAGGAA
CAAGCAGGTGAGGCTGTGGTCGCTGTAGGAGATGTCGGGGCCGGTGGCGGTGGCAGCGGG
GCTGACGGCATGCGGCTCATGCAGCTTCATGTTGCATGCGCCGAGGCGGTGGCGTGCCGC
GACCGCGCACAGGCGGCGGCGCTGCTGCGCGAGCTCCAGGTCGGCGCGCCCGTGCACGGC
ACGGCGTTCCAGTGCGTCGCGTCGTGCTTCCTGCAGGACCTGGCGGACCGGCTGGCCCTG
GCGCACCCGCCGGCCCTGGGCCCGGCGAGCATGGCGTTCAGTGTCTCGCGGTCGTCGTGC
CTTGACGGAGCTCGCGGCGAGGCGCTCGCCGTGGCGTACGAGCTGTGCCCGTACCTGCGC
TTCGCGCACTTCGTGGCGAACGCGTCCATCCTGGAAGCCTTCGATGGAGAGAGCAACGTC
CATGTGGTTGATCTTGGCATGACAATGGGCCTGAACCGCGGCCACCAGTGGCGTCACCTG
CTCGACGGCCTTGCAACGCGGGCCGGCGGCAAGCCGGCACGCGTGCGCGTCACCGGCGTC
GGCGCCCGCGTGGACACCATGAGGGCCGTCGGGCGCGAGATCGAGGCGTACCCGGGGGAG
CTCGGGATGTGCCTCGAGTTCAGGGCCATCGACCGCACCCTGGAGAGCCTCCACGTTGAC
GGTCTCTGCATCGATGCCCACGAGGCCGTCGCCATCAACAGCGTCCTGGAGCTGCCCTGC
GTGGTGAAGGAGAGCCGCAGCGCGCTCAACTCCATGCTGCAGACCATCCGCAAGCTGTCG
CCCAAGGCATTCGTGCTCGTGGAACAGGACGCCGGACACAACGGGCCATTCTTCCTCGGG
CGGTTCATGGAGGCGCTCCACTACTACGCCGCCTTGTTCGATGCGCTGGACGCGGCTCTC
CCGCGCTCCGACGCCCGCCGCGCGCGCGTGGAGCAGTTCTACTATGGCGCCGAGATCCGC
AACGTGGTCGGGTGCGAGGGCGCGGCGCGCGTGGAGCGGCACGAGCGCGCGGACCAGTGG
CGGCGCCGCATGAGCCGCGCGGGCTTCCAGTCCATGCCGATCAAGATGGCGGCCAAGGCG
CGGGAGTGGCTGGAGAAGGCCGGCGGCAGCGGGTACACGGTGGCCGAGGAGAAGGGGTGC
CTAGTGCTTGGATGGAAGGGCAAGCCCGTCATCTCCGCCTCGTGCTGGAAATGCTAG
>TaGRAS67 TraesCS3A01G408000
ATGTCTTTTGTCGGGCGAGTAGACCCGTCAATGACATACGCGGATAATATTTATGTACAT
AAATTTGGCGCACCCAACTCAAACTTTGCTGCAAGAAGATTTGGCTCTGACACGCAGTTG
TTCCGTTATGGCCCTGAACCATTCAATTCCGAGGACTATGGACATATGGGTTTCCCTGAA
GCACCATCTGCTGCATTCCAGAGCTCCTTTTACAACCAGCAAGCTTCACTAACACCCTGC
TCTGATGCAGCAAAAGACTCACCGGTGTGCTCCAATATCTCTCAACAGAACTCCCAGTCT
ATATCAGATAATCAGAGTTCTGGACTTGAAGTAGAGTTCGATGATGAGATCAGGCTGAAG
CTTCAAGAGCTGGAGCATGCTTTACTTGATGATGGAGATGACATCTTGTTCGAAGTTTCC
CAGGCGGGTTGCATCAGTGATGAATGGGCCGATCCCATGAAGGATGTCTTGCTTGCAAAT
TCTCCGAAAGAATCAGAATCAAGCATTAGTTGTGCAGGCAGCAACAGCGGAGAAGCACGG
ACCCCAAAGCAGTTGCTCTTTGACTGTGCTACGGCATTAGCTGAATATAATGTAGATGAA
GCACAGGCAATCATAACGGACCTCCGGCAGATGGTCTCAATCCAAGGGGACCCTTCTCAC
AGGATTGCAGCTTATCTAGTGGAGGGCCTTGCTGCAAGGATAGTAGCTTCAGGGACAGGC
ATCTACAAGGCATTGACATGCAAGGACCCTCCAACTCTGTATCAGCTGTCAGCAATGCAA
ATCCTCTTTGAGATCTGTCCATGCTATCGATTTGGTTTCATGGCTGCTAATTATGCCATA
CTTGAAGCCTGCAAAGGCGAAGAAAGGATGCATATTATAGACTTTGACATCAACCAAGGC
AGCCAGTATATTACACTGATGCAGTTTATGAAAGATGATGCCAACAAACCACGCCATTTG
AGAATAACTGGTGTGGATGATCACGAGACAGTACAGAGGACTGTTGGAGGTCTGAAGGTC
ATTGGGCAACGCCTGGAGAAGCTTGCGGAGGACTGCGGAATATCTTTTGAGTTCAGGGCA
GTGGGTGCTGACATCGGGGATGTCACACCTGCAATGCTAGATTGCCGTCCCGGGGAAGCA
CTAGTTGTGAATTTTGCATTCCAGCTGCACCACCTTCCTGATGAAAGTGTTTCGATCATG
AACGAACGGGATCAGCTCCTTCGTATGGTGAAGGGCCTTCAACCAAAGCTTGTGACCCTG
GTTGAGCAGGATGCTAATACTAATACTGCTCCATTTCAGACAAGGTTCCGTGAGGTCTAT
GACTACTACTCCGCTCTTTTCGATTCACTGGACGCAACACTTCCAAGGGAAAGTCCAGAT
AGAATGAATGTGGAAAGGCAATGCCTTGCACGGGAAATTGTGAACATCTTGGCTTGCGAA
GGCCCTGATCGCGTGGAGAGGTACGAAGTTGCCGGAAAATGGAGGGCGAGAATGACGATG
GCTGGATTCGCACCGTGCCCATTTAGCAGCAACGTCATCGGAGGAATAAGATCGCTGCTG
AGCTCGTACTGCGACAGGTACAAGTTCGAGGAGGACCATGGGGGACTTCACTTCGGCTGG
GGAGAGAAAACGCTCATCGTCGCCTCCGCATGGCAATAG
>TaGRAS68 TraesCS3A01G487500
ATGGTCCACCAGGACGAAGGCTCCTCCTCGTCGGTCACCTCCTCCCCGCTCCAGAACTTC
TCCAACATGCCGCTCCACCCGCACCCTGGCGCCGGCGCCACGCCGCCCTGGATGCTCCGG
GAGCTCCGCTCCGACGAGCGCGGCCTCTGCCTCATCCACCTCCTGCTCAACTGCGCCGCC
GCCGCCTCCGCCGGCCGGCTCGACGCCGCCAACGCCGCGCTCGAGCACATCGCGACCCTG
GCCGCGCCCGACGGCGACGCCATGCAGCGCGTCGCCGCCGCCTTCGCGGAGGCGCTGGCC
CGGCGCGCGCTCCGTGCGTGGCCCGGCCTCTGCCGGGCGCTGCTCCTGCCCCGCGCGGGC
CCCACGCCGGCCGAGGTCGCCGTCGCGCGTCGCCACTTCCTCGACCTCTGCCCCTTCCTC
CGCCTCGCCGGGGCAGCTGCCAACCAGGCGATCCTCGAGGCGATGGAGTCGGAGAAGATC
GTCCACGTCATCGACCTCGGCGGCGCCGACTCCACGCAGTGGCTCGAGCTGCTCCACCTC
CTCGCCGCGCGCCCCGAGGGCCCGCCCCACTTCCGCCTCACCGCCGTGCACGAGCACAAG
GACCTGCTCTCGCAGACGGCCATGGCGCTCACCAAGGAGGCGGAGCGGCTGGACGTGCCG
TTCCAGTTCAACCCGGTGGTGTCCCGCCTGGACGCGCTGGACGTGGAGTCCCTCCGCGTG
AAGACCGGCGAGGCGCTGGCCATCAGCTCCAGCCTGCAGCTCCACCGCCTGCTCGCCACC
GACGACGACACCTCCTCCGCCGCCCCAGCCGACAAGGAGCGGCGTCGGAGCAGCCCGGAC
TCGTCGGGGCTGCTGTCCCCGTCCACCTCGCGGGCGGACGCGTTCCTGGGCGCGCTGTGG
GGGCTGTCGCCCAAGGTGATGGTGGTTTGCGAGCAGGAGGCGAGCCACAACACGGCGGGG
CTGACGGAGCGGTTCGTGGAGGCGCTCAACTACTACGCGGCGCTGTTCGACTGCCTGGAG
GTGGGCGCGGCGCGCGGGTCCGTGGAGCGCGCGCGCGTCGAGCGGTGGCTCCTGGGCGAG
GAGATCAAGAACATCGTGGCCTGCGACGGCGCGGACCGCCGCGAGCGGCACGAGCGGCTG
GACCGCTGGGCGGCGCGCATGGAGGGCGCCGGCTTCGGGCGCGTCCCGCTGAGCTACTAC
GCGCTGCTGCAGGCCCGCCGGGCGGCGCAGGGGCTGGGCTGCGACGGCTTCAAGGTCCGC
GAGGAGAAGGGCACCTTCTTCCTGTGCTGGCAGGACCGCGCCCTCTTCTCCGTCTCCGCC
TGGCGCGGCCGCCGCTTCGACTGA
>TaGRAS87 TraesCS4A01G039000
ATGTCAGCAAAGGCCTCTAACATGTCATACAGATATCCAGACAATTCTCAAATACCATAC
TACAGCAGTTCAATGCATGTGGGGGGAAATGGTACTTGCTATGTGCAACAAAATCATGAG
GATCATCACTACGTGTCCTCTGATGGTGGCTCACAGAACAGCGATTCAAAGTCTCAGGTG
ATTCACCCACAGTACAGCACTCTAGAGTCTTCATCAGCCAATTGTGTTTATGCTGCCAAT
AGCTCTACATCTCCTCAGTGCATAAGTGGGAGCCACATTTCTCTGCATGATAGCCACTCA
GATCACACATATGATTCTCCTGCAAGTGGCATCACCGAGGTTCCAGGTTTGGGGTTTACA
ACACTTCAGGAGCTAGCAGATGCACTGTTTGGATCTGATTCAGATGCAGTTAGTTCTGAC
AGATCCCTAGTAATTGGCGCCGCAATGCACCAAAGTAACTGGAGAGAGCTTCTGGGAATC
AGCTCTGGGGACTTGAAGCAGGTAATTGTAGCATGTGGTAAGGCTGTTGATGAGAATAAT
TGTCATGAGGACTTGCTGATATCAGAGTTACAGAAGATGGTCTCCGTGTCTGGAGAACCA
ATCCAACGTCTGGGAGCATATATGTTGGAAGGCCTTGTTGCGAGGCGTTATTCTACTGGA
CATGCGTTGTATAAATCTCTGAAGTGCAAGGAACCTCAACCTACAAATTCAGAGCTCATG
TCCTACATGCATCTTCTCTATGATATCTGTCCATTCTTCAGATTTGGTTACATGTCTGCC
AATGGTGCTATAGCCGAGGCTGTTAAGGGTGAGAACTTTATTCACATCATTGATTTCCAA
ATTGCTCAAGGGAGCCAGTGGGTAACTATGATACAGGCCCTTGCTGCGAGGGTTAGCGGA
CCACCATACCTAAGAATTACTGGTATAGATGATTCAGATTCGGCTTATGCCCGAGGTGGT
GGACTGGATATAGTTGGGCGTAGGTTATGCAACATTGCTCAGTCATGTTGTCTGCCCTTT
GAGTTCAACGCCGTAAATGCAGCTAGTCATGAGGTTACACTTGAACATCTCGATATAAGA
AAGGGAGAGGCTATTGCTGTCAACTTTGCATATCAGCTGCATCATACTCCTGATGAGAGT
GTCTGCATAGAAAACCACCGGGATAGGATATTGAGAATGGTTAAGAGCCTTTCTCCTAGG
GTGGTAACCCTTGTAGAGCAGGAGGCTAACACAAACACTGCCCCATTCTTCAGTAGATAC
ATGGAGACCCTTGACTACTACACAGCCATGTTCGAGGCAATAGATGTTGCTTGCCCCAGG
GATGACAAGGTGAGGATGAGCACTGAGCAGCACTGTGTTGCAAGAGATATTGTCAATTTA
ATTGCATGTGAAGGTGCAGAAAGAGTGGAGAGGCATGAACCATTTGGAAAGTGGCGGTCT
AGGTTTGCAATGGCTGGCTTTAGACGCTAA
>TaGRAS88 TraesCS4A01G088500
ATGGACGTGACCATGGAGGACGTGGTCGGGGATCTCGAGATCTCCGGCTATAGCTCCATC
TCCACCTCCCCGTCCTCCTCCCTTGACGACGGCATGGGGCTGTACGGCTGGAATGCGCTC
TCCCCGGTCGCCGACTGGGGCCTGTTCTCCTCCGACGACGGCGGCCACGACCTCCACGGC
CTGATCGAGTCCATGCTCTGCGATGACGCTCTCATCGGCAAGCCCGACGAGCACCCAACC
ATGTTCACGGACGGCCCCTGCTACTCCAACGCGTCCGAGCCGAGCAGCACCACCACGACG
AACCCAGGCACGCCCGTGCAGCACGACGACACGCCGGACTGCAATCCCGAGAAGGGCCTC
CGGCTGCTGCATCTCCTCATGGCCGCCGCCGAGGCGCTCTCCGGCCCACACAAGAGCCGG
GAGCTGGCACGGGTGATATTGGTTCGGCTCAAGGAGATGGTCTCCAGCACCAGCGGCAAC
GCCGGCGCGTCCAACATGGAGCGCCTCGCCGCGCACTTCACCGACGCGCTCCAGGGGCTC
CTCGATGGGTCCCACTCCGTCGCTGGGACCAGCAGGCAAGCCGCCATGGCCGCGTCACAC
CACCACAGCACCGGCGACGTGCTGACGGCATTCCAGATGCTCCAGGACATGTCGCCGTAC
ATGAAGTTCGGCCACTTCACCGCGAACCAGGCGATCCTGGAGGCAGTGGCGGGCGACCGG
CGCGTCCACATCGTGGACTATGACCTCGCCGAGGGCATCCAGTGGGCATCCCTGATGCAG
GCCATGACCTCACGACCCGACGGCGTGTCGCCTCCGCACCTGCGTATCACCGCCATCACG
CGGAGTGGCGGGGGCGGTGCGCGGGCAGTCCAAGAGGCCGGACGGCGCCTCGCGGCCTTC
GCGGGATCCATCGGACAGCCCTTCTCGTTCGGACATTGCCGTCTGGACTCGGACGAGAGG
TTCCGGCCGGCGACGGTCAGGATGGTCAAGGGGGAGACGCTCGTGGCCAACTGCATACTC
CACCAAGCCGCGGCGACGACCACCGTCAGACGGCCCACCGGCTCGGTGGCGTCGTTCTTG
ACCGGCATGGCCTCTCTCGGGGCCAAGGTGGTGACGGTGGTGGAGGAGGAAGGGGAAGCG
GAGAAGAACGAGGAGGAGGCGAGCGACGCCGCGGCGGGAGGCTTCGTGGGCCGGTTCATG
GAGGAGCTACACCGGTACTCAGCGGTGTGGGACTCGCTGGAGGCCGGGTTCCCGACGCAG
AGCCGGGTGCGCGGCCTCGTAGAGCGGGTCATCCTCGCCCCCAACATCGCCGGCGCCGTG
AGCCGCGCGTACCGAGGGACGGACGGCGAGGGCAGGCGCGGGTGGGGCGAGTGGATGCGC
GGGAGCGGGTTCGAGATGGTGCCGCTGAGCTGCTTCAACCACAGCCAGGCCAGGCTGCTC
CTCGGGCTGTTCAACGACGGGTACACGGTGGAGGAGACGAGACCGAACAAGATCGTGCTC
GGCTGGAAGGCCCGGCGGCTGCTGTCGGCCTCCGTGTGGGCGCCGCCGCCACTGTCGGTG
CCATCGTCGCCGGCAGACGGGGTGTGCCAGCCCATGGGGATGGCGCCGTCCAGCGGCGGC
TTTGGCCGGACGGAGTACGACTACGTTGACTCGTTCCTTGTGGAACCTGCTTACGCGCTA
GTCTGA
>TaGRAS89 TraesCS4A01G176200
ATGGCCGCCACACCGGACGAGTTCCTGCGGGCGGGGGACGCGGAGCCCTTCTCCCCGTCG
CTCTTCCTCGACCTGCCGCCAACGCCGTCGCCCCCGCGCGCCCCCGCCTCCGACGACCTC
GACTTCATCTCGCGCATGCTCATGGAGGAGGACATCGACGACAGGTTCTTCTACCAGTAC
CCCGACCACCCCGCCATCCTCTCCGCGCAGCACCGCTTCGCCCAGATCATCTCCGACTCC
AACACCAACCCATCCACCGACGACTCCGCCGTCGCCAGCTCCACCTTCTCCTCCGACTCT
GCTACCGCCAGATCGGCCTCCTCCTGCTCCGACTCTGCCACAAACACCGCCAAATCGACC
TCCTCCTCCCACTCCGCCACCACCAACACCGCCAACTCCACCTCCTGTTCCCCCTCACCC
GGCGGCTTCGGCCCCGCCAATCCCACCTGGCCTTACGAGCGAATCGATCTCTCCCAGCCC
CTCCACTCCCCGCCATACATCGGCCTGGGCTTCCCCGTCGACGGTGCCAACAACCTCCTC
TTTTCCGGCGTCAGCACGCCCACCTCGGGATATTTCGGGCACACTCCGGCGCTCTCCAGG
GGCAACAGCAACCATTTCGTCGCCCCCGCTGGCCAGAACGGCCGCAGCACGGGCATTCAG
AGCTTTGCGACATTCTCGAATAGTAGCGCCACCAAGGACGCCAAGACCTTGTCGAACAAT
GCCACGGCGAAGGCGGCCAAGCCGGCTACTCAGGCCGCTTGCCGAGGTGGCCCAGGCACC
CCGGCCTCGGCCTTCTTCTTCAATGGCCAGACCGACGGTGACATGGACATGCTCAACATG
GCGTTTCGCAAGGGCATGGAGGAGGCCAACAAGTTCTTGCCCACCAACAACACCCTCGAC
GCCATTTCCAACAGGCCGGCACTGCGCGACTTGACCTGTGACCAGTTGAAGAAGGAGGAG
GCGGATAGACTCAGAATGTTGATGTTCAGTAATGGCCGGGGGCGCAAGAACAGGCATGGC
GTGGAAGACTTGGAGGCGGAGGCTGGCCGGAGAAGCAAGCTGATGATGCCGGAACAGGAG
GAATCTGGGGTAGGCGAGATGGTCGAGGAAATAATGCTTCACGGCCACGACATCATCATG
AAGGGGATAGAGGATCTGCAAATAGCAATGGGCACCGAGGCCGAGAAGAACCACAGGAAG
GGCACCGGCAAGGCAGCGCGGGGGAGGCGGGGTGCAACCGAGGTCGACCTCCGCACCATG
CTCATCCACTGTGCGCAGGCGGTGGCCACGGGCGACCACCGGGGATCGAACGAGCTACTC
AGGCAGATTAAGCAACACTCGTCGCCTAAGGGGGATGCCACACAGAGGCTGGCGTATTGT
TTCGCCGAGGGACTGGAAGCACGCCTTGCAGGCACGGGCAGCCATGTGTATCGGTCGCTC
GTGGCCAAGAGCACCTCGGTCGGAGAGTTCCTCAGGGCCTACAAGCTCTACATGGCAGCC
AGCAGTTTCAGGAAGGTGAATTTTATTTTTGTTGGCAAGATCATCATGGATGCCATGGTC
GGGAAGAGCCGCTTGCACATCGTGGATTACAATGTGGAATATGGATTCCAGTGGCCAGAT
TTGCTACAGATGCTAGCGGAAAGGGAAGGCGGGCCGCCAGAGGTGAGGATCACTGGCATT
GACGTCCCTCAGCCTGGGTTCCGCCCAGCCTTCCAGATCGAGGAGACAGGCCGTCGGCTC
AGCAAATGTGCCCAAGAGTTTGGCGTGCCATTCAGGTACCATGGTATACCCGCAAAGTTG
GAGACAGTCCATGCGGAGGACCTAAATATCGACCCAAATGAGGTGCTCATCGTCACCAGC
CAGTGTGGTTTCAGCAACTTGATGGACGAAAGTGTTATCATGGACAGGCAGGACATCCCG
AGCCCCAGAGACATGGTCCTTACCAACATTCGCAACATGCGGCCTGATGTGTTCATTGAC
TGCGTTGTGAATGGAACCTATAGCGCGCCTTTCTTCGTGACACGATTCCGGGAGGCACTC
TTCACCTATTCGGCGCAATTCGACATGCTGGATGCGACCATCCCCCGTGACAATGACGAC
CGGCTGCTCATCGAGCGGGATATCTTCGGGCCATGTGCCCTGAATGTCATTGCCTGCGAG
GATGCAGATCGGGTGGATCGGCCTGAGACTTATAAGCAATGGCAGGTGCGGGGCCACCGG
GCTGGGCTGAGGCAGGTGCCATTGAGCTCGGCTGTTGTTAAGCTTGTGAAGGATAAGGTT
AAGAGCCTCTACCACAAGGACTTTCTCATCGACGTGGATAACCGTTGGTTGCTGCAGGGG
TGGAAAGGGCGGGTACTCTATGCCATGTCGACATGGGTAGCTGGTGACCATGATATCTCC
AAATTTTAG
>TaGRAS90 TraesCS4A01G176300
ATGGCCGCCACGCCGGAGGAGTTCCTGGGGCAGCAGGGTTTCCTTGCGCGCCTCGAGCCG
CCGTCCCCGTCCCTCTTCCTCGACCTGCCGCCCACGCCCCGCGACGACGACGGCCACTCC
TCCTTCGACGACATGGTGCTCCCCTACATCTCGCGCCTGCTCATGGAGGAGGGCACGGAG
GACCACCTCTTCTACCTCTACCCCAACCACCCCGCCGTCCTGCGCGCGCAGCAGCCCTTC
GCGCAGATCCTCGTCGACCTCGCCGACAGCGCCAGCGCCAGCGGCTCCACCTCCTCGCCC
TCCTCCTCTTCCGACGCAACTGCCTCCACCACCCCCAGCACCGCAACTGCTTCGGCATCG
GCATCGGCATCGCCCGACGACGCACCAGTCCAGATCTCACGGCCGCCCTACACCGACGTC
AACGGCCATGCCTCCGCCTCCCCGGACAATCACAGCCCAGGGCTCCTCAACGGCGACGAG
ATGGCCAAAAGGCCGAGCTCTGACTTGTTCAATCACTTGTTGCCCCGCGACGAGGACATG
CTCAACCTGGCCTTCCTCAAAGGCATGGAGGAGGCTAGCAAGTTCTTGCCGCCCGACATC
ACCCTGTCCATCAACGAGGGGACAGTGGTGGGAGGCGGGAATGCTGTCAGCCTCAACAAC
AAGAAGAGGGCCGCACTGGCACTGGAGCCGGATGTGGGCAGGCCCAGCAAATTGATGATG
CCGGAGCAGGAGGAACGCAAGATGTTTGACGAAATGATGTTCCAGGAACACGAGATATGC
ATGAAGGGGACTCAGAACCTGACCGCCGCAGTGGACGGCGAGCCCGGGAAGAACAGCCGG
AAGAACGGCCGGTCGAGAAAGGCCGTGGATGACAGTGAGATGGTGGACCTGCACACGCTG
CTGCTCAACTGCGCTCAGGCGCTGTCCACGGACAACCGCCAGAGCGCCATTGAGCTGCTG
AAGCGAATCAGGCAGCATTCGTCCCCGAAGGGGGATGCAGGGCAAAGGCTGGCGCATTAT
TTCGCCAATGGGCTGGAGGCACGGCTGGCGGGTAGGGGGAGCGAGCTTTACCAGTCACTC
CTACTAAGCCGCATCTCGGTAGCCGACTTCCTCAAGGCCAACCAGCTTTACATGGCGGCT
TGCTGCTGCAAGAAGGTGGCGTACATCTTCGCCGACAAGACCATCTGCAATGCTGTGGCA
GGTAAGAGACGGTTGCACATTGTGGACTATGGTCTGAATCAAGGGCTCCAGTGGCCGGGT
TTGCTACGCATGCTCGCGGCTAGAGAAGGCGGGCCGCCGGAGGTGAGGATCACCGGCATT
GACCTCCCTCAACCTGGGTTCCACGGAGCCTACCACATCGAGGAGACGGGGCACAGGCTC
AGCAACTTCGCCCGCGTGTTCGGCGTGCCGTTTAAGTTCCGTGGTATCCCAGCAAAGCGG
GAGACTGTCCGGCCGGAGGACCTGAACATCGACCGGGACGAGGTGCTTGTGGTGATCAGT
CTTTGTCACTTCAGGCACCTGATGGACGAAAGCCTCGGCTTTGATGGTCCAAGCCCTAGG
GATCAGGTCCTCAACAACATCAGGAAGATGCGTCCAGATGTGTTCATCCATGGCATCATG
AATGGCTCATACGGTGCTACATCCTTTCTGACACGGTTCCGCGAGGCACTGTTCCATTAC
TCGGCCCAGTTCGACCTGCTGGACACAACCGCCCCCCGGGACAACGAAGGGCGTCTGCTG
CTCGAGCGCGACATCTTCGGCCGGTCTTGCCTGAATGTCCTAGCATGTGAAGGTGCGGAC
CGGGTGGAGCGCCCTGAGACGTACAAGCAGTGGCAGCTCCGGAACCACCGGGCTGGGCTG
AGGCAGCTGCCGTTGAATCCAGTGGTTGTTAAGCTTGTGCTGGACAAGGTCAAGGACAAC
TACCACAGGAACTTTGTTGTTGATGCGGATCAGCGGTGGTTGCTACACAGGTGGAAGGGG
CGTGTGCTCTACGCCTGGTCATCATGGATTGCAGCTGATGCCACCTAG
>TaGRAS91 TraesCS4A01G176400
ATGCTCAACTTGGCCTTCCTCAAAGGCATGGAGGAGGCGAGGAAGTTCTTGCCGCCCAAC
AGCAGCCTCCCGGCCATGAAGGTGGACCAAGTGGTGGCCGGAGTGCACGCTGGAGCCGGC
CTCAAGAAAAAGAGGGACACTCTAGAGCCAGACATGGGCAGGGCCAGCAAATTGATGATG
CCGGAGCAGGAGGAGGATGGCGCACGAGAGCTGTTCGACGAAATGATGTTCCAGGAACAC
GAGATATGCATGAAGGGGGTTCAGCAGCTTCGCGTCGCTGTGGACAGTGAACCCGGGAAG
AACAGACGGAAGAAGGGTCGGCCAAGACGGGACTCGAGTGATAGTGAGATGGTGGACCTG
CGCACGCTGCTGCTCAACTGCGCCCAGGCGCTGTCCACAGACAACCGGCGGACCGCAAGT
GAGCTGCTGAAAAGAATCAGGCAGCATTCGACCCCAAAGGGTGATGCGGCGCAAAGGCTA
GCGCATTATTTTGCCGAGGCGCTGGATGCACGGCTGGCGGGTAGGGGGAGCGAGCTGTAC
CAGTCGCTCATGGCAAGGCGTACCTCGGTTGCAGACTTTCTCAAGGCCAACCAGCTTTAC
ATGGCAGCTTGCTGCTGCAAGAAGGTGGCCTTCATCTTTGCCAATAAGACCATCTGCAAT
GCTGTGGTAGGGAAGAGCCGGTTGCACATTGTGGACTATGGTCTGAGTCAAGGACTGCAG
TGGCCGGGCCTGTTATGTATGCTTGCAGCTAGAGAAGGTGGACCACCAGAGGTGAAGATC
ACCGGCATTGACCTCCCTCAACCTGGGTTCCAAGGAGCCTACCACATTGAGGAGACGGGG
CGCAGGCTCAGCAACTTCGCCCGCGTGTTCGGTGTGCCGTTTAAGTTCCATGGTATTGCA
GCAAAGCGGGAGACAGTCCAGCCGGAGGACCTGAGCATCGACCGTGATGAGGTGCTTGTG
GTGATTAGTCTTTGCCATTTCAGGCTTTTGATGGACGAAAACCTCGGCCTTGATACTCCG
AGCCCCAGGGATCAGGTCCTCAACAACATCAGGAAGATGCGGCCAGATGTGTTCATCCAT
GGCATTATGAATGGCTCGTATGGTGCTACATACTTCCTGACACGGTTCAGGGAGGCATTG
TTCAATTACTCGGCCCAATTCGACCTGCTGGATGCGACAGTCCCCCGGGATAACGAAGGG
CGTCTGCTGCTTGAGCGCGACATCTTTGGGCGGTCTGCCCTGAATGTCATTGCATGTGAG
GGCTCAGACCGCGTGGAGCGCCCTGAGACATACAAGCAGTGGCAGCTCCGGAACCACCGG
GCTGGGCTGAGGCAGCTGCCATTGAATCCAGATGTTGTTAGGCTTGTGCTGGACAAGGTT
AAGGACAACTACCACAAGGACTTCGTCGTTGATGAGGATCAGCGGTGGTTGCTGCACAGG
TGGAAGGGGCGTGTGCTCTATGCCCTGTCAACATGGGTTGCCGACAATGCAACCTAG
>TaGRAS93 TraesCS4A01G176500
ATGGCTGTCCCTCGTATCTTCCCCGACCTTCCTTTAGTGGCACACCACGACAGGAACCGC
TCTGTCATGCAGGATCACCTGGCACTCCCCAATATCGCGCATATCCTCATGGAGGAGGAT
GATGACATTGACGAAGACAACCCTGCACTCCTCAAAGCCCAGCGACCCTTTGCCCAAATC
CTCTCTTCCAGCATGCATGCCTCCACCTTAATGGCAGACCAAGGTGGCGCCTTGGCCAGC
GACATGCACTCTCCCAGCTCGGGCATCTTGAAGTTCAAGGGTGTTGATGAGGTTCGCAGC
TTGCTGTTGCTCGCCAATGGAGAGTTCAGCACTGACATCTTTAGCACTGCTTTCCTCAAG
GGCATGGAAGAGGCGAAGAAGTTCTTGCCCACAAACAGTGAGCTGACGACCACCGGTGAG
CAGGACCAACCGATGGAGAAAAGCAGCAGGGGCCGCAAGGACTGGAGCGACGAGGTGGAG
GCTGATGTCAGTAGGACGGACAGATTGGTCGAAGCTGGTGCCTGCGAGGTCTTTGACTTC
AATCAAATGTGCAGTTCCATGGACAATGAGACTGGGAACAGTAACAAGAAGGGGAGAAAG
AGCAAGGCACGGGTGATTGACCTGCACACGCTGCTGATCCACTGTGCCAAGGCGGTGATG
GATGACCGCCGGAGGGCAGGTGAGTTGCTCAAGGAGATCCAGCAGCATGCCTCACCCACT
GGTGACGCCACACAGCGGCTTGCCTACTGGTTCGCTGAGGGGCTGGAGGCACGGCTCACT
GGCACAGGCAGCCAAGTGTATGGGACGCTTACGGCAAAGGGCACCTCTGCTGTGGCGCAC
TCAGAGGCTTACCAAGAATTCATTTCAGCATGCTGCTTCAGGAATGTATCCTTCTTGTTC
GCCAACAGGGCCATCTTCAATGCGGCAGTGGGGAGGAGCAGGTTGCACATTGTTGATTAT
GGCTTTCGTTATGGATTCCAGTGGTCAGAACTGCTGCGCTGGCTGGCAGCAAGGGATGGT
GGCCCGCCAGAGGTCAGGATTACGCACATTGACCTCCCACAGCCCGGATTCCACCCAGAA
AAACATATGAAGGAGATCGATTGTCGGCTGACTGACATTGCCCGGGAGCTTGGTGTGTCG
TTCAAATACCGTGCCATCTTGGCGCAGTGGCAGACCGTTTCCATCGAGGACCTGGACCTG
GACCTGGGACCTGATGAGGTGCTTGCTGTGAATGACCTGTACAATTTCAGGACCTTAATG
GATGAGAGTGTCGTCATAGGCAGCCCGAACCCCAGGGATACTGTCCTCAGCAACATCAGC
AAGATGAAACCGGACGTGTTTGTCCAAAGCACCGTAAATGGCTCCTATGGCACCTTCTTC
TTGTCACGGTTCCGCGAGGCCCTCTTCTTTTACTCTGCACTGTTTGACATGCTTGATGCA
ACCATGCCAAGGGAGAACAAACTGCGGCTGGCGCTGGAGCGCAACATCTTTGGGTGA
>TaGRAS92 TraesCS4A01G176600
ATGCCCATCGCCCCCGAGGAGTTGCTGGGGCTGAAGGAACACATGGAGCCCCCGCCGCCA
TCCCCATCCGTCTACCTTGACATTCCTCCGTCGCCCTATGGCGGCAGTGTCGGGGACCTG
GTGCTCCCATACATCACTCGCATGCTGATGGAGGAGGACATCGACGACAGGTTCTTCTAC
CAGTACCCAGACCATCTTGCCTTCCTCCAGGCGCAGCAGCAATTTACCCAAATTCTTGAT
GATGCCAAGAACTTACTGTCCGGCGAAGGTGGCGACATGGAGAAGATGCATTCTGATGCG
TCTTTGCAGGGTATTCGTGGAGGTAGCATGTGCTTGGCTGACAAGGACGTCCCGAGTTGG
ACGTTCTCGGATGGTGCTGAGGTGTACAATAATGGTGATCAGAGCAAACTCAACCGCTCC
AATGAAGCCATGCTTAACTTTGCATTCTTGAAAGGCATGGAGGAGGCCAACAAGTTCTTG
CCTAGAGACAACCAACCGCAGGCTGATGTCTTCAGCGTCGACCAAGCGAAGGAGATTTTT
GGGCGAAGCATTAGTGGTGGGGGACGGAAGGGTCAGCGTGATGTGGACAAGCTGGAGGAA
GTGGTGGGCAGGGCCAGCAAACTGCTGATGCCGGAGCTGGAAGAGGATGGCGCCAGCGAG
ATGATCAACAAAATAATGCTGAATAGTTACGAACTATGTGGGGAGACCATGGAGGAGCTG
CAAATCACCATGGAGAACATCAGAGCTGATAGAAAAAATAAGAAGGCGGTGCGGGGAAAG
CAGGGAAAGAAAGAGGCGGTGGACCTGCGCGGGCTGTTGCTATGCTGCGCACAGGAGGTG
GCCACCGGCAACCGTCATGGCGCGGGCAATCTGCTGAAACAGATCAGGCAACATGCTTCC
GCAACAGGAGATGCCGCTCAGCGGCTGGCGTATTGTTTCGCCAAGGGGCTTGAGGCCCGG
CTGGCGGGCACTGGGAGCCAGGTGTACAAGTCACTCATGGCGAAGCACACCTCGACCATG
GAGTTCCTCAAAGGTTACGAGCTGTTCATGGCAGCCTGCTCCTTCAAAAGGGTGGCGTTC
ACATTCTCCAGCATGACCATCTTCGATGCCGTGGAAGGGAAGAGCAAGTTGCACATTGTG
GATTATGGCTTGCATTATGGGTGCCAGTGGCCGGGCCTGCTGGCTTGGCTGGCGACCAGG
GACGGCGGGCCACCGGAGGTGAGGATCACCGGGATTGACCTCCCGCAGCCCGGGTTCCGC
CCGGCTAAGAGGCTTGAGGAGACAGGGCGGGCACTCAGCAACTGTGCCCGTCAGTTTGGC
TTGCCGTTCAAGTTCCATGCCATCGCGGCCAAGTGGGAGACTATCCGTGCCGAGGACCTC
AACATCGACCCTGACGAGGTGCTTGTGGTGAATGACCTGTTCAATTTCAACACCTTGATG
GACGAAAGCCTTGTTATCGACAGACCCAGCCCCAGGGATGTGGTCCTCAGCAACATCCGG
GAGATGCAGCCAGATGTGTTCGTCCAAGGTGTTGTGAATGGTTCTAGCGGCCCATTTTTC
TTGGCCCGGTTCCGGGAGGCACTCTTCTTTTACTCATCGGTGTTCGACATGCTTGACACC
ACCACACCGCCAGAGAGCTACGAGCGCTTCGTTCTCGAGCGGGACATGTTCGGGCAGTGT
GCCCTGAATACTATCGCCTGCGAGAGTGCAGACCGGGTAGAGCGTCCCGAGACATACAAA
CAGTGGCAGCTGAGAAACCAACGTGCAAGCCTCAGACAGCTGCCACTGAAGCCGATTATC
ACCAAGGTGGCAACAGGCAAGGTCAAGAGCCTGTACCACAAGGAGTTTGTTGTGGATGTG
GATCAGGGGTGGTTGCTGCAGGGGTGGAAGGGCCGCATCCTATATGCTCACTCGGCGTGG
GTGGCAGACGACACTAGCTCCGAGTATTAG
>TaGRAS94 TraesCS4A01G176700
ATGACAGTGATATATCCACTCCAAATCCAATATAGTTTCACTGCACCATCAGAAATCAGC
ATGCACTCCACTATGGCTGCCACACCAGAGGAGCTGTTGGGCCTCGCTGAGCCTGCACCA
CTGTCCCCATCCGTCTTCCTCGACCTTCCTCCGACTCCGATGACCCATGATGACTCACAG
CAGCCGCAGAACGACCTGGCCCTGGAGTACATTTCGCGCATGCTCACGGAGGAGGACATC
GTCGACAAGTTCTTCTACCAGTACCCTGACCACCCGGAGCTCCTGCAGGCCGAGCAGCCC
TTCGCCGAGATCCTTGCCAATACCTCATCCGACGCCCACGAGTCCTTTGCCTCCTCCACC
TCCATCTTGATGCCCAGCCAAGGTAACGGCACGGACTTCATGGTTTCCAGGTGCCAGGTA
CAGTATCCAGCCTTCTTCTTGAACGGCACAGGCATTGCGGAGGCCAGTGGTTTGGTGTTT
CCCATTCCCAGCGAGAGCAGCACCAGAACGGACATGCTGTCGAGCATGGCTTTCTTCAAA
GGCATGGAGGAAGCCAACAGGTTCTTGCCCGCAGACAATGTGATGGTGGCTGGCAGGGGG
CGTAAGAAGAGGCCTGGCATGGATGGTGAGGTGGAGGCGGGCTTGGGCAGGAGCAGCAAG
CAAATAACAGTGCTGCCGCGTTGTGTCCAGGAGGAGGAGGAAGCCACCGCGCTGGAGATG
CTGGACCGGCTTGTCCTCAACGGCTACGACGCGCACCCGGGCGAGATGCAGGAGGTGGTA
CGCGTCACCTTGGAGGACAAGGAGAACAAGTCAGCAATTGGCAGGCGCGGGAGGCGCGGG
GCGAGGCACACGGTGGTGACTGACCTAGAGACCCTGCTGATCCGCTGCGCCGAAGCAGTG
TCCAGCAACGACGTGCACGGCGCGAGCAAGCTGCTGGAGCGGATCAAGTGGCACTCCTCG
CCGACGGGGGACGCCAAGCAGCGGCTGGCGCACTACTTCGCCCAGGGGCTGGAGGCACGG
CTGGCTGGCACGGGGAGCCGGCTGTACCGAGCGCTCATGGAGAAGCACACCTTAACCGTT
GGGCTCATCAAAGCCTTCCATCTGCACATGGCTGCGTGCTGCTCGATGAAGGTTGGTTTG
CTCTTTGCCATCAACACCATCTGCAAGGCCGTTGCAGGGAGGAGGAAACTGCACATTGTG
CACTACGGCATCACCACCGGATTCCAGTGGCCGGACTTGCTCCGGTTGCTGGCCAACAGG
GAGGGCGGCCCACCACAAGTGAGGATCACCGGCATTAACACCCCTCGCCCCGGGCTCCGT
CCGGCTCAAATAATGGAGGAGGCGGGGGACCGGCTCGGCAACTGTGCTAAGCAGTTCGGC
GTGCCATTCGAGTTCCGCGCCGTCGCATCCAAGCCGGAGGATGTCCGGGCTGAGGACCTG
CACATCGACCCAGACGAGGTCCTGGTCGTGAACAGCATGTACGAGTTCAGGACCTTGATG
GACGAGAGCCTAACCTTTGACATGGTGAGCCCGAGGGACATGGTGCTCAACAATATCAGC
AAGATGAGGCCGGCCGTGTTCGTCCAGTCCCTCGTCAATGGACCATACAGCGCGGCCTTC
TTCATGACGCGGTTCCGCCATGCCTTGTACTACTTCACGGCCTTGTTCGATGTGATGGAG
AACACCGTTCCACGGGACAACGACCAGAGACTTCTGGTGGAGCGGGACATGCTTGCACGC
TCCGCCATTAACATGATCGCCTGTGAAGGTGCAGACCGGGTGGAGCGCCCTCAGAACTAC
AAGGAGTGGCAGGCGCGGAACGAGCGAGCGGGGCTAAGGCAGCTGCCGTTGGACCCTGAT
GTTGTTCTGATGCTCAAGGACCAAGTGAAGAGTCGGTACCACAAGCATTTCATGATCAGC
GAGGATCACCGCTGGCTTCTGCAAGGATGGAAAGGCCGGGTGCTCTATGCACACTCCACA
TGGGCTTCTCAAGTGATAGATTGA
>TaGRAS95 TraesCS4A01G177100
ATGGCTCCCGCCCAGGAAGAGCCGTTGGGGCTCGTCAAGCCTGCGCCACCGCCACCGCCC
CCTTCCTTCTTCCTCGACCAACCCTCGATAACCAACGGTGGCTCACAGTCACAGCAGCCG
CAGGATGACCTGGCCTTGGCATACATCTCGCGCATGCTCATGGAGGAGGACATCACCGAC
AAGTTCTTCTACCAACACCCTGAGCATCCGACGCTCCTGCAGGCCGAGCAGCCCTTCGCT
GAGATCCTCTCAGCCTCCGGCATCGCCACAGCTGGTGCCCATGGGTCCTCCGCTTTACTT
CCAAGTCAAGGCAACAACACGGGCATCATGGCTTCCGCGTTCTTGTCCAGCGAGGTACAT
AGTCCACCCTTGTTCTTGAACGGCACAGTCACAGCGGAGGCGCCCAGGAGCGGCGTCACC
ATGGGCGACCTGTCGAGCATGGCTTTCTTCAAAGGCATGGAGGAGGCCAACAGCTTCTTG
CCCACAGTCAATGTGATGGTGGATGCTAGGGGGCGTAAGAAGAGGTCTGGCATGGATAGC
GAGACGGAGGCGTGCATGGGCAGGAGCAGCAAGCAAATAGCGGTGCGGGTGCTGGCGCAT
AATGATTCGGAGGAGGAAGAGACCGCACTTGAGCTGGACCTGCTCATCCTCAACGGCTAT
GACATGTACTCCAATGAGACGATGAAGGAGAGGGGGGGCCAGGCGGCGCATCAGAGCATT
TGCAGGAAGGCGCCGTGTGTGAGGCACAGCGCGAGGCAGATGGTGGTGGCTGATCTGGAA
ACGCTGCTGATCCGCTGTGCGGAGGCGGTGGCTACCAATGACCGGAGCAACGCCGGCGAT
CTACTGAAGAAGATCAAGCAGCACTCGCTACCAACAGGAGACGCAAGGCAGCGACTGGCA
TATTACTTCGCCGAGGGGCTGGAGGCACGACTGGCGGGCACAGGGAGGCAAATATACCAC
TCGATCACCGCGGCGAATCACACCTCCACCGTGGAGCTCTTCAAAAGCTACCACCTGTGC
ATAGCCGCCTGCTGCTTCCTGAAGGTGTCGCTTAACTTCTCCAACAAAAACATCTACAAT
GCCGTGGCGGGGAGAAAGAAGCTGCACATTGTGCACTATGGTGTCAACGATGGGTTCCAG
TGGCCGGATTTGCTCCGGTGGCTAGCAGACAGGGAGGGTGGGCCACCGGAGGTGAGGATC
ACCGGCATTATTAGCCCGCAGCCTGGGCCCTGTCCGGTTAAGCAAGCCAAGGAGACAAAA
CGCAGGCTCAGCTACTGTGCAAGGCAGTTTGGCGTGCCATTCAAGTTCCATGCTATCATA
GCCAAGTTAGAGACTGTCCACGCTGAGGACCTCGACATCGATCCAGACGAGGTGCTCGTC
GTGAACAATATGTTTCATTTCAGGACATTGATGGATGAGAGCCTCACCTTTGACATGGAA
AACCCAAGGGACCTGGTGCTCAACACTATCAGGAAGATGAAACCATCCATGCTCATCCAC
GCTGCTGTCAATGGAGCATATAGCTCGGCGTTCTTCATGACTCGTTTCCGCCAAGCGCTC
AACAACTTCACAGCGCAGTTTGACATGATGGAGAGTACCATGATGCAGAACAAAGACAAG
ATGTTACTGGTGGAGCGGCACATTTTTGCACGCTCTGTGATGAATATCATTGCCTGTGAG
GGCCCTGACCGGGTGGAGCGCCCTCAGAACTACAAGGAGTGGCATGCGCGGAACCAGCGA
GCCGGACTAAGGCAGCTGTCATTAGACCCTGACATTGTTAAGATGCTCAAGGACCAAGTG
AAGAAGCAGTACCACAAGCATTTCATGATTGATGAGGATCAACGGTGGCTTCTGCTCGGA
TGGAAAGGCCGGGTGCTCTACGCCCTCTCGACATGGGTAGCTGATGATGCTAGTGGCTCT
CAACTGGAGTAG
>TaGRAS96 TraesCS4A01G185900
ATGCACGGGCTATGTGCGCACGAGCAGGGCACGGTCGATGACCTGGCGCACCTTGGCCCG
GCCTTGTACGAGTGCATGGCGCATGTGATCGAAGGATCTTTTGAGAAGACTGACCGCAGC
CTTAGGAAGATCAGAAAGCTCGCCTCTTTAGTGGACGGGCCACTGCAGCGCCTGTCCATG
ATAATCGCCGACAGCTTAGCCCGCCGCCTTCTATGCCCCATCCAGGGCTTTGCTGCTGCC
CTTATCGATCCGTCTCGCTACCTCGAGCAGGCCTGCCTCCGGTCTGCCCGCGAGAACTTC
GCCAGCATCAGCCCCTACCTCAGCACTGGCTTTGTCACTATTAACCGGGCTATGCTGGAG
CAAGTCCAGGATCAAAAGGTTGTCCGAATTGTTGACTTGTCCTGCTCAACCACCCACCCG
TGGCAGTGGCTCAAGATTCTTCACGATTTCCATGGCCGCCCTGGGGGCCCGCCCGAACTA
CGTTTAACTGTCGTCCATGAAGACAGTGAGTTCCTGGACAACATGCAGGCGCTCCTGTGT
AGGCAAGCTGCTAACCTCAAGCTATGCTTTTATTTCGACAAGGTGATTGGCAAACTCGAG
ACATTGGACTTCAGCAATCTCCGTGAGATCCTGAAAATAAACTTTGGTGAGGCGGTTGTG
ATCAGCTGCGCTCTGCAGATGCATCGCCTCCTTGCGGTTGATGACAGCGTAAGCCGCGAC
GGCATTGCTCAGCTCCAGCAAATGGCAAACATGGCTCGGCTTAAGCAAATGGCCTGCTCA
GCATGCAGTCCGGCATCGACACTGAACTATCCGCAGACACCATCCCCTCAACGCCAGATA
CCAAGCCTGCTGGTGAGCTTCCTCTCTGCCATCCGTGCCCTTGAGCCGAAGATCATTGTG
ATGATGGAGCAAGACGCGGACCACAATGCCCCGCTGTTCCACGATCGGTTCACCAAGACA
GTCGACTACTACGCCGCCCTCTTCGATAGCCTCAATGCGGTGGATTCAGCCAGCCCGCAG
AGGGCGCGCGTGGAGAGGGTGCTCCTTGGCGAGGAGATAAAGAATATACTGGTATGCGAG
GGGGTCCAAAGGCTTGAGCGGCATGAGAAGCTGAGCCAGTGGGAAATGCACATGCAGCGT
TGCGAGGTTGACCATGTGCCCCTCAGCTTTGAAGCCATCAGGGAGGGCAAAGAGAGGCTG
ATGAGCTACGGATTGAAACAATGCAAGAGCGATGAAGACAATGCCGACCTTCTGCTGTGC
TGGGGTGCAACTCGTCTGTACTCCATCTCAGCCTGGAGGCCACACAGCTCGAACGCGGCG
CCAAATAAAGTGGCTGTCTAG
>TaGRAS97 TraesCS4A01G191300
ATGGTACGCAAGCGCCCGGCTCCGGACGTCGACCTGCCCCCGCCCCGGCGCCATGTGACC
GGGGACCTCTCCGACGTCACCGCTGCTACGGGCGGAGCAGCGCCCCCGCAGCAGCTCCCG
TCGGCGGTGGCAGGGAGCGCGCAGCTGCCCGCGCTGCCGATGCAGCTGCCGGCGTTCGGC
GGCCACCTGCAGGCGCCAGTGCCGGCGATGGACGTCGTTGTCGCACCGCAGGTCGCGACG
GAGGTTAACGTCAACAATGACAGCACGGCGTGGGTGGACGGCATCATCCGGGACATCATC
GGCAGCAGCGGCGCCGCGGTCTCCGTCGCGCAGCTCATCCACAACGTCCGGGAGATCATC
CACCCATGTAACCCCGGACTCGCTTCACTTCTAGAGCTACGCCTCCGCTCGCTCCTCGCA
TCCGACCTTGTCCAGCACCCGCCGCCACCTCCTCCTCTTCCTCCACATCATCCGCCCTCG
CTCCTACCCGGTGCCGGTGGCAACACGATACTCTCCGCCCCGCCAGTGCCGGCGCTCCCT
CCGCCGCCACCTCCCGACAAGCGGCGCCGGGAGGAGGAGCAGCAGAACCCGCCGCCGCAG
TCGCCGAAGCCGCCCCCTTCCGCGGAGGAAACCGCCGCGGCCGCCGCAGCCGCTGCAGCG
GCAGCTTCCGCCGCCTTGAAGGAGCGGAAAGAGGAGCAGCGGAGGAGGCAGCGCGACGAG
GAGGGTCTCCATCTGCTGACGCTCCTTCTGCAGTGCGCCGAGTCCGTCAACTCCGACGAC
CTCGACGAGGCCCAGCGCGCCCTGCTGGAGATCGCGGAGCTGGCCACCCCGTTCGGCACC
TCCACGCAGCGCGTCGCCGCCTACTTCGCGGAGGCCATGTCGGCCCGCCTCGTCAGCTCC
TGCCTCGGCCTCTACGCGCCGCTCCCCAACGCGTCGTCCCCCGCCGCGTCCCGCCTCGTC
AACTCGCGCGTCGCCGCGGCGTTCCAGGTGTTCAACGGCATCAGCCCCTTCGTCAAGTTC
TCGCACTTCACGGCGAACCAGGCCATCCAGGAGGCGTTCGAGCGGGAGGACCGCGTCCAC
ATCGTGGACCTCGACATCATGCAGGGGCTCCAGTGGCCGGGACTGTTCCACATCCTCGCC
TCCCGCCCGGGCGGCCCGCCCAGGGTCAGGCTCACCGGGCTCGGCGCGTCCATGGAGGCG
CTGGAGGCCACCGGGAAGCGGCTGTCGGACTTCGCCCACACGCTGGGCCTGCCGTTCGAG
TTCTACCCGGTGGCGGGCAAAGCTGGGAATCTTGATCCGGAGAAGCTCGGCGTCGACACG
CGGCGGCGCGAGGCTGTTGCCGTCCACTGGCTCCACCACTCGCTCTACGACGTCACCGGC
AACGACTCCAACACACTCAACCTCATCCAAAGGTTGGCGCCGAAGGTGGTGACAATGGTG
GAGCAGGACCTGAGCCACTCTGGCTCCTTTCTGGCCCGCTTCGTGGAGGCCATCCACTAC
TACTCGGCGCTCTTCGACTCGCTGGACGCGAGCTATAGCGAAGACAGCTCGGAGCGGCAC
GTCGTGGAGCAGCAGCTGCTGGCGAGGGAGATCCGCAATGTGCTGGCCGTGGGTGGCCCG
GCGCGGACCGGAGACATCAAGTTCGGAAACTGGCGGGAGAAGCTCGCGCAGTCGGGGTTC
CGTGCGGCGTCGCTGGCGGGCAGCGCCGCCGCGCAGGCTTCGCTGCTGCTCGGCATGTTC
CCCTCCGATGGCTACACTCTCGTCGAGGAGAATGGCACTCTGAAGCTTGGATGGAAGGAT
CTTTGCTTGCTCACTGCATCTGCTTGGCGCCCATTTCAGGCCTTAGGCCGTTAG
>TaGRAS98 TraesCS4A01G209800
ATGGAGACCATGTCATATCCTTGTTCCCCTCTTCTCTCCCTCCCCACACATGAAGAGAGC
AGCTTTTTCATGTGGTCTCCTCAAGTAGCTCTCCACGAGAATGCCACCATCCATGTTGAT
CATCCCACTGATCAGCAACCTGATAATGTGTTCTTGGACACTGCAGCTCAAGATTATGCT
AATGATTGGCATCAACAAGATGCTTCTGATCTTGGTGTGTTCACCTATTGTGATGAGAGG
ATTCTGGGCCAAGAGAGTGGCAACTTGGTCGCGATCCAGGAAGAGCTCATGGAGGAGAAC
AGTTTAACTGATCTCCTCCTCACTGGTGCAGAGGCGGTCGAGGCGGGGGATCCAAGATTT
GCCTTGGCAGTGTTCTCAAGGCTTGATGGCCTCCTCCTTGGCAGCCCTGAAAATGCAGCA
GCCGGCTCTTTTGATCGCCTGGCCTACCACTTTGCCCAAGGTCTGCGGTCCCGGATCTCC
AGTGCAAGCACCAGTTGCTCTCCGCCGGAGCCACTGGCGTCTGACAGAATGTCGGCGCAG
CAGATTATACAAGAGCTGTCACCGTTTGCCAAGTTTGCGCACTTCACTGCCAACCAGGCC
ATTCTAGATGCCACCAAGGGCGATACACATGTGCACGTTGTCGACCTGAACATTGGCGAG
GGCATCCAGTGGCCATCGTTCATGTCAGATCTTGCCCGTCATGGCGGCATGTCATTCCAC
CTCACGGCGATCACAGCAGACGCCGACTACACCGACGGCGTTCACCATGCATCTGCGCGG
CGGCTCTCGGAGTTCGCTGACTCCTTGAACCTCCCGTTCCAGTACAGCTGTCTCTGTTTA
CATAGTGATGAAGACCTGCATGAATTCTCCAAGAACTGTAAAGGTTCGGTGATCTTCTCA
TGCGACACAACAAGCATGCCTTACAAGTTGCTGAGCAAGTTACCGGCACTCCTACCTGCC
TGTGTTAAACTGTTACAGCCAAAGTTAATGGTCGTCGTAGAAGAGGAGCTGGTTAGAATC
GGAAAGGAGGTGTCTCTATGTAAGGCCTCCTTTGTCGACTTCTTCTTCGAGGCATTGCAC
CACTTTACCACGGTGTTCGAGTCACTGGCCAGCTGCTTCGTTGGTGGTAACCAGGGGGCG
TGCCTGAGACTTGTGGAGAGGGAGATGGTGGGGCCAAGGATACAAGACTTTGTGGGGCAG
TATGGGTCTATGACAGTTGAGGTCACTGCTCCTCGGGTTTTGGAAAGGTACGGGGCTTGT
GACCTGAGTGGTTGCAATGTTGCTCAGGCCAGGATGCTGGTTGGGTTGTTCAATAGGGGG
TTTGAGGTTGTGCATGAGAAGGGTAGGCTTGTGTTGTGCTGGAAGTCCAGGCCATTGACC
TCTGTGTCTGTTTGGGCTCCAATCTTAAAAGAAAGGAGCTCATGA
>TaGRAS99 TraesCS4A01G260600
ATGGCGTACATGTGCGCCGACAGCGGCAACCTCATGGCCATCGCGCAGCAGGTGATCCAG
CAGCAGCAGCAGCACAACCAGCAGCAGCAGCGGCACCACCACCACCACCACCACCTCGCC
CCGCCGCCCATGCCGATGCCGCCCGCCCCCGCGCCCCCGCACGCGCAGATCCCGGGCTCG
CTGCCGTTCGGGGCCGCCGGGTCCGCGGCCTGGCCCCAGGGAGAGAACTTCTTCTCCGAC
GTCTTCGGGGCGTCCGCCGCGGATGCCGTTTTCTCCGACCTCGCCGCCGGCGCGGACTTC
GACTCCGACGTGTGGATGGAGAGCCTCATAGGCGACGCCCCCGTGTTCCAGGACTCGGAC
CTCGACCGCCTCATCTTCACCACCCCGCCCCCGGCCGAGGCCGAGGCGGAGGCCGTCGCG
CGGGACGAGAATGCGCCGGCCGCGCTCCCCCCGGTCGCCGCCACGGCGCAGGCGGCGTGT
TCTTCCCCGGGCTCAGCCGACGCGTCCTGCTCCGCCCCCATCCTCCAGTCCCTCCTCGCC
TGCTCCCGCGCCGCGGCGGCCAGCCCAGGCCTCGCCGCCGCGGAGCTCGCCAAGGTCCGC
GCCGCGGCCACCGAGTCCGGGGACCCCGCGGAGCGCGTGGCCTTCTACTTCTCCGACGCG
CTCGCTCGCCGCCTCGCCTGCGGCGGCGCGGCGCAACTCGATACGGCGTCCGACGCGCGG
CTCGCCTCCGACGAGGTCACGCTCTGCTACAAGACGCTCAACGACGCCTGCCCCTACTCC
AAGTTCGCGCACCTCACCGCCAACCAGGCCATCCTGGAGGCCACGGGCGCGGCGACCAAG
ATCCACATCGTCGACTTCGGCATCGTGCAGGGCATCCAGTGGGCGGCGCTCCTCCAGGCG
CTGGCCACGCGCCCCGAGGGGAAGCCGTCTCGGATTCGCATCTCCGGCGTCCCCTCGCCG
TACCTGGGGCCGCACCCCGCGGCGTCCCTGGCCGCCACCAGCGCGCGCCTCCGCGACTTC
GCGCAGCTTCTCGGGGTGGACTTCGAGTTTGTCCCGTTGCTCCGGCCGGTGCACGAGCTC
GACCGGTCCGACTTCTCGGTCGACCCCGACGAGGTCGTGGCCGTCAACTTCATGCTCCAG
CTCTACCACCTGCTCGGCGACTCCGACGAGCCGGTGCGGCGACTCCTCCGCCTCGCCAAA
TCGCTCGGCCCGGCGGTGGTCACCCTCGGGGAGTACGAGGTGAGCCTCAACCGCGCCGGC
TTCGTCGACCGATTCGCCAGCGCGCTCAGCTACTACCGGGCGGTGTTCGAGTCGCTGGAC
GTGGCGATGGCGCGGGACTCCGAGGACAGGGCGACGCTGGAGCGGAGCATGTTCGGGGAG
CGCATCCGCAGGGCCGTCGGGCCGCCCGAGGGCGCCGACAGGACCGACAGGATGGCCGGC
AGCGCCGAGTGGCAGGCGCTCATGGAGTGGTGCGGCTTCCAGCCCGTCCGCCTCAGCAAC
TACGCCGAGAGCCAGGCCGAGCTCCTGCTCTGGGACTACGATGCCAAGTACAAGTATTCG
CTCGTCCAGCTGCCGCCGGCGTTCCTCTCGCTCGCGTGGGAGAAGCGGCCTCTGCTCACC
GTCTCCGCCTGGCGGTGA
>TaGRAS100 TraesCS4A01G271000
ATGAAGCGCGAGTACCAGGACGCCGGCGGGAGCGGTGGCGGGGGCGGCATGGGCTCGTCT
GAGGACAAGATGATGGTGTCGGCGGCGGCGGGGGAGGGGGAGGAGGTGGACGAGCTGCTG
GCGGCGCTCGGGTACAAGGTGCGGGCCTCCGACATGGCGGACGTGGCGCAGAAGCTGGAG
CAGCTGGAGATGGCCATGGGGATGGGCGGCGTGGGCGCCGGCGCCGCCCCCGACGACAGC
TTCGCCACCCACCTCGCCACGGACACCGTGCACTACAACCCCACCGACCTCTCCTCCTGG
GTCGAGAGCATGCTGTCGGAGCTCAACGCGCCGCCGCCGCCCCTCCCGCCCGCCCCGCAG
CAGCTCAACGCCTCCACCTCCTCCACCGTCACGGGCGGTGGGTACTTCGATCTCCCGCCC
TCGGTTGACTCCTCCTGCAGCACCTACGCCCTGCGGCCGATCCCCTCCCCGGCCGGCGCC
GTCGGGCCGGCCGACCTGTCCGCCGACTCCGTGCGGGACCCCAAGCGGATGCGCACTGGC
GGGAGCAGCACCTCGTCGTCGTCATCCTCCTCGTCCTCTCTCGGTGGGGGCGCCAGGAGC
TCTGTGGTGGAGGCTGCTCCGCCGGTCGCGGCCGGGGCCAACGCGCCCGCGCTGCCGGTC
GTCGTGGTCGACACGCAGGAGGCCGGGATTCGGCTGGTGCACGCGCTGCTGGCCTGCGCG
GAGGCCGTGCAGCAGGAGAACTTCTCTGCCGCGGAGGCGCTGGTGAAGCAGATACCCTTG
CTGGCCGCGTCCCAGGGCGGCGCGATGCGCAAGGTCGCCGCCTACTTCGGCGAGGCCCTC
GCCCGCCGCGTCTTCCGCTTCCGCCCGCAGCCGGACAGCTCCCTCCTCGACGCCGCCTTC
GCCGACCTCCTCCACGCGCACTTCTACGAGTCCTGCCCCTACCTCAAGTTCGCCCACTTC
ACCGCCAACCAGGCCATCCTGGAGGCCTTCGCCGGCTGCCGCCGCGTGCACGTCGTCGAC
TTCGGCATCAAGCAGGGGATGCAGTGGCCCGCCCTCCTCCAGGCCCTCGCGCTCCGTCCC
GGCGGCCCTCCCTCGTTCCGCCTCACCGGCGTCGGCCCCCCGCAGCCGGACGAGACCGAC
GCCTTGCAGCAGGTGGGCTGGAAGCTCGCCCAGTTCGCGCACACCATCCGCGTCGACTTC
CAGTACCGCGGCCTCGTCGCCGCCACGCTCGCGGACCTGGAGCCATTCATGCTGCAGCCG
GAGGGCGAGGAGGACCCGAACGAGGAGCCCGAGGTAATCGCCGTCAACTCGGTCTTCGAG
ATGCACCGGCTGCTCGCGCAGCCCGGCGCCCTGGAGAAGGTCCTGGGCACCGTGCGCGCC
GTGCGGCCGAGGATCGTCACCGTGGTGGAGCAGGAGGCCAACCACAACTCCGGCACATTC
CTGGACCGCTTCACCGAGTCTCTGCACTACTACTCCACCATGTTCGATTCCCTCGAGGGC
GGCAGCTCCGGCGGCCCATCCGAAGTCTCATCGGGGGCTGCCGCTGCTCCTGCCGCCGCC
GGCACGGACCAGGTCATGTCCGAGGTGTACCTCGGCCGGCAGATCTGCAACGTGGTGGCC
TGCGAGGGGGCGGAGCGCACAGAGCGCCACGAGACGCTGGGGCAGTGGCGGAACCGGCTG
GGCAACGCCGGGTTCGAGACCGTGCACCTGGGCTCCAATGCCTACAAGCAGGCGAGCACG
CTGCTGGCCCTATTCGCCGGCGGCGACGGGTACAAGGTGGAGGAGAAGGAGGGCTGCCTG
ACTCTCGGGTGGCACACGCGCCCGCTGATCGCCACCTCGGCATGGCGCCTGGCCGCGCCG
TGA
>TaGRAS101 TraesCS4A01G430600
ATGTTGGCGGGCTGCTCCTCCTTGTCGTCCAGGCATCAGATGAGCACGGCGCAGCGACTA
CCATGCGGCTTCTCCAAGCGGGCCGGCCGCGGCGACTCGGCGGTCCCCGGCGCCGCCCCG
GGCGCCGACGGCAGGGGAGGCAACGGCACCTGCTCCTTCCGGCCGCACCCGGCGCCGCCG
GTCACCCAGGCCGTCTCCTGGGGCGCCAAGCCGGAGCCCTCCGTCGGCGGCGACTGGGAG
AGGCGGGGCGGGGCCGTCAAGCGCGCGCACGAGGAGGCGGCCGCGGAGGAGGAGTACGGC
GCCCCCGCCGCCCGCGCCAAGCGGACGCGGATGGGCGGCGACGGCGACGAGGTATGGTTC
CATCAATCCATTGCAGGGCCGGCGGCCTTGATGCAGGTGGCCGCCGGGGAGGGGGGAGGG
GAGGAGGAGGAGGTGGCGGAGGAGCAGAAGGTGTTTCTTGTGCCGAGCGCCGCGGCCTTC
CCGCACGGCATGGCGGCCGCCGCGGGGCCCTCGTCGCTGGCCGCGGCCAAGCAGGAGGAG
TTCAGCAAGTCGCCGTCCCACTCCTCGTCCTCGTCGGGCACGGACGGCGGCTCGTCGGCC
GTGCTGCCCGTTGAGCCTGCTGGCGTGAGGGGCTTCGTGGTGCCCGAGGCGGAGCGAGAG
GCGCTGGAGCTGGTGGGCGCGCTCACCGCCTGCGCCGAGGCCCTCGCCGGCTGCCAGCAC
GACGCCGCCAACTACTACCTGGCGCGGCTCGGCGAGACGGCCTCGCCGTCCGGGCCCACG
CCGCTGCACCGCGTCGCCGCCTGCTTCGCCGAGGCGCTCGCGCTCCGCGCGGCCAACATG
TGGCCGCACGTCTTCGACGTCACCCCGCCGCGCGAGCTCACCGACGGCGCCTTCCACGAC
GACGACGACGCCCTGGCGCTGCGCGTGCTCAACAGCGTCACCCCGATCCCGAGGTTCCTC
CACTTCACGCTCAACGAGCGCCTCCTCCGCGCCTTCGACGGCCACGACCGCGTCCACATC
ATCGACTTCGACATCAAGCAAGGCCTCCAGTGGCCGAGCCTCCTGCAGAGCCTGGCGGCG
CGGACGCCGCAGCCGCCGGCGCACGTGCGGATCACCGGCGTCGGCTCGTCCAGGCAGGAG
CTGCAGGACACCGGCGCGCGCCTCGCGCACGTGGCCGCCGGGCTGGGGCTCGCCTTCGAG
TTCCACGCCGTGGTGGACCGCCTCGAGGACGTGCGCCTCTGGATGCTCCACGTCAAGCGC
GGCGAGCGCGTCGCCGTGAACTGCGTCCTCGCCGCGCACCGCCTGCTCCGCGACGAGACC
GGTGGCGCGCTGTCCGACTTCCTGGGGCTCGTGCGCAGCACGGGCGCCGCCGTCCTGCTC
CTCGGCGAGCACGAGGCGGCGGGGCTGAACGCCGGGCGGTGGGAGGCGCGGTTCGCGCGC
GCGCTGCAGCACTACGCCGCGGCGTTCGACGCGGTGGGCGCGGCCGGCCTGCCGCCGGCC
AGCGCGGCCAGGGCCAAGGCGGAGGAGATGTTCGCGCGGGAGATCCGCAACGCGGTGGCG
TTCGAGGGCTCCGACAGGTCGGAGCGGCACGAGAGCTTCGCGGGGTGGCGGCGGCGCATG
GAGGACGGCGGGTTCCGGAGCGCCGGCATCGGCCACCGGGAGGCGATGCAGGGGCGGATG
ATCGCGAGGATGTTCGCGCCGGGCAAGTACGGCGTGCACCCGCAGGGCGACGGCGAGGGG
CTCACGCTCCGGTGGCTCGACACCCCGCTCTACACCGTGACGGCGTGGGCGCCGGCCGGC
GACGGCGCAGGAGGCAGCGCGACCGTGTCCGCGTCCACCACCGCCTCGCACTCTCTGCAG
AGCTGA
>TaGRAS102 TraesCS4A01G465000
ATGTCCAACACAAAGATGGCGGACGGTGACCAACACAGTGAGAAAATTGCTGCCCTGGAG
AAGGCGTTGCTCGATGAGAGCGTGGATCCAATCGATCTACCTTTCTCTCTACTCAAGTCC
ATCACAGGGAATTTCTGTGAAGCTCAAGAAATTGGCAGGGGCGGGTATGGAGCAGTCTAC
AAGGGAGTGCTTCCAAGTGGTCGCATTATTGCCGTGAAGAAGCTCTTCGAGAGGTTTGAG
ATCCTGGACAAGAATTTTGAGAGTGAGGTCGCATGTCTTGTTGGGGTAAAGCACAAGAAC
ACATTGAGATTCCTCGGGTACTGCTCTGAGACACAGCTCGTGGTAATGCCATACGACGGG
AAGCTTGTATGTGCAGAAGAACGGCAGAGGCTGCTCTGCTTCGAGTACATATGCAAAGGG
AGCATTGCTGACTATCTCTCCGACGCTTCTTATCAACTTCACTGGACTGCAATAATCAAG
GGGATATGTGAGGGTGTACATTATCTTCATCAGCAACGTATTATTCGCATGGACCTCAAA
CCTCAAAATGTATTATTGGATGATAATATGGTGCCCCGAATTGCGGATTTCGGTCTCTCA
CGGCGCTTAAGTGGAAGCCAGAGTCGGGTTATTACTGAAAACAAGCTTGGGACGATGGGA
TATATGGCACCGGAATTCTTAAATCGTGGTGAAATCACCTTCAAGACAGATGTATACAGT
TTAGGTGTTATAATCATGGAGATCCTTATGGGACATAAGGAATGCTCCAATGTTGAGAAG
GTAGTTGAAAGTTGGACGAACAAGTTTGGGGCATCAAAGAACCAGACATCACTCGAACAA
GTAAAAGTATGTGCTGAGATAGGGATTAAATGCACCAACTATGACCCTGGGAACAGGCCT
GCTACATGGTTTATCGTCAGTGAATTTGAAAAGATGGTTGAACAGGAAACTTCAAGAAGG
TCTGTTACAAGTGATGAAGCTATAACAGAAGGGCAATCTACTGTTCGAGAGCGAGTTATA
ACCAACACTGTCCTTGAGGAATCTCGCTTACTCACATCATATGATATACCAACTTTGTCT
GCGGAGAATTTAACGATGAAGGAGCTACTGATTGTTTGTGCTAAAGCTGTGGCGGACGAC
AAGGCCACCAACATCTCTTGTTCAAGTATCAGTCAGGACATAATTGTAGAGTTGAGGAAA
ATGGTTTCAGTGTGTGGTGACCCACTCCAGAGGTTGGGAGCCTACATGTTGGAGGCCCTT
ATTGCCAGGATTTTCTCATCAGGACACTCGGTCTGCAAAGCCTTGGAGTCTGACGCTGAA
GACTTCATCTCATACAGGAATCTACTGTTTGAGTCCTGCCCCTACTTGAAGTTTGCTTAC
CTGTCGGCTACCGGCGCGATTGCAGAGGCTACAAATGGAGAAGATAGGATTCATATCATC
GATTTCTCTATCTGCGATGGGGTTCAGTGGGTAACTCTCCTCCAGGCACTTGCGAGACGT
GCTGGTGGTGCACCAGCTGTGAGGATCACAGGAATAGATGACTCAGTACAAGCATACACG
CTAGGCAGAAGCAAGCTAGAGCTAGTTGGAAGGAGGCTGTCGCGTATTGCTGGCGCATGC
AACGTCCCCTTTGAATTCTGCGCGGTTGCCATCACTGCAAGCCAATTGAAGGCGGGCCAC
CTGGGTGTCATCCGTGGTGAAGTTGTTGCGGTGAACTTCAACCTGGGGCTGCACAAAATT
TCTGATGATGATGAGTCCTCTTTAAGCCAGCGAGACCGGATCCTGAAACTGGCCAGGAGC
TTGTCGCCCAGGTTAGTCACCCTTGTGGAGCATGAGCTCAACACCAACGAAGCCACCACT
TTCGCAGATAGGTTCGCGGAGACGCTTGACTACTACACCGCTGTCTTCGAGTCCGTTGAC
TTATCACTCCGGAGGGATGCCAATGAAAGGATCGACATGGAGCAGCACTGCCTCGGAAAG
GACATGGTGAACCTCATTGCCTGTGAGGGCGCGGAAAGGGTGGAACGACACGAGCTCTTC
GGCCAGTGGAAGGCGCGCCTCATCAAGGCTGGCTTCACACCCTCTCCGCTCAGCTCGCAC
GTAAATGACACCATCAAGAAGATGCTGCTGAGGTACAGTTGCCACTACCGGTTCGAAGAG
AGGGACGGTGTGCTCTACCTCGGATGGAAGGACAGGCCACTGGTGGTTACGTCCGCCTGG
CATTGA
>TaGRAS103 TraesCS4A01G466700
ATGCTGCAAAACTACCTCCTTGACACCGGCTTCCCTGGCCTCCTCCACGCGCACTTCTAC
GAGTCAGGCCCCTACCTCAAGTTCGCACACTTGACCGCGAACCAAGCCATCCTGGAGGCA
TTTGCTGGCTGCCGTCGTGTCCACGAAGTCGACTTCGGCATAAAGCAGGGTATGCAATGG
CCTGCCTTTCTCCAAGCCCTTGCCCTCGGTCCCGGCGGTCCTCCGTCTTTCCGCCTCACC
AGCATTGCCCCGCCGCGTCCGAACAAGAACTTCTTGCAGCAGCTGGGCTGGAATCTTGCC
CAGTTCGCGCACACTATCCAAGTGGATTTCCACTACCGCGGCCTCGTCGCCGCTACGCTC
GCTTACCTGGAGCCATCCATGCTGCAGCCGGAGGGTGAGGAGGAGGACCGAAATGAAGAA
CCCGAGGTAATCGCCATCAACTCCGTCTTCGAGATGCACCGGCTGCTCGCGCAGCCTGGC
GCCCTTGAGAAGGTCCTAGGCACCGTGCACGCCCTGCGGCCGAGGATCATTACCATGGTA
GAGCAGGAGGTAAACCACAACGGCTCTTTCCTGGACCGCTTCACCGAGTCTCTGCAATAC
TACTCTGCCATGTTCGATTCTCTTGAGGGTGCCGGCTCTGGCCCGTCCGAAGTCTCATCG
GGGGCTGCTGCTGCTGGTGGTACGGACCAGGCCATGTCAGAGGTGTACCTTGGCCAGCAG
ATTTGCAACGTGGTGGCTTGCGAGGGCGCGGAGCGCACAGAGCACCACGAGACTCTGGAG
CAGTGGCGGAACCGTCTTGGCAATGCCGGGTTCGAGACCGCGCACCTGGGCTCCAATGCC
TACAAGCAGGCCAGCACGCTGCTGGCTCTCTTCAGCGGGGCCGATGGGTACAAGGTGGAG
GAGCAGGAAGGTTGCCTAACACTTGGGTGGCACACTCGCCCGCTGATCGCCACTTCGGCT
TGGCGCCTCGCCGCACCGTGA
>TaGRAS104 TraesCS4A01G482000
ATGATCACCACCATGTCCTCCTCCTGCAGCGGCCTGGGCGGCGGCGGCGCGGCGGCCAAC
TCGAAGCGCAAGTCGCCTGAGCCGACGTCGGTGCTGTACAACCGGAGCCCCAGCCCGCCC
ACCTCCTCGTCCGCGCACTCCTCGGAGCCGCCGCCCATCAGCGCCGAGGACTGGGACGCC
GTGCTGCTCTCCTCCGGCGGCTGCGACCACGCCATGGCCGCCGCCGCGCACGGCACCCGG
GAGGACAGCTCCTTTCTGAGGTGGATCATGGACGCCGGGTACGCCGACGGCGACGGGGAC
GCCTTCGGCTTCAAGGGCCCCGCCCCCTTCGACCCCCCCTCCTTCCTGACCCCGCCGCCC
CTCCACCCGCCGCCGGAGGAGGCCGCCTTCTCGCTCCCGCAGCTCCCGCCGCAGCTCTCC
GTCCCGGCGCAACCGCAGCCGCAGCAGGGGCAGGTCCATTTCCCCGTCTCCTCCGCCGCA
GCGGGCGCCGTCCGAGAAGGAGATCTCGAGCCCCAGGCGGCGGTGGACGAGCTGCTGGAG
GCGGCGCGGCGCGCCGACGCCGGGGACCCCGCTGGCGCGCGCGAGATATTGGCGCGGCTC
AATCACCGGCTCCCCTCGCCGCCCGCCCCGCCGGGCCACCCTCCCCTGCTCCGCGCCGCC
GCGCTGCTCCGGGACGCGCTCCTGCACCGCCTCCTCCCGCCCGCGGCCGGCGCCGGCGCA
GGCTCCGTCCTCTCGCCGCTCGACGTCGCGCTCAAGCTCGCCGCGCACAAGGCGCTGGCG
GACGCGTCGCCCACCGTCCAGTTCGCCGGGTTCACGGCCACGCAGGCCTTCCTCGACGCG
CTGGGCGCCGGCGCGCGCCGCGTGCACGTCGTGGACCTGGACGTCGGCTTCGGGGGCCAC
TGGCCGCCGCTCATGCAGGAGCTCGCGCACCACTGGCGCCGCACGGCCGCGCCGTCGACG
CCGCCGCCGAGCCTGAAGGTGACGGCATTGGTGTCGCCGGGGTCGAGGCACCCGCTGGAG
CTCCACCTCACGCAGGAGAGCCTGGCGCGCTTCGCCGCGGAGCTGGGCATCCCGTTCGAG
TTCGCCGCCGTCGCCTTCGACCCCTCCAGCGCCTCGCCGCCGCCGGGCCTGTCCGCGGCG
CCCGACGACGCCGTCGCCGTGCACATCACGGTCGGCACCGAAACCTCCGGGCCGACACCA
GCCTCCCTCCGCGTCGTGAGGCAGCTCCGCCCCGCCGTCGTCGTGTGCGTGGACCACGGC
TGCGACCGCGCCGACCTGCCGCTCCCGAGCCACGCGCTGAACGTGCTCCGCTCCTGCGCC
GCGCTGGTCGAGTCGCTGGACACGCCCGGCGCGTCGCTGGACGTGGCGGCCAAGGTGGAG
CAGTTCATCCTGCGGCCGAGGGCGGAGCGCCTGGTCGCCGGGGCCGGCGGCGAGAAGCTG
CCCCCATGGCGGTCCACGTTCGCGTCCGCCGGGCTCGCGCCGCTGCAGCTCAGCAATGCG
GCGGAGGCGCAGGCCGAGTGCCTGCTCCGGCGCACGGCCAACCATGGCTTCCACGTCGAG
AAGCACCAATCAGCGCTGGCGCTCTGGTGGCAGCGGTCGGAGCTCGTGTCAGTGTCGGCA
TGGCGGTGCTGA
>TaGRAS143 TraesCS5A01G080300
ATGGGCTCCTCCTCCTACCTCCCCCACGACATGGATTTCTCCCCCTACCTCCCCGCCGAC
ATGGGCTCCCCCACCGCCGACGACCCCTCCCTCAACCTCTACCTCTCCGACCTCATCCCC
GGCTCGCCCTCCGAATACCTCGACCTCCCCCTGACCCCGCACCACGAGCAGGAGCACCAG
AAACCCTCCCCCGACGGCCACGGCGGCGGGGGCGGCGGCGGCGGCGGCGGCGACTCCCCC
TCCTCCACGCCGGAGGACCTCGTGCTGCCCTTCATCTCCCGCATACTCATGGAGGAGGAC
ATCGACGACAAGTTCTTCTACGACTTCCCCGACAACCCCGCGCTCATCGAGGCGCAGCAG
CCCTTCCTCGAGATCCTCTCCGATCCCTCCTCCAACTCCACCTCCGACGACAGCAACAAC
CGCGCCGTCTCCCCGTGCTCCCCCTCCGACGCCTCCGTCGGCACCGCCGCCCAGCTGCCC
CCCACGCCCGCCGCCGTTGACTCCTACGACCGCTTCCAGTTCGAGCCCGTCGACCTCGAT
CCCGCCGCCTTCTTCGGCGGCGGCGCCAACTCCGACCTCATGAGCTCCGCCTTCCTCAAG
GGGATGCAGGAGGCCAACAAGTTCCTGCCCAGTCAGGACAAGCTCGTCATCGACCTGGAG
GCCTCCTCTGGCCAGTTCTTCAAGGGCGTCGAGGAGGGCAACAAGTTCCTGCCCAGGGAG
GACAAACTCGTTGTTGGATTCAATGGCCACGCAGCTCCTGCGTCGGCCCCAGCTGTGCTC
AGCCTGAAAAAGGAGGAGGTGGTGGATGCGGTCTCGGCCAACTCTGGTGGCGGCCGAGGT
CGGAAGAACCCCTACCATGATGACGAGCTGGAGCAGGAGGGTGGCAGGAGCAGCAAGCAG
AGTGCGCTGGGAGACGACGTCTCTGCACGGGAGATGTTCGACAGGATGCTGATGCCCTCA
GACGAGATGTGCATCGTGCAGATGCAGAACCTGCGGATCGCCATGCAGGAGGCGGTGGCC
AAGAATGATGGCGGCGGTGGGAAGGGGGCCAATGGCAAGGGGAGGGGCCGGCGTGGTGGT
TCCGATGTGGTGGACCTGCGCACGCTGCTCATCCATTGCGCGCAGGCTGTTGCCACGGAT
GACCGCCGGAGCGCTACAGAGCTGCTGAAGCAGATCAAGCTGCATGCTCGCCCTGATGGC
GATGGGACTCAGCGCCTCGCTCATTGCTTTGCAGAGGGCCTGCAGGCGCGGCTGGCGGGC
ACAGGTGGCCTCGTACACCAGTCGCTCATGGCAACACGCATCTCAGCTGTGGACATGCTC
AAAGCTTACCAGCTGTACATGGCAGCCATCTGTTTCAAGAAGGTGTCTTTCCTATTCTCA
AATAGTACAATCTATAATGCCTCCTTGGGGAAGAAGAAGATACATATCATCGATTATGGT
ATACAATATGGGTTCCAGTGGCCGTGCTTTCTGCGACGGATATCAACAAGGCCTGGAGGG
CCGCCAGATGTAAGGATCACTGGTATCGATCTCCCTCAGCCTGGGTTCCGGCCAAGAGAG
CGGATTGAAGAGACAGGGCGCAGGCTCAAGAAGTATGCCAATGAGTTTAATGTGCCGTTC
GAGTACCGGGCCATCGCGACGGCAAAGATGGAGTCGCTCCGCAAAGAGGATTTGAAGATT
GATCCTGATGAGGTACTCATTGTTAACTCCTTGTTTCAATTCAAGAACTTGATGGACGAG
AGCGTTGTGCTTGAGAGCCCAAGGGATGTTGTGCTCAAGAACATCAGGAAGATGCGGCCC
CACACATTCATCCATGCAATCGTGAATGGCTCATTCAGTGCCCCATTCTTCGTGACACGG
TTTCGGGAGGTTCTGTTCTACTACTCAGCCCTTTTTGATGTTCTGGACACAACCACCCCA
AGGGATAACGAACAGAGGATGCTGATTGAGCAGAACATCCTTGGGCGTGCTGCCCTGAAT
GTCATTGCCTGTGAGGGTACAGATAGGGTGGAGCGTCCTGAGACGTATAAGCAATGGCAG
GTAAGGAATCAACGGGCAGGTTTGAAGCTGCTGCCATTGAATCCAGAGGTCATTGAGCTA
GCGAGAGACAAGGTCAAGAACTGCTACCACAAGGACTTTGTGATTGATATAGATCAGCAC
TGGCTCTTGCAAGGATGGAAAGGGCGCATCCTCTATGCCATCTCGACATGGACGGCAAAC
GATGCTAGCTCATAA
>TaGRAS144 TraesCS5A01G135000
ATGCGGACAAAGATGGCATTGCGCGTGCCGCAGATGCGTCCAGCCTTGGAGAGACCCGAG
GTGACACAAGAGACAAGCTCACCACATCGGAAGGGAGTGGAACCGCGCACTTGGGGTGGG
ATAGCATCCATCATGTTCCAGCAGCAGCAGCCGCAGCCGCAGCCGCAGCGCCAGCAGCAG
CAGGAGGACGTGATGTCGTCGGCGACGTCGTCGCCTGCGTCCACGCTGTACTCTCCCATG
CCGTACGCTTTCGCGGGGACGTCGGTGCAGGAGCTGAGCTCGGACCAGTGCAGCGTGCGC
CTCATCAGCCTGCTGTACCAGTGCGCCTCCGAGGTGGCCGCCGGCGAGTTCGACCGCGCT
AACCTCTGCCTGGAGCACATCATGCAGCTCGCGTCGCTGGACGCGCCTCACACGCTGCAG
CGCCTCGCCGCCGTCTTCGCCGACGCGCTGGCCTGCAAGCTGCTCAAGCTCCTGCCGGGC
CTCTCGCGGGCGCTCCTGTCGTCTTCGAGCTCCGACGACGCCCACCTCGTCCCGGCCGCG
CGCCGCCACATGTTCGACATGCTCCCGTTCCTCAAGCTCGCGTACCTCACCACCAACCAC
GCCATCGTCGAGGCCATGGAGGGTGAGCGGTTCGTCCACGTCGTCGACCTCTCCGGCCCT
GCCGCCAACCCCGCGCAGTGGATCGCGCTGTTCCACTCGTTCCGCGGCCGGCGCGACGGC
ACGCCAAATCTCCGCATCACCGCCGTCCATGAGAGCAAGGAGTTCCTGGCTGGCATGTCC
GCGGTGCTCGTCAGGGAGGCCGAGGCGTTCGACATCCCGTTCCAGTTCAACGCTGTGGAG
GCGCGGCTCGAGGACATGGACTTCGACGCGCTCCGGCACAACCTCCGCGTCAGGTCCGGC
GAGGCGCTCGCGGTGAGCGTCGCGCTACAGCTGCACCGCCTCCTCGCGGCCGACGACACC
GGAGGCAGGCGGCAGGGCGGCCTCACCCCGCTCCAGATCATCGCGCGGTCCAGCCCGAGC
AGCTTCGGGGAGCTCCTGGAGCGGGAACTGAACACGCGGCTACAGCTGAGCCCCGACGCG
TCCGCGTTCTCCTCCATGTCGCCGCAGTCCCCGATAGGCGGCCACTTCCCCGCCGTAGGG
CAGCAGAGGCCCAAGATCGGGTCCTTCCTGTCGGCGGTGAAGGCGCTGTCTCCCAAGATC
ATGGTGGTGACGGAGCAGGAGGCGAACCACAACGGGGCGGCGTTCCACGAGAGGTTCGAC
GAGGCGCTCAACTACTACGCATCGCTGTTCGACTGCCTGGAGCGCGCGGCGGCGGCGCAG
CGGGGCAGCGCGGCGGCGGAGCGGGCGCGGGTGGAGCGGTCGGTGCTGGGGGAGGAGATC
AGGAGCATCGTGGCGTGCGAGGGCGGGGAGCGGAAGGAGCGGCACGAGCGGGCGCGGCAG
TGGGCGGGGAGGATGGAGGCGGCGGGGATGGAGCGGGTGGGACTGAGCTACAGCGGCGCC
ATGGAGGCGAGGAAGCTGCTGCAGAGGAGCGGGTGGGGCGGGTACGAGGTGAGGCACGAC
GCCGAGGGGCACTGCTTCTTCCTCTGCTGGCACAAGAAGCCGCTGTACGCCGTCACCGCG
TGGAGGCCGGCGGGGTACCACCACTCCGGCGGCGCCAGGTCCAGGTGA
>TaGRAS145 TraesCS5A01G139000
ATGACATCGACCCCGCAGCCTCCCCGCGATCTCGCGCACGCCGCCCCACCCGCGCAGGAC
CTCACCGGCCTCGGCCTCGGCCTCGCGGCCGCGAGGTCCCTCCGCCACCGTCCGCCTCGC
CAAGGATCGATGCCTTCAGGTTCTGTGGAGCACCAGACCATTTCAGGCTCACTGATCCAC
TCAATGATTCAGTTCTGCGGAGCACCAGAGTACTTCATGTTCAATGATCCGCAGCCGGTG
ATCCCACACCATGCGGCCGCGGAACCCAGTCCCAATGCTCCCGTGGCCACCCTCTCCAGG
GCCACCAACACAGAGACCGACAACCCCGAAGACTGGGAGTTCATCTCCGACGAGTCGCTC
AACTACATCAGCCGGATGCTCATGGAGGAGGACATTGATGAGAAGGTCAGCGTGTACCAG
GAGGAGTCCGCCACGCTCCGTGCCACCGCAAAGCCCTTCTATGACATCCTTGGGCACAAG
TTCCCGCCGTCCCCTGACCGCACGCTCACCACTTGGTCCCTGGACAGCCCCAGTGAGAGC
AGCAGCAGCGGTCATGCCCAGTCCTTGTCCAGTGTGGGTACTAGCGGCAGCATCGGTGGT
GCTGTTCATAGCAACCAGTGCCATAATGTTGGACACTCTGAGCAGCTGGAAGCTTATCGC
GGCTTCTGTGGCCGATCTTCTCAGCCACTGGTTGCCTCATCAAGTGGTGTTTCTGATGCA
GCAGAGTCACTAGAAGATCCTTTGATCACCAACGGCAGGATCCCCGAGTATTTGTTCGAG
AGCCTTCCAACTTGGGATTTCAGGAGAGGTGTCGAGGAAGCACAGAAGTTTCTCCCTGGT
GGTGATAAGCTAGTGATTGATTTAGAAGCTGCTGGTGTCTCAAAGCCTCAAGAAGCAGTG
AAAGACATTCCTTTCAATGTCAGCAGGACAGAGGTCTTGAAGGCCAAGAAAAACAGACAG
AGCGAAGATCTTGACTTGATAGAAGGACGAAACATTAAACAATCTGCATTCTGTTCCGAT
GAGCCTGATGATTGGGTTGAGATGTTTGATGATTTGTTTCGTCAAACTGAAAAGAAGGCT
ACAGTTCTGCGAGAAAAGATGCGCAGCGAAGCTTCCAAGAATTCTCAGGTCATTCAAACG
AAAGGAACAACTGGGGTGAAGACACGGGGCAGGAAGCCGACAAAAAATGATGTGGTGGAC
CTTAGGACCATCCTCATCCACTGTGCACAGGCAGTGGCAGCTGATGACCGCCGAACTGCT
AATGAGTTGCTGAAGCAAATAAAACAGCATTCTAAGGTAAATGGGGATGGCAGCCAGAGG
CTGGCGTTTTGCTTTGCACAGGGTCTCGAGGCTCGCTTGGCTGGTACAGGGAGCCAGCAG
TACCATAGGCTTGTAGCAAAGCGGACAACCGCGTCCGACATGCTTAAGGCGTACCATCTT
TACTTTGCAGCATGCCCATTCAAGAGGCTCTCACATTTCCTCTCCAATCAAACAATCTTG
AGCATGACAAAAAATGCAAAGAAGGTGCACATAATTGACTTTGGCATTTATTTTGGCCTC
CAATGGCCATGCCTCATCAGGCGTCTCTCCAAGAGGGAAGGTGGTCCACCAATTCTTCGC
ATCACGGGAATTGATGTACCCGAGCCTGGTTTCCGCCCTACCGAGCGCATCGAAGAGACG
GGACAGAGGCTTGCGGAGTATGCCAAGAAGTTTGAGGTGCCTTTTGAGTACCATGGCATA
GCATCAAAGTGGGAAACCATCCGTGCTGAGGATCTCAAGGTTGGCAAAGACGAAGTGGTG
ATTGTTAATTGCCTGTACCGTTTCAGAAATCTTATTGACGAAACAGTGGCTGTAGACAGC
CCTAGGAATAGGGTGCTCAACACTATAAGGCAAGTGAATCCAGCAATTTTCATCCATGGG
ATTGTGAATGGGTCATACAGTGTTCCTTTCTTCATCACACGTTTCCGTGAGGCATTGTTC
CATTTCTCTGCATTGTTTGACATGCTTGAGGCAACTGTGCCGCGGGATGATGACCAGCGT
AGGCTCATAGAGAGGGATCTCTTTGGCCGAGAGGCACTCAATGTGATTGCATGTGAGGGC
TCAGACAGAGTCGAGAGACCAGAGACATATAAACAGTGGCAAGTCAGGAACCTGAGGGCT
GGATTTGTTCAGTCTCCGTTAAACCAGGACATTGTGATAAAAGCCAAAGACAAAGTGAAA
GATATATATCACAAAGATTTTGTCATAGACGAAGACAGTGGATGGCTCCTCCAAGGGTGG
AAAGGAAGGATAATTTATGCTATAACTACATGGAAGCATAATAACAGTTAG
>TaGRAS146 TraesCS5A01G144000
ATGGGCTCCTCCTCCCTCCTCCTCTTCCCCTCGTCCTCCTCCTCCGCCCCCCGCTCCTCT
TATTCCCATGCCACCGCCTCCTCCCACTGCCACCTGCTCCCCTGCCCTCCCGACTTCCTC
CTCCACCTCCACCTCCTAGACCACCGAGAGCAAGAACCCGCCGCCGCCGCCATGGTCCGC
AAGCGCCCGGCGACCGACATGGACCTGCCCCCGCCGCGGCGCCACGTCACGGGGGACCTC
TCGGACATGACCGCCGGACCGCCCGTGCTGTCGTCGGCCACCGCGCAGCTGCCCGCGCTG
CCCTCCCAGCTGCTTCCGCCCTTCCAGCTCCAGCAGCAGCAGCAGCAGCAGCCCGTGGAT
CATATGGACGTCGCCGCCGCGCCGGCGCAGGCGGGCGAGGCGGCCAACACCACGGCGTTC
GTGGACGGCATCATCCGGGACATCATCGGGAGCAGCGGCGCCGGGGTGTCCGTCGCGCAG
CTCATCCACAACGTCCGCGAGATCATCCACCCCTGCAACCCCGGTCTGGCCTCGCTCCTC
GAGCTCCGCCTCCGGTCCCTCCTCGCATCCGACCCCGCCCCGCCGCAGCAGCATCAGCAT
CAGCCCGCTCTCCTCCCTAACGCCCCAATGCCCATGGTGGCGCTCCCTCCCCCGCCTCCG
GACAAGCGGCGCCGCGAGGAGGAGCGGGAGCCCAACAACCCGCCGCAGTCGCCCAAGCCT
CCGTCCGCAGAGGAAGCCGCCGCGGCCGCAGCGGCGGCGGCGGCTGCCGCCTCCGCGGCG
GTGAAGGAGCGGAAGGAGGGGCAGCGGCGGAAGCAGCGCGACGAGGAGGGGCTCCACTTG
CTGACGCTGCTCCTGCAGTGCGCGGAGTCGGTGAACGCCGACAACCTGGACGAGGCCCAG
ACGGCGCTGCTGGAGATCGCGGAGCTGGCCACCCCCTTCGGCACCTCCACGCAGCGCGTG
GCCGCCTACTTCGCGGAGGCCGTGTCGGCCCGCCTGGTCAGCTCCTGCCTGGGCCTCTAC
GCGCCGCTGCCCCACGCGTCCCCGGCGGCGTCCCGGCTGGTGAACGGCCGCGTGGCCGCG
GCGTTCCAGGTGTTCAACGGCATCAGCCCCCTGGTGAAGTTCTCCCACTTCACGGCGAAC
CAGGCGATCCAGGAGGCGTTCGAGCGGGAGGAGCGCGTGCACATCATCGACCTGGACATC
ATGCAGGGGCTCCAGTGGCCGGGGCTGTTCCACATCCTGGCGTCCCGGCCCGGCGGCCCG
CCGAGGGTGAGGCTGACCGGGCTGGGCGCCTCCATGGACGCCCTGGAGGCCACCGGGAAG
CGGCTGTCGGATTTCGCCGACACGCTGGGCCTGCCCTTCGAGTTCTGCCCCGTGGCGGAC
AAGGCCGGGAATCTTGACCCGGAGAAGCTGGGCGTCACGCGGCGCGAGGCCGTCGCCGTC
CACTGGCTGCACCATTCCCTCTACGACGTCACCGGCTCCGACTCCAACACGCTGTGTCTC
ATCAAGAGGTTGGCGCCCAAGGTGGTGACGATGGTGGAGCAGGACCTGCGGCACACGGGG
TCGTTCCTGGCGCGGTTCGTGGAGGCGATCCACTACTACTCGGCGCTGTTCGACTCGCTG
GACGCCAGCTACGGCGAGGACAGCCCGGAGCGGCACGTCGTGGAGCAGCAGCTGCTGTCG
CGGGAGATCCGCAACGTGCTGGCCGTGGGCGGGCCGTCGCGCACCGGCGACGTCAAGTTC
GGCTGCTGGCGCGACAGCCTCGCCCGCTCCGGCTTCGGCGCCGCCTCGCTCGCCGGCAGC
GCCGCCGCGCAGGCCGCGCTGCTCCTCGGCATGTTCCCCTCCGACGGCTACACGCTCGTC
GAGGAGAACGGCGCCCTCAAGCTCGGCTGGAAGGACCTCACCCTGCTCACCGCCTCCGCA
TGGCGCCCCATGCACGCTAGAGCTTAA
>TaGRAS148 TraesCS5A01G409800
ATGTCAGCTAAGGCTTCAGAACGTGATGGGTCACAGAAAATTAGTTCCAATCCTCAAGTA
TTTGAAGCACAGTACTGCACACTCGAATCATCATCAGCAAATGGTGTTTATCCTACACAG
AGTTCGACATCTTCTCATAGCATCTCCCCTATAAGTGGGAGCCCCCTGTCTCAGAATGAT
AGCCACTCATACCACACATATGATTCACCCCCAACTGCTTCATGTGTTACCGAGATACCG
GATTTCCAGAGTAAACTAAAGGAGCTAGAAAATGCAATTCTTGGACCTGAATTGGACATA
GCCTCTGACAGCCCCGAGAGCTTATTGCAAGCCAACCATCCTTTGAAACAAGATAACTGG
AGACAGCTTTTGGGAATTGACACGGGAGACTTGAAGCAGGTGATCATAGCATGTGGTAAG
GCTGTTGCTGCGAATGATATGTATGCGACAGAACTATTGATATCTGAGCTAGGTCAGCTG
GTGTCTGTCTCTGGAGATCCAATGCAACGCCTAGGAGCATACATGTTGGAAGGGCTTGTG
GCCAGGCTCTCTTTCTCTGGAAGTAAGCTGTATAAATCCTTGAAGTGCAAAGAACCTACA
GGCTCTGAGCTCATGTCTTACATGCATCTCCTCTGTGAGATCTGCCCATTCTACAAGTTT
GGTTACATGTCAGCCAATGGTGCCATAGCAGAAGCTATCAAAGGCGAGAACTTCATTCAC
ATCATTGATTTCCAAATCGCACAGGGGAGCCAGTGGATAACTATCATTCAGGCTCTTGCA
GCGAGGCCCGGGGGTCCACCATTCCTAAGAATCACTGGTATAGATGACTCAAACTCTGCT
TATGCCCGAGGTGGTGGACTGGATATGGTTGGGACAAAATTGCATAGTGTCTCTGCTTCG
TGTGGCCTGCCCTTTGAGTTCAATGCTGTTCGTGCTGCTAGCCATGAGGTTTATATTCAG
CATCTGGACATAAGACCTGGGGAGGCTATTGTAGTGAATTTTGCCTATCAGCTGCACCAT
ACTCCTGATGAAAGCGTGAGCGTGGAAAATCACCGGGACAGGATTGCAAGAATGATCAAG
AGCCTGTCCCCTAGGGTGGTGACTCTTGTTGAGCAGGAGTCGAACACAAACACAAGTGCA
TTCTTGCCAAGGTACTTGGAGACTCTCGACTACTATATGGCAATGTTTGAGTCAATAGAC
GTTGCTCTCCCAAGGGATGACAAGAGACGGATTAGCACGGAGCAGCACTGTGTCGCAAGG
GATATCGTCAATTTAATCGCGTGTGAGGGTGCTGAAAGGGTTGAGAGGCATGAGGTGTTT
GGGAAATGGAAGGCTAGGTTTGCAATGGCTGGATTCAGGCCGTACCCGCTGAGTTCGGTG
GTGAACAACACCATCAAAACACTGCTGGATAGCTACCACAGTTGCTACAGGCTTGAGGAG
AGGGACGGAGTCCTTTACCTTGGTTGGAAGAGCAGAGTGTTGGTCGTGTCTTCTGCATGG
TGCTGA
>TaGRAS149 TraesCS5A01G414000
ATGCGCCCCTTGGACCTGAACATTATATGGTTTAACAGCACTCTAGAAAATGCAATTCTT
GGGCCTGAATTGGACATATCCTGTGACAGCCCCAAGAGCTTATTGCAAGCCAAGAATCTT
TTGAAACAAGGTAACTGGAGACAGGTTCTGGGAATTAATACAGGAGACTTGAAGCAGGTG
ATCATAGCATGTGGTAAGGCTGCTGCAGAGAATGATATACATACAGAAGTGCTGATATCT
GAGCTACGTCAGCTGGTGTCTATCTCTGGAGATCCAATGCAACGCCTAGGAGCATACATG
TTGGAAGGGCTTGTGGCCAGGCTCTCTTTCTCTGGAAGTAAGCTGTATAAATCCTTGAAG
TGCAAAGAACCTACAAGCTCTGAGTTAATATCTCACATGCATCACCTTTGTGAGATCTGC
CCATTCTACAGGTTTAGTTACATGTCAGCCAATGGTGCCATAGCAGAGGCTATCAAAAGC
GAGAACTTCGTTCACATCATCGATTTCCATATCGCACAGGGGAGCCAGTGGATAACTATC
ATTGAGGCTCTTGCAGCGAGGTCTGGGGGTCCACCATGCCTAAGAATCACTGGCATAGAT
GACTCAAACTCTGCTTATGCCCGAGGTGGTGGACTGGATATGGTTGGGACAAGATTGCAT
AGTGTCTCTGCGTCGTGTGGCATGCCCTTTGAGTTCAATGCTGTTCATGCTGCTAGCCAT
GAGGTTTATCTTGAGCATCTTGATATAAGGCCCGGGGAGGTCATTGTAGTGAATTTCGCC
TATGAGCTGCATCATACTCCTGATGAAAGCGTGAGCACGGAAAATCACCGGAACAGGATT
ATAAGAATGATCAAGAGCCTATCCCCCAGGGTTGTGACTCTTGTTGAGCAGGAGTCGAAT
ACAAACACAGCTCCATTCTTCTCAAGATACTTGGAGACCTTCGAATACTATACGGCAATG
TTTGAATCAATAGATGTTGCTCGCCCAAGGGATGATAAGAGACGGATTAGCACAGAGCAG
CACTGTCTTGCAAGGGATGTCATCAATTTAATAGCGTGTGAGGGTGCTGAAAGGGTTGAG
AGGCTTGAGGCGTTTGGGAAATGGAAGGCAAGGTTTGCAATGGCTGGATTTAGGCCGTAC
CCACTGAGTTCGCTGGTGAACAACACCATCAAAACGCTGCTGGATAACTACCACAGTTGC
TACAGGCTTGAGGAAAGGGACGGAGTCCTTTACCTTGGTTGGAAGAGTAGAGTATTGGTC
GTGTCTTCCGCATGGTGCTGA
>TaGRAS150 TraesCS5A01G481300
ATGGGTTCTTGCGAGGATCTGGGGTACGGCGACGTCTACTCCGTCCCCAACCCGGCGGCT
GCCCCCGCCTACGCGCTCGACTTCTCCCTCCACCACCAGCAGCAGCAGCAGCTCCGGTTC
CCCCCTTCTTCATACGGCTTCCACGGCCTTCCTGCCGCTTCCGCCGCCTATTACCAGCCG
TCTCCGCCGCAGTCGGCGCTGATTGGCAGCACGCCGAGCCCCGTCTCCACCACCACGGAG
CTGGGGAGCCCCGAGGAGGCCTCCGACGACGCCGTGCTCGCCTACATCAACCAGTTCCTC
CTCGAGGACGACGACGACGACGAGTTCTTTGCACCCGCCAGCGAGCCGGCGCGGGACTCG
GCGCTCCTCGCCGTCGCTAAGCCCTTCGTCGACATCATCGCCGACGCCAAGCCCGCCGCG
GCAACGGTGTACCAGGACAGGTCTTGGATGGATCCCTGCTGTGCCTTCGCAACGATGGGA
GGAGGGTCCCCTGATATGTTCGTCAGCAGCCGACAGAGCTCCTGTCAGTTGGTGCCCTGC
GATTCCGTGAAGGAGGAGGAGGAGTGCGCCGTCCACAAGGGCCGGAAGAACCGCCACGGC
GACGACGACCTGGAGCCGGAGGACGAGAGGCGGCGCAAGCAGCTGGCGCTGTCCGAGGAG
GAGACCGTCCGGGAGATGTTCGACAAAGTGCTCCTCTGCAGCGGTGTCAACTGCATCCTC
CAGTCACCACTGCCAGCCGAAGCAGAGATCAGCAGCGTGTACGTGAAAGGGTCAGGGAAC
CGGAGAGGCCGCAAGAAGGGCAAGACCGGAGTGCCCACCGTGGAGGAGGAGTCCGTCGAT
CTGACAACCCTGCTCATACACTGCGCCCAGGCCGCGGCTATCGATGATCACCGCGGTTCG
GGCGAGCTGCTGAAGCAGATCAGGCGGCATTCTTCCCCTCATGGGGATGCCGGGCAGAGG
CTGGCGCATTACATTGCTAATGGGCTCGAGGCTCGCCTTGCCGGCACCGGTAGCACCGTC
TACCGCTCGCTTGTTGCACGGCGAACTTCTTCCGCTGACATGCTGAAAATATTCAAGCTG
TATGGGACCGCATGCCCGTTCATCAGGATGTCCAGGTTCTACTCGAATGAAGCCATCTTG
GATGCTGCTGCCAAGGGTGTGACAAGCGTGCACATTGTGGACTATGGTATAGACTGGGGC
TTCCAGTGGCCAATCTTCTTGCAGCGGATCTCCAAGAGAGACGGCGGCCCCCCAAGAATA
CGGATCACCGCCATCGACTTACCGCAGCCAGGGTTCCGGCCTGCGGAGCGTTTAGAGGCG
ACAGGCCGGCGGTTACGTGACTACGCCAAGATGTTTGATGTTCCCTTTGAGTACCGTGCG
ATTGCTGCCAAGTGGGATGCCATCCGAGTCGAAGACCTCAGGATCGACAAGGATGACCTT
CTTATTGTCAACTGCTTGTTCAGAATGCGGCACATGATGGACGAGACGGTGGCCGATGAG
AGCCCGAGGAAGACAGTCTTGAACACGATCAGGAAGATGAACCCGCATCGGTTCATCCAC
GCGGTTGTCAATGGCACCTACAACGCGCCATTCTTCGTGACGCGCTTCAAGGAGGCTCTC
TTCTATTTCTCCTCGCTCTACGACATGCTCGAAGCGACCGCACCGCCGGTGGATGAGCAC
AGGCAGCTGATCGAAAGGGAATACTTCGGACGGGAGCTTCTCAACGTGGTCGCTTGCGAG
GGCACGGAGAGGGTCGAGAGGCCGGAGACCTACAAGCAATGGCAGGTAAGGAACCTCAGG
GCAGGGTTCAGGCAGGTGCCTCTGCTTCAAGAGACGGTGAAAAAAGCAAGATACAAGGTA
ATCAAGAGCTATCACAGGGATTTCTTCGTCGACGAAGATAACAAGTGGATGCTGCAGGGT
TGGAAGGGCAGAGTCATCGGCGCCCTATCCACATGGAAACCTAGCTAG
>TaGRAS151 TraesCS5A01G505900
ATGTGCAGTTCCATGGACAATGAGTCTGGGAACAGTAACAAGAAGGGGAGAAAGAGCAAG
GCGCGGGTGATTGACCTGCACACGCTGCTGATCCACTGTGCCAAGGCGGTGGTGGATGAC
CGCCGGAGGGCAGGTGAGTTGCTCATGGAGATCCAGCAGTACTCCTCACCCATTGGTGAT
GGCACACAGCGGCTTGCCTACTGGTTCGCTGAGGGTCTGGAGTCACGGCTCACCGGCACA
GGCAGCCAGGTGTATGGGATGCTTACCGCGAAGGCTACCTCTGCCATGGCGCACTCAGAG
GCTTACCAAGTATTCATTTCAACGTGCTGCTTCAGGAATGTATCCTTCTTGTTCGCCAAC
AGGGCCATCTTCAATGCGGCAGTGGGGAGGAGCAGGTTGCACATCGTTGATTATGGCTTT
TCTTATGGATTCCAGTGGTCAGAACTTCTGCGCTGGCTGGCAGCAAGGGATGGTGGCTCG
CCAGAAGTCAGGATCACCCACATCGACCTCCCGCAGCCCGGACTCCACCCAGGAAAACAT
ATGGAGGAGATCGGTAATCGGCTGACTGATATTGCCCGAGAGCTTGGTGTGCCATTCAAA
TACCGTGCCATCTTGGCAGAGTGGCAGACCGTTTGCATCGAGGACCTGGACCTGGAACCG
GATGAGGTGCTTGCTGTGAATGACCTGTACAACTTCAGGACCTTAATGGATGAGTGTGTC
GTCATGGGCAGCCCAAACCCCCGCGATGTTGTCCTCAGCAACATCAGCAAGATGAAACCG
GACGTGTTTGTCCAAAGCACCGTGAATGGCTCCCATGGCACCTTCTTCTTGTCACGGTTC
CGAGGGGCCCTCTTCTTTTACTCTGCACTGTTTGACATGCTTGATGCAACCATGCCACGG
GAGAGCAAACTGCGACTGGCGCTGGAGCGCGCCGTCTTTGGGTGGGTTGTCCTGAATGCC
ATCGCATACGAGGGAAAGGACCGGGTGGAGCGTGGTGAGACCTATAAGCATTGGCAAGTC
AGAAACCAACGGGCAGGCCTGAGGCAGCTGCCACTGGACAGCGAAACTGTTAAGATGGCT
AGGGACATGGTAAAGAATGAATACCACAAGGACTTTGTCATCAACGAGGATCACCAATGG
CTGCTGCAGGGGTGGAAGGGTCGCATCCTCTTGGCTCACTCAACATGGGAGGCAGACGGT
GGTAGCTCCCACTGTTAA
>TaGRAS152 TraesCS5A01G506000
ATGCTCACGGAGGAGGACATCGTTGACAAGTTCTTCTACCAGTACCCTGACCACCCGAAG
CTCCTGCAGGCGGAGCAGCCCTTTGCCGAGATCCTCGCCGACACCTCATCATCCGCCGCC
CAGGAGTCCTTTGCCTCCTCCACCTCCATCTTGATGGCCAGCCAAGGAAACAACACGGAC
TTCATGGTCTCCGGGTGCCAGGTACAGGATCCAGTCTTCTTCTTGAACGGCACAGGCACA
GGCACGGTGGAGCCCAATAGTATGGTGTTTCCCAGCGAGAGCAGCACCAGCATGATCATG
CTGTCGAGCATGGAATTCTTCAAAGGCATGGAGGAGGCCAACATGTTCTTGCCCACAGAC
GATGTGATGGTGGATGGTAGGGGGCGTAAGAAGAGGTCTGGCATGGATGGTGAGGCGGAG
GCGGGCTTGGGCAGGAGCAGCAAGCAAATAGTGGTGCTGCTGCATAGTACTACTACCTTG
GAGGAGGAGGAAGCCACCGCGCTGGAGATGTTGGACCGGCTCATCCTCAACGGCTACGAA
GCATGCCCGAGCGAGATGCAGGAGGTAGTACGTGTCACCTGGGAAGACAAGGAGGACAAG
GCAGCACGGCAGAGCATCTCCAGGCGTGGGAGGCGCGGGGCGAGGCATACAGTGGTGACT
GACCTAGAGACTCTGCTGACCCGCTGTGCAGAAGCAGTGGTCAGCAACGACGTGCGTGGC
GCGGGCAAGCTGCTGGAGCGGATCAAGTGTCACTCGTCGCCGACGGGGGACGCTAGGCAG
CGGCTGGCGCACTACTTCACCCAGGGGCTGGAGGCACGGCTGGCTGGCACGGGGAGCCGA
CTGTACAGATCGCTCATGGGGAAGCGCACCTCAGTCTTGGAGCTCATCAGGGCCTTCCAT
CTGCACACGGCCGTGAGCTGTTCGATCAAGGTGGGGTTGCTCTTTTCCACCAACACCATC
TACAAGGCCGTTGCAGGGAGGAGGAAACTGCACATTGTGCACTACGGCATGACCACCGGG
TTTCAGTGGCCGGACTTGCTCCGGTTGCTGGCGAATAGGGAGGGTGGGCCACCGGAAGTG
AGGATCACCGGCATCAACACCCCTCTGCCCGGGCCCTGTCCGGATGCACTGATGCAGGAG
GCAGGGCACCGGCTCGACAATTGCGCGAGCCAGTTCGGCGTGCCATTCAAGTTCCACGCC
ATCGCATCCAAGCCGGAGGATGTCCGGGCTGAGGACCTGCACATCGATCCAGATGAGGTC
CTGGTCGTGAGCAGCCTATACGAGTTCAGGACCTTGATGGACGAGAGCCTCACCTTTGAC
ATGGTAAGCCCAAGGGACATGGTACTCAAAACTATCAGGAAGATGAGGCCGTCTGTGTTC
ATCAGTTCCGTCGTCAATGGACCATACGGCGCGGCGTTCTTTATGACGCGGTTCCGCCAT
GCGCTCTACTACTTCACGGCGTTGTTCGATGTTATGGAGACCACCGTCCCATGGGATGGC
GACAAGAGACTTCTGGTGGAGCGGGACATACTTGCACGGTCCGCCATAAACATGATCGCC
TGTGAAGGCACAGACCGGGTGGAGCGCCCTCAGAACTACAAGGAGTGGCAGGCGCGGAAC
CAGCGAGCGGGGCTAAGGCAGCTGCCATTGGACCCTGATATCGTTCTGATGCTCAGGGAC
GAAGTGAAGAATAGGTACCACAAGCATTTCATGATCAGCGAGGATCACCGGTGGCTTCTG
CAAGGATGGAAAGGTCGGGTGCTCTATGCCCACTCCACATGGGCAGCTGCTGATGCTACT
GGCTCTCTAGTGTGA
>TaGRAS153 TraesCS5A01G506100
ATGGCTGCCACACCGGAGGAGTTGTTGGGCCTCGCCGAGCCTGCACCATTGTCCCCCTCC
CTCTTCCTCGACCTTCCTCCGATGACCCATGGTGACTCACAGAATGACCTGGCCCTGGAA
TACATTTCGCGCGTGCTCACAGAGGAGGACATCGTCGATAAGTTCTTCTACCAGTACCCT
GACCACCCGAAGCTCCTGCAGGCCGAGCAGTCCTTCGCCGAGATCCTCGCCAACACCTCA
CCCACCGCTGACCAGGAGTCCTTTGCCGACTCCACCTCCATATTGATGCCCAGCCAAGGA
AACAACACAGACGTCATGGTTTCCGGGTGCCAGGTACAGGATCCTGCCTTATTGAACTGC
ACAGGCACAGTGGAGCCCAATAGTATGGTGTTTCCCAGCGAGAGCAGCACCAACATGAAC
ATGCTATCGAGTATGAGTATGGCATTCTTCAATGGCATGGAGGACGCCAACAGGTTCTTG
CCCGCAGATGATGTGATGATGGATGGTAGGGGGCGTAAGAAGAGATCTGACATGGATGGT
GAGATGGAGGCGGGCTTGGGCAGGAGCAGCAAGCAAATAGTTGTGGTGCTGCATAGTGCC
TTGGAGGAGGAGGAGGAGGAAGAGGAGGAAGCCACCGCGCTGGAGATGTTGGACCGGCTC
ATCCTCAACGGCTACGAAGCGTCCCCGAGCGAGATGCAGGAGGTAGTACGTGTCACCTGG
GAGGACAAGGAGGACAAGGCAGCACGGCAGAGCATCTCCAGGCGTGGGAGGTGCGCGGCG
AGGCATACGGTGGTGACTGACCTAGAGACTCTGCTGACCCGCTGTGCAGAAGCAGTGGCC
AGCAGCGACGTGTGCGGCGCGAGCAAGCTGCTGGAGCGGATCAAGTGTCACTCATCGCCG
AGAGGGGACGCTAGGCAGCGGCTGGCGCACTACTTTGCCCAGGGGCTGGAGGCACGGCTG
GCTGGCACGGGGAGCCGACTGTACCGATCGCTCATGGGGAAGCGCACCTCAGCCGTGGAG
CTCATCAGGGCCTACCATCTGCACACGGCCGCGAGCTGTTCGATCAAGGTGGGGTTGCTC
TTTTCCACCAACACCATCTACAAGGCCGTTGCATGGAGGAGGAAACTGCACATTGTGCAC
TACGGCATCAGCACCGGGTTTCAGTGGCCGGACTTGCTCGGGTTACTGGCGAATAGGGAG
GGTGGGCCACCAGAAGTGAGGATCACCGGCATCAACAGCCCTCAGCCCGGGCCCTGTCCG
GCTGCACTAATGGAGGAGGCAGGGCACCGGCTCAACAATTACGCAAGCCAGTTCGGCGTG
CCATTCAAGTTCCGCGCCATCGCATCCAAGCTGGAGGATGTCCGGGCTGAGGACCTGCAC
ATCGATCCAGATGAGGTCCTGGTCGTGAGCAGCCTATACGAGTTCAGGACCTTGATGGAC
GAGAGCCTCACCTCTGACATGCTAAGCCCAAGGGACATGGTACTCAACACTATCAGTAAG
ATGAGGCCGTCTGTGTTCGTCAGTTCCGTCGTCAATGGACCATACAGCGCGGCGTTCTTT
ATGACGCGGTTCCGCCATGCGCTCTACTACTTCTCGGCGTTGTTCGATATGATGGAGACC
ACCGTTCCATGGGTCGCCAAGAGACTTCTGGTGGAGCGGGACATATTTGCACGGTCTGCC
ATAAATAGGATCGCATGTGAAGGCACAGACCGGGTGGAGCGCCCTCAGAACTACAAGGAG
TGGCAGACGCGGAACCAGCGAGCGGGGCTAAGGCAGCTGCCATTGGACCCTGATATTGTT
CTGATTCTCAAGGACGAAGTGAAGAATCGGTACCACAAGCATTTCATGATCTGCGAGGAT
CATCGGTGGCTTCTGCAAGGATGGAAAGGCCGGGTGCTCTATGCCCACTCCACATGGGAA
CTGAGCTGGTGA
>TaGRAS154 TraesCS5A01G511900
ATGGTCCCGCCGCCCGTTGCGGAGGCGACGGCGAGGAGGTGCCAGGAAGCGGAGAACATC
GCGGTCTATCTCATCCACGTCCTTCACAAGTGCGCTGAAACCATCGAGGCGGGCGACTAT
GCGGCCGCGGCCGGCAAGCTCGCCGAGGCACGCACGATGCTCGCGACGTCTGTCTCGACG
ACCACCGGGATCGGCCGCGTCGCCAGCCACTTCGCCGCCGCGCTTGCCCAACGCCTCTTC
CCGGCGTCACCGCAGTACTCCTTCGCGCTGGACGCCTCGACGGAGCGCGCTGGCGAGCTC
TACCGTCGGTTCTACGATGCGGGGCCCTACCTCAAGTTCGCGCACTTCACGGCCAACCAG
GCCATCCTCGAGGCGTTTGAGGGCTGCGACCGCGTGCATGTCGTGGATCTCGCCATCAAG
CAAGGCATGCAGTGGCCTGCCCTCATCCAGGCTCTCTCCATCCGCCCTGGCGGCCCGCCG
TCCGTCCGCATCACCGGCGTCGGATCTGCGCCCGGCGCCGACGAAGTTGGCCTCCGCCTC
GCCGAGTTCGCGCGCACCATGAACGTCCCCTTCTCATTTCAAAGGGTCACCGATGACAGC
CTGGACCAGCTCCAGCCGTGGATGTTCCAGGTCCTCCCCGGAGAGGCGGTGGCCGTGAAC
TCCATATGCCAACTCCACCGCCTCCTGGTGAACCCGGATGCCGCATCCACGTCTCTCCCC
ACTCCCATCGACGTCGTGCTCGGCTGGATCGCGTCCATGCAGCCCAGGGTGTTCACGGTG
GTGGAGCAGGAGGCGGACCACAACAAGCCGCGGCTGGTGACACGCTTCGACAATGCCATG
TTCTACTACGGCTCCGTGCTCGACTCCATGGAGGCCATGTCCGTGAGCCGTGGCGGCGCC
ATCGGCAACGGAGCCGGCGCTGACGCATACGTGCAGAGGGAGATCTTCAACATCGTATGC
TACGAGGGCAGCGCCCGCACCGAGCGCCACGAGCCGCTGGCATACTGGTGCGCTCGCCTC
TGGCGCACGGGTCTCACCCACGTGCCACTGGGTCCGAGCGCGGCCTACCAGGCCGCCAAG
TTTGTCCGCGTGTTCTCCGGCACTGGATTCCGTGTCCAGGAGATCGGCGGTTGCCTCTCG
CTCGCGTGGCACGACCACCCCCTGTTCACGGTGTCCGTGTGGAGTGCAATGCCCGCCGAC
GGCGCCGGCACTGCCAAGGAGCACGCCGATAAGCACAAGTTGAAGATGAGCATCGGCGAG
AGCAGCGGCGCGGCCACCTGCCAGACGCCGAGGCGCAGTGAAAGAGCGTGA
>TaGRAS155 TraesCS5A01G535000
ATGCCCACGCAGCAGCTCACGACATTCCAGCTGCTCCCGCCCGCCCACGCGCACGGCGAC
CGCCGACTGCACCACCACCAGCAGCTCGCCTGCGGCGGCGGCCTCTGGGACCCCGCGTCG
GTGCTCGACCGCCGGGCCAGCCCCGCCGCGCATCCCACGCTGTCTTCCCCCTCGCCCCTG
CCCGCCGGCGTGGCGGCCCTCGCCAAGAACGTCTCCGCGGCCCCGCCGGCGCAGGCGCAG
GCATGGCCGCCGCCGCCGCCGGGCCCCGGGGCCAACGACGACGACGCCAAGGACGACTGG
GTCCACCACCTCCCGCCCCTCGACATGGCCGGCTGGGGCGACCCCCACGCCGCCGCCATG
CAGGAGCCTCACCCGCCGCCCTCCTCGCAGGACAGCACCTTCCTCCGCTGGATCATCGGC
GGCGGGGACGACGACGACGACGACTCCGGGGCCGCCATGGACGGCACTGACCCCCCGGAT
CTTGACCTCGACCGCATCACCATGCTCCCCCGCCACCCGCCGCCGCTCATGGGGGGCGCG
GGCCACGGCCTCCCGTTCACGCTCGCCGGCGAGGACACCAAGCAGCCCTTCCGCGCCTCG
CCGGGCGCCGCCCTGCATCAGCAGCAGCACCACCTGCCGCACGCGTTCCACGGCGGCGCG
TTCCCTTCCTTCGACCCGGCGGCGCCGGCCAAGCGGCAGCAGCAGCAGCACCCGATGGCC
GGCGCGGCGCCGCCCAAGCTGCCCCCCTTCGCCGGCCACGGCGCTGCAGCCGCCCTCAAG
CCCAAGGCGGAGGCGCCGGTCGACGACGGCGCGGCCGCGGCGGCGGTGGACCAGCTCACC
GAGGCGGCCAGGCTCGTCGAGGCCGGCGACGCCTACGGCGCGCGCGAGATATTGGCACGG
CTCAATCACCGGCTCCCCGCCGCCCCCGCGGCCGGGACGCCACTGCTCCGCTCCGCCTTC
TACTTCAAGGAGGCTCTGAGCGTTGCCCTGGACACCACCGGCGCCCACGCCTCCTCGGCG
GCCGTGGCGTCCACGCCCGTCGACGTCCTCCTCAAGCTCGGCGCCTACAAGGCCTTCTCC
GAGCTCTCCCCGGTGCTCCAGTTCGCGCACTTCACCTGCGTGCAGGCCGTGCTCGACGAG
CTCGGCGGCGCCGGCTGCATCCACGTGCTCGACTTCGACATCGGCGTCGGCGAGCAGTGG
GCGTCGCTGATGCAGGAGCTGGCGCAGCGCCGCCCCGGCGCCGCGCTCAAGGTGACCGCA
TTGGTGCTGCCGTCGACGCACCACCCGCTCGAGCTGCAGCTCATCCACGAGAACCTCGCC
AACTTCGCCGCCGAGCTCGGGGTCCCCTTCCAGTTCGTCGTGTTCAACCTCGACTCCGTG
GACCCCACGGAGCTCCTCGCCATTGCCGGCGGCGACGCGATCGCGGTCCACCTTCCCGTC
GGCTCAGTTCACGCTGCCGCGGTGCCGTCGGTCCTTCACCTGGTGAGGCGGCTGGGCGCC
AAGCTTGTCATCTCGGTCGACCGCAGTGGTGACCGCGGCGAGCTGCCGTTCGCGGCGCAC
CTGCTCCAGGCATTCCAGTCGTGCGCGTTCCTGCTCGAGTCCCTGGACGCCGTGGGCACC
GAGCCCGACGTGGCGAGCAAGATCGAGCGCTTCCTGATCCAGCCAAAGATCGAGAGCTGC
GTGATGAGGAGGCACCAGGCCGCGGCCGCCGGCGACAAGCTGCTGCCATGGCGGACAATG
TTCACCTCGGCCGGGTTCGTGCCGGTGCACATAAGCAACTTCGCCGAGGCGCAGGCCGAC
TCGCTCCTGAAGAAGGTGCCGGTGAGGGGCTTCCGCGTGGAGAAGCGCGCCGGATCGCTG
GTCCTGCATTGGCAGCGCGCGGAGCTGGTGTGGGTGTCGGCGTGGAGATGCTGA
>TaGRAS168 TraesCS6A01G159500
ATGCTCGACCCGCCCGAGCCCGACGATGACGCCGCCCGACCGCCGCGCGCACCGGTCGCC
GCCGCCTCGCCGAGAGGCCTCGTCCTCGCGTGCGCCGACCTGCTGCACCGCGGGGACCTC
GACGGGGCGCGGCGCGCCGCGGGCGCCGTGCTCTCCGGTGCCGACCCCCGGGGAGACGCG
GCCGACCGCCTCGCGCACCACTTCGCGCGCGCGCTCGCTCTACGGGCCGACGAGGGACGA
AGTAGCGTTGGCCCGCTGGGCGTGGGCGTGGCGCCTGCATCGTCCGCGGTGCACCTGGCG
TACAACAAGATCGCGCCGTTCCTGCGCTTCGCGCACCTGACTGCCAACCAGGCGATCCTG
GAGGCCGCTGCCGGCGCGCGGCGCGTGCACATCGTGGACCTCGACGCCGCACACGGCGTG
CAGTGGCCGCCGCTCCTTCAGGCCATCGGCGACCGCGCTGACGCCGCCGTCGGCCCGCCC
GAGGTCAGGATCACCGGCGCCGGCCCCGACCTCGATGTGCTCCTTCGCACCGGCGACCGC
CTCCGCGCCTTCGCCAGCTCCCTCAACCTCCCATTCCGCTTCCACCCGCTGCTCCTCCCC
TGCACGGCTCAGCTTGCCGCCGACCCGGCCGCCTGCCTTGAGCTGCACCCGGACGAGACT
CTGGCCGTCAACTGCGTGCTATTCCTCCACAGGCTCTCCGGCGACGGTGAGCTCACCGCA
TTCTTGAGGTGGGTCCGTTCGATGAACCCCGCCGTGGTGACCATCGCCGAGAGGGAAGGC
GAAGCCGGCCGAGGAGAGGACGACGACGAGTTACCGCGGCGGGTGGCCGCGGCGATGGAC
TTCTACTCGGCGGTGTTCGACGCGCTGGAGGCCACGATGCCGCCGGGCAGCGCGGAACGG
TTGGCGGTGGAGCAGGAGATCCTCGGCACGGAGATCGACGCGGTGGTGGCTGGCCCCGGC
AGCGGCGGTGGGCGGCCCCGCAGCTTCGAAGCGTGGACGGCCGCCGCGCGCGCTGCGGGG
CTCTCGCCGTGGCCGGCCAGCACGTTCGCGGTGTCGCAGGCGCGGCTGTTGCTGCGGCTA
CACTACCCGTCGGAGGGGTATGCGGCGGAGGAGGCCCGCGGCGCGTGCTTCCTCGGCTGG
CAGACGCGGACGCTCATGTCGGTCTCTTCGTGGCACTAG
>TaGRAS169 TraesCS6A01G247200
ATGAGGGCGGCGCTGTTCGGGGCCGAGCGGAGCGGGGGAGTGGGCCTCGCCGGCGGGAAG
GATCTGTGCTACTGGCCGCCGGGGAAGCTGCTGGTGGAGCCCCGGTCGGTGCTCGACTGC
TCGCGGAGGCTCAGCAGCCCGCCCAACTCCGCGTCCACGCTGTCGTCGTCCCTCGGCGGC
GGCGCGGCTGACTCCACCGGCGTGGCGGCGGTTTCCGAGAGCAGCGCCGGCGACGCCGAG
GCCACCAAATGGGCCGACCACGCCGCCGGTGGAGGTGGTGGTGGGTGTGAGCTGCCGCCC
ATTCCTGGGGCGCTGGATGGAGGGGAGGGCTGGGACGCCATGCTCGGCAGCGCCGCGGCG
GCCGCGGCGGCCGGGCAGGACCAGACCTTCTTGAACTGGATCATGGGGGCCGCCGGCGAC
CTGGAGCTGCCCGTCCCGCCGCTTCCAATGCATCAGCAGCCGCTCGTCGACAATGCGGGC
GGCTTCGGATTCTCGGCCGTCGACCCGCTCGGCTTCTCGCTCGACCACCACCTCGGCGGC
GCCTCCTCCGACCTGTCGTCCTCCGGCGCCATGTCGCACACCACCACCGGCGGGGGTGGC
GGTGGCGGCAGCAAGGCCTCCTCGGCTTTCGGCCTCTTCTCACCGGAGGCCGCCTCTCTC
CAGCCCCCGCCGCCTCCGATTCTGTTCCACGAAGGTATCGACACCAAGCCCCCTCTCCTC
GGACCGCAGTCGCATGGCCTCTTCAACCAGTACCAGCAACAGCACCAACCGCCGCCTCCC
GCCGCAGCCTTCTTCATGCCCCTCGCTTCCTTCTCCGATCACAACCAGCGCTCGCAACTC
CACCAGCCACCGCCCAAACGCCACCACTCCGTTCCAGACGACCTCTACCTCACCCGAAAC
CACCTGGGCACGTCGGCGGCGGCGGCCTTTCCCCTGCTACATGGCTCACTCCCGTTCCAG
CTCCAGCCTTCGCCGCCCCCGCTTCGCGGGGCGATGAAGACGACGGCTGCCGAGGCGGCG
CAGCAGCAGCTGCTGGACGAGCTGGCTGCGGCGGCAAAGGCAGCTGAGGCCGGTAATTCC
ACTGGCGCGCGTGAGATATTGGCGCGGCTCAATCACCAGCTTCCCCCACTTGGGAAGCCC
TTCCTCCGGTCGGCTTCCTATCTCAGGGAGGCCCTCCTCCTCGCGCTCGCCGATGGACAC
CACGGCGCCTCCCGCATCACCTCACCGCTCGACGTCGCCCTCAAGCTGGCGGCCTACAAG
TCCTTCTCCGACCTGTCGCCCATGCTGCAGTTCGCTAACTTCACGGCCACGCAGGCGCTT
CTCGACGAAATCGCCTGCAGCGCCGCTTCCTGCATCCATGTCATTGACTTCGATCTTGGT
GTAGGCGGGCAGTGGGCTTCCTTCTTGCAGGAGCTTGCTCATCGCCGTGGTACTGGCGGC
GTGGCTTTGCCGTTGCTGAAGCTGACGGCCTTCGTTTCAGATGCTTCTCACCATCCACTG
GAGCTTCATCTTACTCAGGATAACCTCACGCAGTTTGCTGCTGATCTTGGAATTCCCTTC
GAGTTCAATGCCGTCAGTCTTGATGCCTTCAGTCCGGCTGAGCTCATTTCTTCTACTGGC
GACGAAATTGTAGCTGTGAGCCTCCCAGTTGGTTGCTCTGCTCGTGCACCACCGCTGGCT
GTAATCCTTCGGTTGGTGAAACAGCTTGGTCCTAAGATTGTGGTCGCCATGGACTATGGA
GCTGATCGTGCTGACCTCCCGTTCTCACAGCACTTCCTGCATTGCTTTCAATCCTGCATG
TTCCTCCTTGACTCGCTTGATGCTGCTGGAATTGACGCCGATTCTGCCTGTAAGATCGAG
AAGTTTCTGATCCAACCAAGAGTCGAAGACGCGGTGCTTGGGCGGCGCAAGACCGACAAA
GCAGTTTCATGGCGGAATGTGTTTGCTGCTGCTGGCTTCACACCTGTGCCGCTCAGCAAT
CTTGCCGAGGCACAGGCCGACTGCCTCTTGAAGCGGGTGCAGGTCCGAGGGTTCCACGTC
GAGAAACGCGGGGTTGCGCTCACTCTCTATTGGCAGCGTGGCGAGCTTGTATCAGTATCA
GCCTGGCGGTGCTGA
>TaGRAS176 TraesCS7A01G014200
ATGGTGGCCAAGAAAGAAAAGGCACCGCATAAGCATACACGCGCACACGCAACGCCACAC
CACCGCACGCACATACACGCACACCTCCTCCCGTCTCCACTTATGATCACCACCATGTCC
TCCTCCTCCTGCAGCGGCCTGGGCGGCGGCGCGGCGGCCAACTCGAAGCGCAAGTCGCCG
GAGCCGACGTCGGTGCTGTACAACCGGAGCCCGAGCCCGCCCACCTCCTCCTCCGCGCAC
TCGTCCGAGCCGCCGCCCATCAGCGCCGAGGACTGGGACGCCGTGCTGCTCTCCTCCGGC
GGCTGCGACGACGCCATGGCCGCCGCCGCGCACGGCACCCGGGAGGACAGCTCCTTCCTC
CGCTGGATCATGGACGCGGGGTACGCGGACGGCGACGGCGACGCCTTCGGCTTCAAGGGC
CCCGCCCCCTTCGACCCCTCCCTCCTGCCCCCGCCCCCTCTCCACCCGCCGCCGTTTGAC
GAGCGCCGGGAGGAGGCGGAGGAGCACGCCTTCTCGCTCCCGCAGCTCCCGCCGCAGCTC
TCCGTCCCGCAGCATCCGCAGCAGGGGCAGGTCCATTTCCCCGTCTCCACCGCAACAGCG
CGCGCCGTCGGGGGAGGAGATGGAGATCTCGAGCCCCAGGCGGCGGTGGACGAGCTGCTC
GAGGCGGCGCGGCGCGCCGACGCCGGGGACCCCGCTGGCGCGCGCGAGATATTGGCGCGG
CTCAATCACCGGCTCCCCTCGCCGCCCGCCCCGCCGGGGCACCCTCCCTTGCTCCGCGCC
GCCGCGCTGCTCCGGGACGCGCTCCTGCAGCGCCTCCTCCCTCCGACGCCCGCAGGCGGA
AGCTCCGTCCTCTCGCCGCTCGACGTCGCGCTCAAGCTCGCCGCGCACAAGGCCCTGGCG
GACGCGTCGCCCACCGTCCAGTTCGCGGGGTTCACGGCCACGCAGGCCTTCCTCGACGCG
CTGGGCGCCGGCGCGCGCCGCGTGCACGTCGTGGACTTGGACGTCGGCTTCGGGGGCCAC
TGGCCGCCGCTCATGCAGGAGCTCGCGCACCACTGGCGCCGCACGGCCGCGCCGTCGACG
CCGCCGCCGGCCCTGAAGGTCACGGCATTGGTGTCGCCGGGGTCGAGGCACCCGCTGGAG
CTCCACCTCACGCAGGAGAGCCTGGCGCGCTTCGCCGCCGAGCTGGGCATCCCGTTCGAG
TTCGCCGCCGTCGCCTTCGACCCCTTCAGCCCCTCGCCGCCGCCGGGCCTGTCCGCGGCG
CCCGACGAGGCCGTCGCCGTGCACATCACGGTCGGCACGGAAACCTCCGGGCCGACACCG
GCGTCCCTCCGCGTCGTGAAGCAGCTCCGGCCCGCCATCGTGGTGTGCGTGGACCACGGC
TGCGACCGCGCGGACCTGCCGCTCCCGAGCCACGCGCTGAACGTGCTCCGCTCCTGCGCC
GCGCTCGTCGAGTCGCTCGACACGCCCGGCGCGTCGCTGGACGTGGCGGCCAAGGTGGAG
CAGTTCATCCTGCGGCCGAGGGCGGAGCGCCTGGTCACCGGCGGCGAGAAGCTGCCCCCG
TGGCGGTCCACGTTCGCGTCGGCCGGGCTCACGCCGCTGCAGCTCAGCAATGCCGCGGAG
GCGCAGGCCGAGTGCCTGCTCCGGCGCACGGCCAACCATGGCTTCCACGTCGAGAAGCAG
CAGGCGGCGCTGGCGCTCTGGTGGCAGCGGTCGGAGCTGGTGTCGGTGTCGGCATGGCGG
TGCTGA
>TaGRAS177 TraesCS7A01G059000
ATGTTGGCAGGCTGCTCCTCCTTGTCGTCCAGGCATCAGATGAGCACGGCGCAGCGACTA
CCATGCGGCTTCTCCAAGCGGGGCGGCCGCGGCGACTCGGCAGTCCCCGGCGCCGCCCCC
CGCGGCGTGCCGGGCGGCGACGGCCGGGGAGGCAACGGCACCTGCTCCTTCCGCGCGCAC
CCGGCGCCGCCGGTCACCCAGGCCGTGTCCTGGGGCGCCAAGCCGGAGCCCTCCGTCGTC
GGCGACGGCGGCGGCCGGGAGATGCGGAGCAGGGCCGTCAAGCGCGCGCACGAGGGTGAG
TCGGCGGCGGAGGAGTACGGCGCCCCCGCCGTCCGCGCCAAGCGGACGCGGATGGGCGCC
GACGGCGACGAGGTATGGTTCCATCAATCCATTGCAGGGCCGGCGGCCATGATGCAAGTG
GCCGCCGGGGAGGGGGGAGGGGAGGAGGAGGTGGCGGAGGAGCAGAAGGTGTTTCTTGTG
CCGAGTGCTGCGGCCTTCCCACACGGCATGGCGGCCGCCGCGGGGCCGTCGTCGCTGGCC
GCGGCCAAGCAGGAGGAGTTCAGCAAGTCGCCGTCCCACTCATCGTCCTCGTCGGGCACG
GACGGCGGCTCCTCGGCCATGCTGCCGGTTGAGCCTGCTGGCGTGAGGAGCTTCGTGGTG
CCCGAGGCGGAGCGGGAGGCGCTGGAGCTCGTGGGCGCGCTCACCGCGTGCGCCGAGGCC
CTCGCCGGCTGCCAGCACGACGCCGCCAACTACTACCTGGCGCGGCTCGGCGAGACGGCC
TCGCCGTCCGGGCCCACGCCGCTGCACCGCGTGGCCGCCTGCTTCGCCGAGGCGCTCGCG
CTCCGCGCGGCCAACATGTGGCCGCACGTGTTCGACGTCACCCCGCCGCGCGAGCTCACC
GACGCCGCCTTCCACGACGACGACGACGCCCTGGCGCTGCGGGTGCTCAACAGCGTCACC
CCGATCCCGAGGTTCCTCCACTTCACCCTCAACGAGCGTCTCCTCCGCGCCTTCGACGGC
CACGACCGCGTCCACATCATCGACTTCGACATCAAGCAAGGCCTCCAGTGGCCGAGCCTC
CTGCAGAGCCTGTCAACGCGGACGCCGCAGCCGCCGGCTCACGTGCGGATCACCGGCGTC
GGCTCGTCGAGGCAGGAGCTGCAGGACACCGGCGCGCGCCTCGCACACGTGGCCGCCGGG
CTGGGGCTCGCCTTCGAGTTCCACGCCGTGGTGGACCGGCTCGAGGACGTGCGCCTCTGG
ATGCTCCACGTCAAGCGCGGCGAGCGCGTCGCCGTGAACTGCATCCTCGCCGCGCACCGC
CTGCTCCGCGACGAGACCGGCGGCGCGCTGTCCGACTTCCTCGGCCTCGTGCGCAGCACG
GGCGCCGCCGTCCTGCTCCTCGGCGAGCACGAGGCGGCGGGGCTGAACGCCGGGCGATGG
GAGGCGCGGTTCGCGCGCGCGCTGCAGCACTACGCCGCGGCGTTCGACGCGGTGGGCGCC
GCCGGCCTGCCGCCCGCCAGCGCGGCCAGGGCCAAGGCGGAGGAGATGTTCGCGCGGGAG
ATCCGCAACGCGGTGGCGTTCGAGGGCTCCGACAGGTCGGAGCGGCACGAGAGCTTCGCC
GGGTGGCGGCGGCGCATGGAGGACGGCGGGTTCCGGAGCGCCGGCATCGGCGACCGGGAG
GCGATGCAGGGGCGGATGATCGCGAGGATGTTCGCGCCGGGCAAGTACGGCGTGCACCCG
CAGGGCGACGGCGAGGGGCTCACGCTCTGGTGGCTCGACACCCCGCTCTACACCGTGACG
GCGTGGACGCCGGCCGGCGACGGCGCAGGAGGCAGCGCGACGGTGTCGGCATCCACCACA
GCATCACATTCTCTGCAGAGCTGA
>TaGRAS178 TraesCS7A01G173000
ATGGACGAGGAGTTCTCGCCGCTCTCGCCGTCCCTCTTCCTCGACCTGCCGCCCACCCCG
CCCCCCGCCGCCGACGTCGACCTCGACTTCATCTCGCGCATGCTCATGGAGGAGGACATC
GACGACAAGTTCTTCTACCAGTACCCCGACCAGCCCGCCATCCTCGACGCCCAGCGCCCC
TACCAGCAGATCATCTCCGACACCACCACCACCTCTTCCGGCTCGCCTAACGGCACCACC
TCCTCCTGCTCGCCTAACGGCACCACCTTCTCCGATGGCAACGCCATGAGCAGGAGCAAC
GCCGCGACGTCCTCCTCCGAGGAGACCAACAACTTCTCCTGGCCCTACGACCCGCTCGAG
CTCTCGCAGCTCCTCCGCTCCCCACCTTACCTCGACGACATGCTGTTCGGCGGCCTCGTC
CCCGATTCCCCCGCCGACGAGGATACCAGGAACTCGTTCGTTGCTGACGCCCCAGCTGCG
GGGTTCCAGCAGAGTCCGCCGCAATTCAAGGGCGCGGCCGACGGGGCCGGCGCGTTCTTC
GGCCAGAATGGCGGCAGCCCGGGCACCCAGAGTTCGGCAGTCTTAAATGGCCCGGCGGAG
GAGAAGGAGGCCGAGCGGAAGCCGGCGATGTTTTCCGCTGGCGACGGCGGCCAGGGCGGG
CTGCTCTCGGCCTTCTTCAGCAACGGCGGCGACATGGACATGCTCAACTCGGCCTTCCTC
AAGGGCATGGAGGAGGCCAACAAGTTCTTGCCGACCAACAACACCCTCCTCGAGGCCATC
CCCGGCAAGGAAAAGGAGCGCGGCTTCATCGTCAAGAAGGAGGAGGCGGCGAACGGGACA
CCGACGTCCGGCAATGGCCGCCGGGGCCGCAAGTACAGGTACGAGGAGGACGACCTGGAC
GCGGAGACCGCCAGGAGCAGCAAGCTGATGATGCCGGACAGCGAGGAGACCGGCGCGCGC
GAGATGTTCGACGAAATAATGCTGGAGGGGTACGAGACGTGCATGCAAGGGATAGAGGAG
CTGCGCCTCGCCATGGACAGCGAGGCCAAGAAGAAGAACGGGAAGGCGGCGCGCGCGAAG
AAGAGCGAGGTGGTCGACCTGCGCACCATGCTCATCCACTGCGCGCAGGCCGTGGCCGCA
GGCGACCGCCGGGGCGCGACCGAGCTGCTCAGGCAGATCAAGCAGCACTCCGGGCCGACG
GGGGACGCCACGCAGAGGCTGGCGCACTGCTTCGCCGAGGGGCTGGAAGCGCGGCTCGCG
GGCACGGGGAGCCAGGTGTACCAGTCGCTGGTGGCCAAGCGCACCTCGGTGGTGGAGTTC
CTCAAGGCCTACAAGCTGTTCATGGCGGCCTGCTGCTTCAAGAAGGCCAACTTCGGGTTC
GCCAACAAGACCATCCTGAACGCCGTGGCCGGGAAGCGCCGCCTGCACATCGTGGACTTC
GGGGTGCAGTACGGGCTTCAATGGCCGGGCCTGATGCGGTGGCTGGCGCAGAGAGACGGC
GGGCCGCCGGAGGTGAGGATCACGGGCATCGACCTCCCGCAGCCCGGGTTCCGCCCGGCC
CGCCAGGTCGAGGAGACCGGCCGCCGGCTCAGCAGCTGCGCCCGCGAGCTGGGCGTGCCG
TTCAAGTTCCACGGCGTGGCGGCCAAGTGGGACACCGTGCGCGGCGAGGACCTGCGCATC
GACCCGGACGAGGTGCTCGTGGTGCACTGCCAGTGCGGCCTCCGGAACCTGATGGACGAC
AGCATCGCGGTGACCACGAGCAGCTCCAGCCCCAGGGACGTGGTGCTGCGGAACATCCGC
GACATGAAGCCCGACGTGTTCGTGGAGTGCGTGGCGAACGGCGGCTACGGCGCGCCCTTC
TTCGTGACGCGGTTCAGGGAGGCGCTCTTCTTCTACTCGGCGCACTTCGACATACTGGAC
GCGACCATCCCGCGGGACAACGACGAGCGACTGATGATCGAGCGGGACCTCATCGGGCGG
GGCGCGCTGAACGTGATCGCCTGCGAGGGCGCGGACCGGGTGGAGCGGCCGGAGACGTAC
CGGCAGTGGCAGGCGCGGAACCGGCGGGCGGGGCTCCGGCAGCTGCCGCTGGACCTGGAG
GTGGTCGGGATGGTGAGGGAGAAGGTGAGGGAGCACTACCACAAGGACTTCCTCATCGAC
GTGGATCACCAGTGGCTGCTGCAGGGGTGGAAAGGCAGAGTGCTCTACGCTCTCTCCACA
TGGGTTGCTGCCGACGATGATAGCTAG
>TaGRAS179 TraesCS7A01G382800
ATGATCGGCTCACTCCACTCTTCCTCGTCCTCCGACACCGACAACAACAACAGCAACGCC
GACCTCAGGAACAGCAGCGGCGAGGGCGAGCGCGACGCTGCCTTGCTGGGCGGCGGCGGG
CGTGCGCTCGCGGCGGCCCCGTCCACGCGGGACCTCGTGCTGGCCTGCGCCGACCTGCTG
CAGCGCGGGGACCTCGCCGCCGCGCGCCGAGCTGCCGAGATCCTCCTCTCCGCGGCGTCC
CCGCGCGGCGACGCCACCGACCGCCTCGCGTACCACTTCGCGCGCGCGCTCGTGCTCCGC
GTGGACTCCAAGGCCGGGCTGCCGTTCTCCCCGCGGCCACCTGCTGGGACAGCGCCGGCA
CCGTCCGGGGCGTACCTGGCGTTCAACCAGATCGCGCCGTTCCTGCGGTTCGCCCACCTG
ACGGCCAACCAGGCCATCCTCGAGGCAGTGGAGGGTTCGCGCCGCGTCCACATCCTCGAT
CTCGACGCGGCGCACGGCGTGCAGTGGCCGCCACTCCTCCAGGCGATCGCCGAACGAGCC
GACCCGGCGCTCGGCCCGCCCGAGGTCCGCATCACCGGCGCTGGCGCCGACCGCGACACA
CTCCTTCGTACAGGCAACCGGCTACGCGCTTTCGCCCGCTCGATCCACCTCCCTTTCCAC
TTCACCCCGCTCCTCCTCTCCTGCGCCGCCAGCACGCACCACGTCGCCGGCACGAGCACC
ACCCCAAGCACCGCTGTCTCGAGCCTGGAGCTACATCCCGACGAGACGCTGGCCGTGAAC
TGCGTGCTGTTCTTGCACAAGCTCGGCGGGCAGGACGAGCTCGCAGCGTTCCTGAAGTGG
GTGAAGGCCATGGCCCCCGCCGTGGTGACCGTTGCCGAAAGGGAGGCGAGCGGAGGAGGG
ATCGACCCCATCGACGAGCTCCCGCGCCGTGTTGGCGTGGCCATGGATCACTATTCGGCG
GTGTTCGAGGCGCTTGAGGCGACGGTGCCGCCGGGGAGCCGGGAGAGGCTGGCGGTGGAG
CAGGAGGTCCTCGGCAGGGAGATCGAGGCCGCGGTGGGGGGCGCAGGCGGGAGGTGGTGG
CGCGGGCTCGAGCGGTGGGCTACCGCCGCACGCGGCACTGGGTTCGCCGCGCGGCCGCTC
AGCGCGTTCGCCGTTTCGCAGGCACGGCTACTGCTGCGGCTGCACTACCCGTCGGAGGGA
TACCTGGTGCAGGAGTCCCGCGGCGCGTGCTTCCTCGGGTGGCAGACGCGGCCGCTGCTG
TCAGTGTCGGCGTGGCAGTAG
>TaGRAS9 TraesCS1B01G037200
ATGGCGACTGAACCTCTCCATGACAATGTGGACAATGTCGCAGCAACTGACGAAAGTGAT
TCCTCTTCCCAGCAGCAACTCACCGTGTACAACTACGACCTGAGTGGTCCACAGTCCAAA
GTTCTTTCCCCAGCAAACCAAGAGAGCACATATCTGCTTGGTGGAATCACCGACCCTGGG
TTGTGCAGTAACAAAAGCAGCCTTGGACAAAACCAATTTCAGATTTCTCCAGGGAGTAGC
CCTGAGCACCGCCAGATAAGATCAAACGATGCTCTTCACTACATAAGCCAGATGCTGATG
GAAGACGTCGACGAGAGGGTCAACATATGCCAAGGGGAGGCTGCTCTCCAGGATGCTGAG
AAGCCATTTCGTGACATTCTTGGGGAGGTATGCGAATCGGCTACTAACTGGCCGCCATTG
CATACCAACAACAAACCAGACGACTCTCATAAGAGTGGGACCAGCCGTTACAAGAGGCTT
TGGACCACTAGCTTCAGTAATGACTATTCCAGTTACAATGTGATACAGCCCTTAGCAACC
CCGTTGAGTCCATATATGTATAATAGGAGTCTTTTTCTACCAAACCAGCCGTTGACAAGT
CTTGGATGCGCTTCCAGATCTGACTTCTCTGCCATGCATTGTCAGAGAGGTGTCGAGGAG
GAAAACAGGTTTGCTGCAAGTATTGTTAAGCTGATGATATATTTAAAGAACGACATACTT
TATATTTCCCAACTGACTACAAAGGCAAAAGTAGGAAAAATGAGCGAAAACGCAATCTTT
GAGGTGGCTGACCAAAGGGGCTGGGATACCTTTCAAGGAAGGAGCAATAAACATCATGCC
ATCACCACTTGTGCAATAATTCGAAATGAAAATTTCGACCGAGTTCTGCTATGCTATGGT
CAGAAGAGTTTAGATGGAATAACAAGACTGCGAGAAAGGATGGCGGGGGAAGGAAACAAA
AACTCACTGAAAAGCCGGAGCAAAGGGCGTAAGAAGTTATGGGTTAGGAAGCAACCGAGG
AAAGAGTTGGTTGATCTCAGGACTCTCCTCATCCATTGCGCAGAAGCTATGGCAAAAGAC
AACCACCTGTTGGCCAATGACCTCTTAAAGAAGATAAGACGACACTCCTCAGCAGATGGT
GATTGTACTCAGAGACTGGCATTTTACTTGGTGGATGGCCTTGAGGCACGCTTGGCTGGG
ATCGGGAGTCAGGTTTATCGCAATCTCGTGGAAAGGCGAACAAGTACCACAGATTGGCTA
GAGGCTTACAGCCTTTTTCTTGAAGCTTGCCCTTTCAAAAGGGTGTCATACAACTTTGCC
AACCAAACTATTCTTGATGTCTCACAAAGGCAACCAAGGGTGCACATCGTCGATTATGGC
ATCAGCTTCGGCTTTCAGTGGCCATCAATGATTCAGAGGTTTGCACGGCGAGAAGAGGGA
GCCCCTAGGCTTCGGATCACAGGTATAGAAGCTCCCCAGCCAGGTTTTCGCTCCTGCCAA
ATGATCGAGGAGACAGGGAAGCGGTTAGCTGATTATGCAAACATGTTCAAGGTACCATTT
CAGTATCAGGGCATTGCCACTTCAAGATGGGAGACCATTAAAATTGAGGATCTTAACATT
GAGGAGGATGAAGTTCTCGTAATCAACTGCATATTCCGAATGAAGAATCTTGGTCATGAA
ACCGAATCCATAAATAGCGCAAGGGATGAGGTGCTGAAAATTATGAGGAGGATGAACCCA
AAGGTTTTTATTTCTGGCACCATGAATGGTTTACACAGTTCTCCCTTCTTCATACAACGA
TTCAAAGAGGTTATGCTCCATTACTCTTCAATGTTTGATATGCTTGATGCAAATGTTCCA
CGGGATAATGAAGCAAGAGAGATGATTGAGAGGATCATATTTGGGCGGGATGCACTTAAC
ATCATAGCATGCGAGGATGCAGAAAGGACTAGGCCAGAAAGTTACAGGCAGTGGCAAGCA
AGGTTTCTCAAGGCTGGGTTCCAGCAGCTTCCTGTCGAGCAAGCTGTCTTAGAGAAAATA
ATCGCGGTTGGCTGCTACAAGGATGGAAAGGGAGAGCGGGAGGAGATAGGGGGATATAAG
GCGTGGGCCGGAATTGGCTTGGCGGCTAGGGTAAAAGGGTGGGGAGAGAAGAGAGGCCGA
GAGAGTGTTGCGGTGGCGGCTGTCCTTCTTCGATTCGAGCGGCCCCTTTTCTCTGATTCC
AGTAGCGGCTGTGGCGATCCTCCTCCTCCTCCTCCTATGTGCTCCTGCAGTTAA
>TaGRAS10 TraesCS1B01G037300
ATGGCGATTGAACCTCTCCGTGATAATCTGGACGCTGCCGCAGGAACCGACCAACCATAC
CATGGTGATTCCTCTTCCCAGCAGCAACTCCCCGTGTACAATTACAACCTGAGTGGTTCA
CACTTCTTGGCCCAGCCAACCACTGGACCAAGAACATACTTGTATGGTGCAGACATCAGC
CCTGGATTGTGCAATGTCAACAGCAGCCTTGGACAAAACCAAATTCAGATTGCTGCAGGG
GGTAGCCCTGAGCACCACCGGATCAGACCAAACGATGCACTTCACTACATAAGCCAGATG
CTGATGGAAGACGTTGACGAGGGGGTCGACACATGTCAAGGGGAGGCTGCTCTCCAGGCT
GCCGAGAAGCCATTCCGTGACATTCTTGGTGAGGCATACGCGCCGCCTACTAACTGGTCG
ACATTGCATAGCAACAACAAACCAGACAAACCTGATAAGAGTGGCACCAGCTCCCCGTCG
AGTCCACATATCTGCAATAGTGGTCTTTCTCTACAAAACCGTCCGTTGATAAGTGTTGGA
TCGACTTCCAGATCTGGTTTCCCCGCCTTGCATTGTCACGGAGGTGTCGAGGAGGAAAAG
ACGTTTGCTCCAAGTATTGATAAGCTGGTGATGTATTTAGAGAACGGCATACTTTATATT
TCCCAACTGACTATGAAAGCAAAAGTAGGAGAGAGGAGCAAAAATGCGATATTTGAGGCG
GCAGACCAAAGGGATTGGGATATCTCTCAAGGAAGGAGCAATAAACATCATGCCATCGCC
CTTGTTAAAATAATTCGAAGCGAAAATTTCGACCGAGTTCTGCTATGCTATGGCCGGAAG
AGTTTCGATCTAATAACAAGACTGCGAGAAAGGATGGCGGGGGAAGGAAACAAGAACTCA
CTGAAAGGCCGGAGCAAAGGACGTCAGAAGCTATGGGCTAGGAAGCAACCGAGGAAAGAA
TTGGTTGATCTCAGGATTCTCCTTGTCCATTGCGCACAAGCAGTGGCAGAAGATAACCAC
CTGTTGGCCAGTGAACTCCTAAAAAAGATAAGACAACACTCCTCAGCAGATGGTGATTGT
ACTCAGAGACTGGCATTTTACTTGGCGGATGGCCTTGAGGCACGCTTGGCTGGGACCGGG
AGTCATGTTTATGGCAATCTCATGGAAAGGCGAACAAGTGCAACAGATTGGTTAGAGGCT
TACAGGCTTTTTATTGCAGCTTGCCCTTTCATAAGGGCGTCATACTACTTTGCCAACCAA
ACTATTCTTGATGTCTCACAAAGGCAACAAAGGGTGCACATCGTCGATTTCGGCATCGGC
TTCGGCTTTCAGTGGCCATTAATGATTCAGAAGTTTGCACGGCGAGAAGAGGGAGCCCCT
ATGCTTCGGATCACAGGCATAGAAGTTCCCCAGCCAGGTTTCCACCCCTGCGAAATGATC
GAGGAGACAGGGAAGCGGTTGGCTGATTATGCAAACATGTTCAAGGTACCTTTTCAGTAT
CAGGGCATTGCCGCTTCAAGATGGGAGACCATTAAAATTGAGGATCTTAACATCGAGGAG
GATGAAGTTCTCATAATCAACTGCATATTCCGGATGAAGAATCTCGGTCATGAAACCGAG
GCCATAAATAGCACAAGGGATGAGGTGCTGAAAACTATGAGGAGGATGAACCCAAAGGTT
TTTATTTCTGGCACCGTGAATGGGTTACATAGTTCTCCCTTCTTCATACAACGATTCAAG
GAGACTATGCTCCATTACTCTTCAGTGTTTGAGATGCTTGATGCAAATGTTCCACGGGAT
AATGAAGCAAGAAAGATGCTTGAGAGGATCCCATTTGGGCGGGATGCACTTAACATAATA
GCATGTGAGGATGCAGAAAGGACCCAGAGGCCAGAAAGTTACCGACAGTGGCAAGCAAGG
TGCCTCAAGGCTGGGTTCCAGCAGCTTCCTGTGGTTCAGGCCGTCTTAAAGAACATAGTA
CACATGCAGAACTTACATTATCATCAGGAATTCTTTGCTGTTGAAGATTGCGGCTGGCTG
CTACAAGGGTGGAAAGGGAGAGTAATTTATGCTATATCTAAATGGAAACCTAATGAAACA
CATGGTGATCAGTAA
>TaGRAS11 TraesCS1B01G037400
ATGGCGATTGAACCTCTCCGTGACAATCTGGACAACCTCGCAGCAACCGCCCAACCGTAT
GGTGATTCCTCTTCCCACCAACAACTCACCGTGTACAACTACGACCTGAGTGGTCCACTT
TCAACAGTTCTCTCCCCAGCCAACCAAGTAAGTATCAACAGCAGCCATGGACAAAACAAA
TTTCAGATTGCTGCAGGGGGTAGCCCTGAGCACCGCCGAATCAGATCAAACGATGCTCTT
CACTACATAAGCCAGATGCTGATGGAAGACGTTGACGAAGAGGTCGACATATGCCAAGGG
GCTGCTCTTCAGGCTACTGAGAAGCCATTCCGTGATATTCTAGGTGAGGTATACGTGTCG
CCTACTAACTGGCCGCCATTGCATAGCAACAACAAACCAGACAACCCTGATAAGGACTAT
TCCAGTTACAATGTGTTACAACCTTCAGCAACTCCGCTGTGTCCATATATCTGCAATAGG
AGTCCTTTTTTACCAAACCAGCCTTTGATAAGTGTTGGATGGACTTCCGGATCTGGCTTC
CCTGCCTTGCATGGTCAGAGAGGTGTCGGGGAGGAAAGAACCTTTGCTCCAAGTATTGAT
AAGCTGGTGATATATTCAAAGAATAACATAGTTTATATTTCCCAACTGACTACGAAGGCG
AAAGTAAGAGAGAGGACCGAAAACACAATCTTTGAGGTGTCAGACCTAAGGGCTTGGGAT
ATCTTTCAAGGAAGGAGCAATAAACACCATGCCATCACCACTTGTGCAATAATTCGAAAT
GAAAATTTCGACAAAGTTCTACTATGCTATGGTCATTCTGGCCGAATAACAAGACTGGAA
GAAAGGATGGCGGGGGAAGGAAACAAGACCTCACTGAAAGGCCGGAGCAGAAGTAGGAAG
CAACCGAGGAAAGAGTTGGTTGATCTCAGGACTCTCCTCATCCACTGCGCACAAGCTGTG
GCAGAACATAGCTACCTGTTGGCCAGCGAACTGCTATTGAAGATAAGGCACCACTCTTCA
GCAGATGGTGATTGTACTCAGAGACTGGCATTTTACTTGGCGGATGGCCTCAAGTCACGC
TTGGCTGGGACCGGGAGTCAGGTTTATCGCAACCTCGTGGAAAGGCGAACAAGTACCGTA
GATTGGTTAGAGGCTTATAGCCTTTTTCTTGCAGCTTTCCCTTTCGGAAGGGCGTCATAC
TATTTTGCCAACCAAGCTATTCTTGATGTCTCACAAGGGAAACCAAGGGTACACATCGTT
GATTTCGGCATTGGCTTCGGCTTTCAGTGGCCATTAATGATTCAGAATTTTGCACAGCAA
GAAGAGGGAGCCCCTAAGCTTCGGATCACAGGTATAGACGTTCCCCAGCCAGGTTTCCGC
CCCTGCGAAATGATCGAGGAGACAGGGAAGCGGTTGGCTGATTACGCAAATAGGTTCAAC
GTACCATTCCAGTATCAGGGCATTGCCGCTTCAAGATGGGAGACAATCAAAATTGAGGAT
CTTAACATTGACGAGGATGAAGTTCTCATAGTGAACTGCATGTTCCGGATGAAGAATCTT
GGTCATGAAACTGATGCCGTAAATGGTGCAAGGGATAAGGTGCTCAAAACTATGTGGAGG
ATGAACCCGAAGATTTTTATTTCTGGCACCGTGAATGGGTTACTCAGTTCTCCCTTCTTC
ATACAACGTTTCAAAGAGGTTATGCTCTATTACTCTTCAATATTTGACATGCTTGATGCA
AATGTTCCACGTGATAATGAAGCAAGAAAGATGATTGAGAGGATCCTATTTGGGCAGGAT
GCTCTTAACATCATAGCATGTGAGGGCGCAGACAGAACTGAGAGGCCGGAATGTTACAGG
CAGTGGCAAGCAAGGTGCCTCAAGGCTGGGTTCCAGCAGCTTCCTGTCGATCCAGCCATC
CTAAAGAACATAGTACACAGGAAGAAGTTATTGTTTCATGAGGAATTCTTTGCTGTTGAA
GATTGCGGCTGGCTGCTACAAGGATGGAAAGGGAGAGTACTTTATGCTCTATCTAAATGG
AAACCTAATGAAACATATGAGGACCACTATTTGCATGATTCTGAACACAATGGGTCTAAA
TTGCTGAATAACATTTTAAAATGCGCTACGGGCATCCGGTGCACCGGTAGCACCACAAGC
ACCGGTGCATGA
>TaGRAS13 TraesCS1B01G037500
ATGGCAGAGGAAGGCAACAAGAGCTCGATGAAAGGCCGGAGCAAAGGACATCAGAAGTTA
TGGCAGAGGAAGCAACCGAGGAGAGAGTTGGTTGATCTCGGGACTCTCCTCGTCCAATGC
GCACAAGCTGTGGCAGAACACGACCACCTGGAGGCCAGTGAACTCCTAAAGAAGATAAGA
CAGCACTCCTCAGCAGATGGTGATTGTACTCAGAGACTGGCATTTTACTTGGCGGATGGC
CTCGAGGCACGCTTGGCTGGGATCGGGAGTCAGGTTTATCGCAACCTCATGGAGAGGCGA
ACAAGTACCACAGATTGGTTAGACGCTTGCAGCCATTTTCATTCATCCTGCCCTTTCGAC
AGGACGGCACACTACTTTGCCAGCCAAGCAATTCTTGGTGTTTCACAAGGGCAACCAAGG
GTGCACATCGTTGATTTTGGTATCGGCTTCGGCCTTCAGTGGCCATTAATGATTCAGAGG
TTTTCACAGCAAGAAGAGGGAGCCCCTAAGCTTCGGATCACAGGTATAGACGTTCCTCAG
CCAGGTTTCCACCCCTGTGAAATGATTGAGGAGACAGGGAAGCGGTTGGCTGATTATGCA
AACATGTTCAAGGTACCTTTTCAGTATCAGGGCATTGCCGCTTCAAGATGGGATACCATT
AAAATTGAGGATCTTAACATTGACGAGGATGAGGTTCTGATAATCAACTGCATGTTCCGG
ATGAAGAATCTCGGCCATGAAACCGAAGCCGTAAATAGTAGGGATAGGGTGCTAAAAACT
ATGAGGAGGATGAACCCAAAGATTCTTATTTTGGGCATCGTGAGTGGGTTAAGCTGTTCA
CCCTTCTTCATACAACGCTTCAAAGAGGTTATGTTCCATTATTCTTCAATGTTTGACATG
CTTGATGCAAATTTTCCTCCACCGGACAACAAAGCAAGAAAGATGATTGAGAAGATACTA
TTTGGGCAGGATGCACTTAACATCATAGCATGTGAAGGTGCAGAAAGAACTGAGAGGCCA
GAAAGTTACAGGCAGTGGCAAGCAAGGTGCCTCAAGGCTGCGTTCCAGCCGCTTCTTGTC
GATCCAGCCACTTTAAAGAACATAGTACAAATGAAGAACAAACTTTCTCATGAGGAATTC
TTTGTTGTTGAAGATCGCGGTTGGCTGCTACAAGGATGGAAAGGGAGAGTACTTTATGCT
ATATCTAAATGGGAACCTAACGAAACACATGATGATAAGTAA
>TaGRAS14 TraesCS1B01G223400
ATGAGAGGAATGCCCTTTGCTGGAGAGGGTCACGCGGGGACACTGCAGCAGCCCAAGCTG
AGCGCCGGCTTCTGGGCGGAGCCCACGTCCGTGCTCGACCGCCGCCACAGCCCCAGCCCC
AGCCCGCCCTCCGAGGCTTCCGCGCTGTCGTCCGAGGTGGCGAGCCTCGCGCCCGGCGGC
GACGCCAAGAACGTCTCCCCGCCGCCGCAGCAGCAGGCATGGCCGGCTGGGGAGGATGCT
ACTGCTGCTGCGCCGGGGGTCAAGGAGGAGTGGACGCACCAGCTGGCCCCGCTCGACATG
GGCATGGGCCTTGGCGCCGGCGAGGGGTGGGACGGCACGGCGCCTTCCGGGCTCGCGGGA
CCTGACAGCACCTTCCTCCGCTGGATCATTGGCGGCGGGGAGGACGCGTCCGCGGGGATG
GCCGGCGTCATGGATCCGCCTGCTCTGGAGCTCGACCACGCCACGTCTATGATGTCGCCG
CCTGCGGCGTCTCTCGGGCCCAGCCTGTCTCCGTTCGCGCCGGCCATGGAGGACGCCAAG
GGGGCCCCTTTCGGCCACGCGCCCAGCTTCCTGCTCCACCAGCACCAGCACCACCCCCAG
CCACACGCGGCCTTCTTTGGCGCGCACCCGTCCTTCGAGTCGGCGCCGCCGCCGCCTAAG
CGCCACCACCCGATGGCAGGCGCGCCGGCGCCGAAGCTGCCTGCTTTCCAGGGGCATCAC
GCTCCGGCGGGCGGGTTCTTCCCCGCCCTGAAGCCCAAGGCGGGGACAGCGAACGACGAG
GCGGCCGCCACGGTGGACCAGCTCGCCGAGGCTGCCAAGTTTGCCGAGGCGGGCGACGCC
TTCGGCGCACGCGAGATATTGGCGCGGCTCAATTATCGGCTCCCCGCCGCCCCCGCGGCC
GGGACGCCACTCCTCCGCTCTGCCTTCTACTTCAAGGAGGCTTTGCGCCTTGCGCTCTCC
CCAAACGGAGAGACGCCCGCGCCGCCGGCGTCCACGCCGTACGACGTGGTCCTCAAGCTC
GGCGCGTACAAGGCCTTCTCCGAGGTCTCCCCGGTGCTCCAGTTCGCGCACCTCACCTGC
GTCCAGGCGGTGCTCGACGGGCTCCGCGGCGCAGGCTGCATCCACGTGCTCGACTTCGAC
ATCGGCATGGGCGAGCAGTGGGCGTCGCTGATGCAGGAGCTCGCGCAGCGCCGCCCGGCG
ACGGCGCTCAAGGTCACCGCATTGGTCTCGCCGGCGTCGCACCACCCGCTCGAGCTGCAG
CTCATCCACGAGAACCTATCCAGCTTCGCCGCGGAGCTCGGCGTGTTCTTCCAGTTCACC
GTATTCAACATCGACACCCTCGACCCCGCGGAGCTCGTGGCCATCGCCGGCGGGGACGCG
CTCGCCGTCCACCTCCCCGTCGGCGCAGCACACGCGGCCGCAATGCCCGCCGTCCTCCGC
CTCGTGAAGAGCCTCGGCGCCAAGGTGGTCGTGTCCGTGGACCGCGGGTGCGACCGCACG
GAGCTGCCCTTCGCCGCCCACCTGTTCCAGGCGTTCCAGTCCACCGTGTTCCTCCTTGAG
TCCGTGGACGCCGTGGGCACGGACCCGGACACGGCCGGCAAGATCGAGCGGTTCCTGGTC
CAGCCGGCCGTGGAGCAATGGGTGGTCGGGCGCCACCGCGCGTCCATCGAGAAGGCGCCG
CTGCCGTGGCGGGCCGTGTTCGCGTCGGCCGGGTTCACGCCGGTGCAGGCCAGCACGTTC
GCGGAGTCGCAGGCCGAGTCGCTGCTGCACAAGGTGCCCGTCCGGGGGTTCCGCGTCGAG
AAGCGCGCCCCGGGATCGCTCTGCCTCTACTGGCAGCGCGCCGAGCTCGTGTCAGTCTCG
GCGTGGCGGTGCTGA
>TaGRAS15 TraesCS1B01G314500
ATGTACGGCAGCAGCACCGGCCCTTTCTTGCCTCAACACCACGGCTTCATCCACCCCGGG
GACGATCGCTGCACCGGCAAGGTCGTTCCTGCGTTGGTCGAGCAAGCCACGGCCGGAGTC
GCCGAGGAGGTGGAGTTCGACGCGTGCAAGGAGGGGGGAGGCGACGTCGCGGTGGTGGGT
CAAGAGAGGCAGCAGCATGATCAGGACGCGCCGAAGCCGGGCGAGGAGGAGAAGGAGGCC
CAGGGCGTGCGGATGATCGCGCTGCTCATGGAGTGCGCCGTGGCCATGTCGGTGGGCAAC
CTCGCCGACGCCAACGGGACGCTCCTCGAGCTGTCGCAGATGGCCTCCCCCTACGCGCCG
TCCTGCGGCGAGCGCCTCGTGGCCTACTTCGCCAGGGCCATGGCGGCGCGGCTCATGAGC
TCCTGGGTCGGCGTCTGCGCGCCCGTGCACCCGTCCTCCGCCTCCTCCTGGTCCGGCGTC
CACGCCGCGTTCCGGGCCTTCCACAACGTCGCGCCGTTCGCGAGGTGCGCCTACCTGGCG
TGCAACCAGGCCATCCTGGAGGCGTTCCGCGGCAAGCGCCTGGTCCACGTCGTCGACCTC
GACGTCGTGCCGGGCGGCGCGCTGCAGTGGCTCTCGCTGCTCTCCGCGCTCGCGGCCCGG
CCCGGTGGCCCGCCGGTGCTCCGCGTCACGGGCTTCGGCGTCTCGGCGTCGGCGCTGCAC
GACGCCGGCACCCAGCTCGCCGGGCTGGCCACCAAGCTGGGCATGCCGTTCGAGTTCTAC
GCCGTCGCGAAGCGCCCCGGAGACGTCGTCGACGCCGTGGCCGACCTGCCGAGCAGGAGG
CCCGGCGAGGTCGTCGCCGTGCACTGGCTCCGTCACGCCCTGTACGACGCGGCCGGGGAC
GACGTTGTCACGATGCGTCTGGTGCGGTGGCTCGAGCCTAAGGTGGTCACGCTGGTGGAG
CAGGAGAGGGGGCCTGCCGGCGGTGACGGCGGCCAGTTCCTGGACCGCTTCGTCGCCGCG
CTGCACCACTACTCGGCGGTGTTCGACGCCCTAGGCGCCGCGCGGCCGGCCGACGGCGAC
GCCAGCAGGCACCTGGTAGAGAACGGCGTCCTGGGCAGGGAAATCGGGAACGTGCTGGCG
GTTGCCGGGCCGACGAGGAGCGGGCGGGAGATGTTCGGAAGCTGGCAGGTGGAGCTCGCA
CGAAATGGTTTCCTGCGCGCCGGCGCCGTTGGGCGCGCGCAGGTGCTCGCCGGTGCGTGC
CCGGCGGGGCTGGGCTACACGGTGGCGGATGACCATGACGGCACGGTGCGGCTGGGGTGG
AAGGGCACCCCACTCTACGCCGTCTCGACGTGGACGTGCTGCACCACGGCCCATGCACGA
GCTTAA
>TaGRAS16 TraesCS1B01G332000
ATGGAGCAGGAGCTGCGGGGCGGCGGGGCGGTCAGGGCGCAGAGCACGCTGTGCTTCTCC
GGCGCGCTGGTGGACGGGCCCCGAATCCAGCAGCTGCTCCTCCACTGCGCCGCCGCGCTC
GAGTCCAACGACGTGACGCTGGCGCAGCAGGCCATGTGGGTGCTCAACAACATCGCCTCC
GCGCAGGGTGACCCCAACCAGCGACTCACCTCGTCGCTGCTCCGCGGCCTCGTCGCGCGC
GCCTGCCGGACCTGCGGCTCCCCGCGCGCCGACAGCATGGGGCCGCCCCCGGCGCTGGGA
TCGCAGCGGGCCATGTCCGTGACGGAGCTCGCCGACTACGTCGACCTCACCCCGTGGCAC
AGGTTCGGCTTCACCGCTTCCAACGGCGCCATCCTCCGCGCCGTCGCCGGGAGGGACGCC
GTGCACGTTGTTGACCTTGGAGTCACGCGCTGCATGCAGTGGCCCACGCTCATCGACGCG
CTCTCTAAGCGGCCCGGGGGGCCGCCGGCGCTCCGCATCACCGTGCCGTCCGTCCGGCCC
GCCGGCCCGCCACTGCTCGGCGTGCCGGACGAGGAGATAGGTCTCAGGCTGGCCAACTTT
GCCAAGTCCAAAGGCGTGCACCTGGAGTTCAACGTCGTCAACAAGAGCACGGCCACGTCA
TCTCCATCTCCGACGAAGCTGCAGACGCTTTGCCAGGAGCTCGCCTGCGTCCTCTCCGAC
CAGTCGGCGCTGCGGCTAAGAGACGGCGAGGCGCTCGTCGTGAACTGCCAGAGCTGGCTC
CGGCACGTCGCGCCGGGCTCGAGGGACGGCTTCGTGGACGCGGTCCGGGCGCTGGACCCG
TGCCTGGTCACCGTGACCGACGAGGACGCCGACCTGGACTCGCCGAGCCTGGCCACGCGC
ATCGCGGGCTGCTTCAACTTCCACTGGATCCTCTTCGACGCGCTCGACACATCCGCGCCG
AGGGACAGCCCGCGGCGGCTGGAGCACGAGGCGGCCGTGGGCCAGAAGATCGAGAGCGTC
GTCGGCGCCGACGGCACCGAGCGGTCCGAGTCCGGCGCGAGGCTCGCGGAGAGGATGCGA
CGGAAAGGGTTCGCCGGCGCGGGGTTCGGCCAGGACGAGGTGGCCGAGGTGCGGCACCTG
CTGAGCGAGCACGCGACGGGGTGGGGCGTGAAGCGGGAGGAGGACATGCTAGTGTTCACG
TGGAAGGGGCATGCAGCCGTGTTCACCACTGCCTGGGCGCCCAACTAA
>TaGRAS17 TraesCS1B01G443800
ATGGACATGGACGCTCACACACAGCCAGCACTCACAGCCTTCACGCAGCTCGCCCGCGAG
GAACACATGGCCCATTTCGCCTTCAGCTGGCAGGGCATGGAACCCGCCCCCGCCGCCTCC
CTGTCCGGCGCCGGTGCTACGCTGCCTCTCCACTCTGTCCAGGGCGCCGCCGCCGCGAGG
AACAGCGCTGACGCCGCGAGGAACAGCGCTGACGCCTCGTACTGCCCCGACCCGGCTACG
TACGCGCCCGCAGTCCTGGCCACGGTCCCGCCGACCATTGCGGAGGCGGGAGCGAAGAGG
CGCCAGGATGCGGAGAACATCGCGCTCTACCTCATCCACATCCTCCACAAGTGCGCTGAA
GCCATCGAGGCGGGCGACTATGCGGTCGCGGCCGGCAAGCTCTCCGAGGCGCGCACGATG
CTCGCGACGTCTGTCTCGACGACCACTGGGATCGGCCGTGTCGCCAGCCACTTCGCCGCC
GCGCTGGCCCATCGCCTCTTCCCGGCGTCCCCGCACTCCTCCTTCACGCTGGACGCCTCA
CCGGAGCGCGCCGGCGAGCTCTACCGTCAGTTCTATGACGCGGGGCCATACCTCAAGTTC
GCACACTTCACGGCCAACCAGGCCATCCTCGAGGCGTTTGAGGGCTGCGACCGCGTGCAC
GTCGTGGATCTCGCCATCAAGCAGGGCGTGCAGTGGACAACCCTCATCCAGGCCCTCTCC
ATCCGTCCCGGCGGCCCGCCGTCCGTCCGCATCACCGGCATCGGCTCCGCGCCCGCCGTC
GACGAAGCTGGCCTCCGCCTCGCCGAGCTCGCGCGTGCCATGAACGTGCCCTTCTCGTTT
CAAAGGTTCACCGACGATAGCCTGGACCAGCTCAAGCCATGGATGTTCCAGGTCCTGCCC
GGAGAGGCGGTGGCCGTGAACTCCATCTGCCAGCTCCACCGCCTCCTGGTGGACCCGGAC
GCCGCGTCCACGTCTCTCCCCACGCCCATCGACGTCGTGCTCGGCTGGATCGCGTCCATG
CAGCCCAGGGTTTTCACGGTCGTGGAGCAGGAGGCGGACCACAACAAGCCGAGGCTGCCG
ACGCGGTTCGAGAACGCCATGTTCTACTATGGCTCTGTGCTCGACTCCATGGAGGCCATG
TCCGCGAGCCGCGGCGGCGTCATCGGCAACGGAGCCGGCGCCGACGCGTACGTGCAGAGG
GAGATCTTCGACATCGTCTGCGGCGAGGGCAGCGCCCGCACCGAGCGCCACGAGCCGCTC
GCATGCTGGTGCGCTCGCCTCTGGCGGATGGGTCTCACCCACGTGCCGCTGGGTCCGAGC
GCAGCCTATCAGGCGGCCAAGCTTGTCCGCATGTACTCCACCGCCGGGTTCCGCGTCCAG
GAGATCGGCGGCTGCCTCTCGCTCATGTGGCACGAGCGGCCCCTGTTCACGGCGTCCGTT
TGGAGCGCAATGCCCGCAGATGGCGCCGCCGAGGAGCGCGCCGACAAGCACAAGCTGAAG
ATGAGCATCGGCGAGAGTAGCAGCGGCCACCTGCCGGACGCCGGGGCGCAGTGA
>TaGRAS37 TraesCS2B01G112100
ATGGGGACGCTAAACTGCGCTGTTGACATGAGCTCCGGCACGAAGCAGCTACAGCACCAG
CCAGCAGCGCCGACTTCGCCCACCGCCTCCTTCTCGGAGTCGAACATCGTCGCCTCGTCC
GCCGACCCCGACGCCATCGACGCCCTAGCGGGCCTGCAAGCGCTGAGGTTCGATGGAGAC
ATCGACGGCGAGATCCAGTCGCCTGACCTCGCCATGTGGGAGTCGCTCTTCGCCGACCAG
ATCGGCGCCGGCGCCGCCTCGGGCGCCGACTTCTTGATGTCCTCCCCAAGGAGGGACTTC
AGCCCTCTGAGGGACTTCATGGCGTCTTCTCCCAAGAGGGACTACATGGTGTCTTCTCCC
AAGAGAGACTACATGATGTCTTCCCCCAAGCGGGACTACATGGTATCCTCCCCTAAGAGA
GAGATGGTGGCTTCCCCGAGGAGAACCTTCTCCAACCTCTACAACAACAGCACCAGCAAT
CAGAGCTACATGCATGGCACCTTGCACGGCATGGACACGGGGAGCCCCAGCAATCTCGCC
GGCTACGGCAAGGGGAAGTCGTCGCAGAGCCCGCTCCACAAGGGATTCGTCAACAACGCC
CACAGCAACAGCAGCAAGAGCAACCTCTCCTGCTCCTCGTCCTACGTTAACAGCAGCGAG
AACCTTGCTCTGCCATCCTTGAACTCCTCCTTCCTGGAGGACGGGTACCTGGCGTACCAG
CTGCCGCCGGAGAAGGATGCCGGCGGCTCCTCCTCTGCCGGCACCAGTGCCACGCAGCTG
CCGACGCTGTCCGAGTGCCTGGCGATGCCGGAGCCGGTGTACGGGGCCAGGGACGAGGCG
GCGGTCGGCAGAGGGATTCCGGTGGGAGGCTTGCAGCCTGATCACCTCTACTACGCCAGC
CAGTTCGGAGCTGCAGATGGCTTGCCGTTGCAGCACCAAATGGCAAAGCCTGACCAGTGG
GCAGATTCTTCCTCCTTGCACAGCATGTTGGGGTCAGTAATACAGTCAGATCAGGCTGAG
CAGGAGCAGGACAGCGGTCTTCAGCTGGTGCACCTGTTGCTGGCGTGCGCCGACTTCGTG
TCCAAGGGCGACCAGCCCTCCGCCCTCCGCCACCTCCACCTCCTCCGCCGCGTCGCCTCG
CCGCTCGGCGACTCCATGCAGCGTGTCGCCTCCTATTTCGCCGACGCCCTCGCCACTCGC
CTCTCGGTCTCCTCCGGCACCGCCATCTCCCCGCGCGGCGCAGGCGCCCCCTACCCCTTC
CCGCCGTCGCCTGATACCCTAAAGATTTACCAGATCCTCTACCAGGCATGCCCTTACATC
AAGTTCGCCCACTTCACGGCCAACCAGGCCATCTTCGAGGCCTTCCATGGCGAGGACCGT
GTCCACGTCGTCGACCTGGACATCCTCCAGGGCTACCAGTGGCCGGCTTTCCTTCAGGCG
CTCGCGGCACGGCCGGGTGGCCCGCCGACGCTAAGGCTGACGGGGGTTGGCCACCCGGCC
ACGGCTGTAAGGGAGACCGGGAGGCACCTTGCCTCCCTCGCCGCTTCGCTGCGTGTGCCG
TTCGAGTTCCATGCCGCCGTGGCGGACAAGCTGGAGAGGCTGCGCCCTGCCGCTCTGCAG
CGCCGCGTCGGGGAGGCGCTGGCCGTGAACGCAGTGAACCGCATGCACCGCGTCCCCGGC
GCTCACCTCGGCCCGCTGCTGTCTATGATCCGTGACCAGGCTCCCAAGATCATGACGCTC
GTGGAGCAGGAAGCTGGCCATAACGGCCCATACTTCTTGGGCAGGTTCCTGGAGGCACTG
CACTACTATTCGGCCATCTTCGACTCACTGGACGCGACATTTCCGGCAGACTCAGCGCCA
CGGATGAAGGTCGAGCAATGCCTGCTGGCTCCTGAGATCCGCAATGTGGTGGCGTGCGAA
GGCGCCGAGCGGGTGGCACGACACGAGCGGCTAGACCGGTGGCGCCGCATCATGGAGGAC
CGTGGATTTGAGGCCGTGCCGCTAAGCCCAGCGGCCGTCGGCCAGAGCCAAGTCCTTCTA
GGACTTTACGGCGCCGGTGACGGATACCGGCTCAACGAGGAAAAAGGGTGCCTCCTCCTC
GGCTGGCAGGATCGTGCCATCATCGGCGCATCAGCGTGGCGGTGCTGA
>TaGRAS38 TraesCS2B01G212300
ATGCCTTGTACAAGCACCAAATCCGCTCCTCAAACTGCTGGACGTGTACTAGCTCTGCCT
CTTTGCTCTTTTCTAATCATCGCGGCAGCGTCGCAAATTTGTTGCCTTCCATTCCACCCA
CCTCGCGACCCCCCCTACATGATGCAGTTCACCCATGCTGCAGTGACTGCACCGCCTCTC
TACCCTAATGGACACCACGGGCTAGGGCTAGGGCTCTTTCTTGACGTCGGCGCGCCGAGG
GCACGCCCGTGGCCGGCTGCTGGGAGCTTGTTCCCGACGCTGCCGCCCTCCTCAAAGATC
TCCCTGGGGAACCTCAACAGCGCCGGCTGCATGGAGCAGCTTCTAGTGCACTGCGCCAAC
GCCATCGAGGCCAACGACGCCACGCTCACGCAGCAGATTCTGTGGGTGCTCAACAACATC
GCCCCCGCCGACGGGGACTCCAACCAGCGGCTCACGGCGGCGTTCCTCTGCGCGCTCGTC
GCGCGCGCTTCCAGGACGGGGGCGTGCAAGGCGGTGACCGCGGCCGTGGCCGCCGCGGTC
GAGTCGGCCGCGCTCCACGTGCACCGCTTCACGGCCGTCGAGCTCGCCAGCTTCGTCGAC
CTCACGCCGTGGCACCGGTTCGGCTACATGGCCGCCAACCACGCCATCCTTGAGGCCGTG
GAGGGCTTCTCCGTCGTTCACGTCGTCGACCTCAGCACGACGCACTGCATGCAGATCCCG
ACCCTCATCGACATGCTCGCCAGCCGGGCCGAGGGCCCCCCGATACTCCGGCTCACCGTC
GCCGATGTCGGGTGCAGCGGGCCACCGCCGGCGCTCGACATGTCCTACGACGAGCTAGGC
GCGAAGCTTGTCAACTTCGCGCGATCCCGCAACGTGACAATGGACTTCCGGATGGTGCCC
ACCTCGCCGGCCGACGCCTTCACTTCCTTAGTCGACCAGCTCCGGGTGCAGCAGCTGGTC
TCGGACGGCACCGAGGCGCTCATCCTCAACTGCCACATGCTGCTGCACACCGTGCCGGAC
GAGACGGCCGGGTCGGTGAGCCTTACTCAGTCGGTCTCGCTCCGGACCATGCTCCTCAAG
TCCATCCGAACCCTCGACCCAACGCTGGTCGTGGTGGCCGAGGAGGATGCCGACTTCACG
GCGGGGGACGTGGTGGGGAGGCTCCGGGCGGCGTTCAACTTCCTGTGGATCCCGTACGAC
GCCGTGGACACCTTCCTGCCCAAGGGGAGCGAGCAGCGGCGGTGGTACGAGGCGGAGGTC
GGGTGGAAGGTGGAGAACGTGCTGGCGCAGGAAGGGGTGGACAGGGTGGAGCGGCAGGAG
GACCGGGCGAGGTGGGGGCAAAGGATGCGCGGCGCGGGGTTCCGGGCGGTGGCTTTCGGC
GAGGAGGCGGCCGGGGAGATAAGGACAATGTTGAACGAGCACGCGGCCGGGTGGGGGATG
AAGCGGGAGGACGACGACCTCATGCTCACATGGAAGGGGCACAACGTTGTTTTCGCCTCG
GCGTGGGCACCGTCGTGA
>TaGRAS39 TraesCS2B01G214600
ATGGATACGCTGTTTAGGTTGGTTAGCCTCCAAGCCTCCGAGCAGCAGCAGCAGCAGCAG
CAATCGGCGTCGTACAACTCCAGGAGCACCACCTCCAGCGGCTCCAGGTCGTCTTCCCAC
CAGACCAACGCCTCCTACAACTACTACCACCACAGCTCCAGCAGCGGCGGCGGCGGCGGC
GGCGGGCAGTACTACTACAGCCAGCAGCAGCAGCCGCAGCAGTCCTACTACCTGGAGCCG
TACCAAGAAGAATGCGGTGGCAACGCCCACCAGCACCACCTCTACATGGATGAAGACTTC
TCTTCCTCGTCCTCGTCGAGGCAGCACTTCCACTCGCATGGCGGGGCGGCCCATCCGCCC
ACGTCGTCCGCCACGCCCACTGCGCCCACGCCCCCGCTCTCCACCTCGTCCACGGCTGGC
GGGGCGGGCCACGCGCTCTTCGAGGCGGCCGACCTGTCCTTCCCGCCGGACCTCAACCTC
GACTTCTCGTCCCCGGCGTCGTCGTCCGGCGCCGGGGGCACAGCGTCATCGGCCGCGGTG
GGGGGAGGTGGCGGCGGGAGGTGGGCCAGCCAGCTGCTCATGGAGTGCGCGCGCGCGGTT
GCGACGCGCGAGAGCCAGCGCGTGCAGCAGCTGATGTGGATGCTCAACGAGCTGGCGTCC
CCGTACGGGGACGTGGAGCAGAAGCTTGCGTCCTACTTCCTGCAGGGTCTCTTCGCGCGG
CTCACGGCGTCCGGCCCCAGGACGCTGCGCACGCTCGCGGCGGCGACCGACCGGAACACG
TCCTTCGACTCCACGCGCCGCACCGCGCTGCGCTTCCAGGAGCTCAGCCCCTGGTCGTCG
TTCGGGCACGTGGCCGCCAACGGCGCCATACTGGAATCTTTCTTGGAGGCCGCGGCCGCG
TCGTCGGAGCCGCAGAGGTTTCACATCCTCGACCTGAGCAACACCTTCTGCACGCAGTGG
CCGACGCTGCTCGAGGCCCTGGCCACCCGGTCCCCCGACGACACGCCGCACCTGTCCATC
ACCACCGTCGTGTCGGCCGCGCCGTCGGCTCCGACGTCCGCCGTGCAGCGCGTGATGCGG
GAGATCGGGCAGCGCATGGAGAAGTTCGCGCGGCTGATGGGCGTGCCCTTCCGCTTCCGC
GCCGTGCACCACTCCGGGGACCTTGCGGAGCTCGACCTCGACTCGCTCGACCTGCGTGGG
GGCGGCGCCACGACCGGCATCGCCGTCAACTGCATGAACTCGCTGCGCGGCGTGGTGCCG
GGCGGTGCCCGCCGGCGCGGCGCTTTCGCCGCGTCCCTCCGCCGCCTCGAACCTCGGGTC
GTCACCGTGGTCGAGGAGGAGGCAGACCTGGTGGCGACCGACCCCGACGCGTCCGACGAA
GGCGGCGACACGGAGGCGGCATTCTTGAAGGTGTTCGGCGAGGGCTTGCGGTTCTTCTCG
GCTTACATGGACTCGCTAGAGGAGAGCTTCCCCAAGACCAGCAACGAGAGGCTGGCATTG
GAGAGGGGAGCAGGGCGTGCCATTGTTGACCTGGTCTCGTGCCCAGCGTCGGAGTCCATG
GAGCGGCGGGAGACGGCGGCGGCATGGGCACGGCGGTTGCGGTCGGCCGGGTTCTCACCG
GTGCCATTCAGCGAGGACGTAGCCGACGACGTGCGGTCACTTCTGCGCCGGTATCGGGAG
GGCTGGTCGATGCGGGAGGCCGGCACGGATGACTCGGCGGCCGGAGCCGGCGTGTTCCTG
GCGTGGAAGGAGCAGCCTCTGGTGTGGGCAAGCGCGTGGAGGCCATGA
>TaGRAS40 TraesCS2B01G217500
ATGGCCGATACTCCAACTTCCCGGATGATCCACCCCTTCAGCAACATGCAGGGGCAGAAC
CCGAAACAGTTCCAGTTCCAGTACTCCGACAACCCACAGCATCCCTGCCGCCCTTACCAG
CCATCTCCAGACACCCATGTTGTGCCACAGCATCACTACAGCCTCAAGTCCCACTCATCA
GATGCTAGCTATGAGAACCAGGTTGCTCAGATGAAGCACACTTTGGACTCCTCGGCGGCA
GACGGCTACATGAGGCATGACTCGCCCTCCAGCCATAGCTTCACTCCTCCGTCCATCAGG
AGCGGCAGTGGCAGCCCTTCGTCTCACGACGACAGCCACTCCGACTCCACCAACGGATCT
CCTGTGAGTGCTTCGTGCGTCACTGTGACTGAGGATCCTAACGATCTGAAGCAAAAGCTC
AAGGACCTTGAGGCTGAAATGCTTGGGCCAGACGCTGAGATAGTTAACAGCCTGGAGAGC
TCCGTGGCAAAGCAGCTATCGCTGGAGCCGGAGAAGTGGGCGCAGATGATGGACTTTCCC
AGGGGCAACCTGAAGGAGCTGCTGCTTGCTTGTGCCAGAGCTGTGGAAGAGAAGAACATG
TACGCGGTCGATGTGATGGTGCCGGAGCTGAGGAAGATGGTTTCGGTCTCCGGCACGCCG
CTTGAGAGGCTGGGAGCCTACATGGTGGAAGGGCTCGTGGCCAGGCTCGCCTCCTCCGGC
CACTCCATCTACAAAGCCTTGAGGTGCAAGGAGCCGAAGAGCTCTGACCTGCTGTCCTAC
ATGCATTTCCTGTATGAGGCCTGCCCCTACTTCAAGTTCGGCTACATGTCGGCCAACGGC
GCCATTGCGGAGGCTGTGAAGGGAGAGGACAGGATCCACATAATCGACTTCCATATCGCT
CAAGGAGCTCAGTGGATCTCCCTCCTCCAGGCCCTTGCAGCCAGGCCCGGTGGGCCGCCG
ACCGTGAGGATCACAGGGCTTGATGATTCGGTGTCGGCCTACGCGCGAGGCGGTGGGCTG
GACCTTGTTGGGAGGAGGCTGTCGCACATTGCTGGGCTCTGCAAAGTTCCCTTTGAGTTC
CACTCGGTCGCCATGGCCGGCGAAGAGGTGGAAGAGGGGCACCTCGGGGTCATCCCCGGG
GAGGCTCTGGCGGTGAACTTCACCCTGGAGCTGCACCACATCCCGGACGAGACGGTGAGC
ACAGCGAACCACCGGGACCGGATCCTGCGGCTGGTGAAGAGCCTGAGGCCCAAGGTGCTG
ACCCTGGTGGAGCAGGAGTCCAACACCAACACGGCCCCGTTCCCGCAGAGGTTCGCGGAG
ACGCTGGAGTACTACACGGCCATCTTCGAGTCCATCGACCTGACGCTGCCGAGGGACGAC
AAGGAGCGGGTGAACATGGAGCAGCACTGCCTGGCGAGGGAGGTGGTGAACCTGATCGCG
TGCGAGGGCGCGGAGCGGGTGGAGCGGCACGAGGTGTTCGGCAAGTGGAAGGCGCGCCTC
ACCATGGCCGGCTTCAGGCCGTCGCCGCTCAGCTCGCTGGTGAACGCCACCATCAGCACG
CTGCTGCAGAGCTACTCGGAGAACTACAAGCTCGCCGAGAGGGACGGGGCGCTCTACCTC
GGCTGGAAGAACAAGCCCCTCGTCGTCTCCTCCGCATGGCACTAG
>TaGRAS41 TraesCS2B01G228000
ATGATCCAGGGTGTCCTGTCGCGCGCGCCCGCCACCGACGCGATGAAGGCCAAGCGGGCG
GCGTCGATGCCCGATGATGAGGAGAAGGCGCGGGGGAAGCGGTTGCAGCTGCATGGCTCC
GCCTCCGAGCAGGGGCTGGCGGTGGCCGCGGGGGAGGAAGGGGAGCGGGTGGTGGAGGCG
GCGGAGACGCGCGTGCTGCGGCTGCTGAGGCTGCTACTCAGGTGCGCGGAGGCGGTGGCC
ATGGACCAGCTCCCGGAGGCGCGCGACATGCTGCAGGAGGTCGCCGAGCTGGCGTCCCCG
TTCGGGTCGTCCCCGGAGCGCGTCGCGGCCTACTTCGGCGACGCGCTGTGCGCGCGGGTG
CTGAGCTCGTACCTGGGCGCCTACTCGCCGCTCGCGCTCCGCCCGCTCGCGGCCGCGCAG
AGCCGCCGCATCTCCTCGGCCTTCCAGGCGTACAACGCGCTCTCCCCGCTCGTCAAGTTC
TCGCACTTCACGGCCAACAAGGCCATCCTGCAGGCGCTCGACGGCGAGGACCACGTCCAC
GTCATCGACCTCGACATCATGCAGGGGCTGCAGTGGCCGGGGCTGTTCCACATGCTCGCG
TCCCGCCCCCGCAGGCCGCTCTCTCTCCGGGTCACCGGGCTCGGCGCCTCGCTCGACGTC
CTCGAGGCCACCGGCCGCCGCCTCGCCGACTTCGCGGCGTCGCTCGGGCTGCCCTTCGAG
TTCCAGCCCATCGAGGGGAAGATCGGGCACGTCGCCGACACCACCGCGCTCCTCGGCCCG
CGCCACCGCCACAGGGAGGCCACCGTCGTGCACTGGATGCACCACTGCCTCTACGACGTG
ACGGGCTCCGACGTCGGCACGGTGCGGCTGCTCAAGAGCCTGCGGCCGAAGCTGATCACG
ATCGTGGAGCAGGACCTGGGGCACAGCGGCGACTTCCTGGGCCGGTTCGTGGAGGCGCTG
CACTACTACTCGGCGCTGTTCGACGCGCTGCGCGACGGCGCGGGCGCCGCGGAGGAGGAG
CGGCACGCGGTGGAGCGGCAGCTCCTGGGCGCGGAGATACGGAACATCGTGGCCGTCGGG
GGCCCGAAGCGGACGGGCGAGGTGCGGGTGGAGCGGTGGGGCGACGAGCTGCGCCGCGCC
GGGTTCCGGCCCGTGTCCCTCGCCGGGAGCCCCGCCGCGCAGGCCAGGCTGCTGATCGGC
ATGTACCCGTGGAAGGGCTACACGCTGGCGGAGGAGGACGGGTGCCTCAAGCTCGGGTGG
AAGGACCTCTCCCTGCTCACAGCATCGTCGTGGGAGCCGACGGAAGACGACCACGTCGCC
GTTGCCGAGCAAAAACGCCATGATTCTTGA
>TaGRAS42 TraesCS2B01G239400
ATGGATTTGCACCAGCTATTCAAGTACAGATTGACTGGTGCTAACGTCTTCTGCGAAATT
CCCACAGAGAACAATTTAGCGAACTCTTCCTGGCAAACTAGTCCACTGAAGTTAGAGTTC
AGCAACTCTCCATACACCCCTCTTTCTACCCAGCTTGAGTGTGACAATTTGTCTGCTCTT
AGCAACACTCCAGATAACCAGAGCTCTACTGAAACCATTTCAGCCCAACCAATCTCCCCG
CTTGAAGCAGACAGCTCATACATAAAGGCAGGTAGCATCCGTGAGAACATCCAAGTGAGA
CCTGATCCATTGTATGCAACATCAAGACATAATATGCAACAGACTTTGCGTGACATTGAG
AACGTTCTGATGGCACCTGATGCTGATGATGCAACAACGAGCACAAAGCATGAGTTTGAG
GACACCAAGCCTGCTCAGCTCATGCGGCAGCGGTCGAGGACATGGAGCCATGAGTCACGA
CAGCCGTTGCCTGGAGTTGTTCGGCCACACTTTGCATCTGGTGGATACCCCACGGCAAGC
TATGAGTTCCGCCCAGAGAAACGACAAAGGGAGTTAAGGGACGATCGACAACACATTGTG
AAGGAACTATTAACCAAGTGCGCTGAGGCATTAAGTGAGGACAGGACAGAGGAGTTCCTA
AAGCTTGTTCAGGAGGCTCGTGGGACTGTTTCAATTAACGGGGAACCAATCCAGCGTCTA
GGTGCTTACCTACTTGAGGGTTTGGTTGCTAGGCATGGGAACTCTGGCACAAACATCTAC
CATGCTCTGAAATGCCGGGAGCCGGAGAGCAAGGAGCTTCTCTCCTACATGAAGATTTTA
TACAATATCTGTCCTTACTTCAAGTTTGGATACATGGCAGCTAATGGGGCGATTGCAGAG
GCATTGAGAAGTGAGGACAACATCCACATAATTGATTTTCAGATTGCTCAAGGGACTCAA
TGGATCACACTGATACAAGCTCTAGCTGCAAGGCCTGGGGGTCCACCTCATGTGCGGATC
ACTGGAATAGATGACCCGGTGTCAGAGTATGCCCGAGGTGAAGGCCTGGAGATAGTTGGA
AACATGCTGACAAGCATGTCTAAAGAGTTCAATATACCTTTGGAGTTTACACCTCTACCT
GTCTATGCTACTCAAGTCACAAAGGAAATGCTTAAGATCAGACCAGGTGAAGCAGTTGCT
GTCAACTTCACCCTCCAGCTGCACCATACCCCAGACGAGAGTGTGGATGTCAACAACCCA
CGGGACGGGTTGCTCCGGATGGTGAAAGGGCTGTCCCCGAAGGTGACCACGTTGGTGGAA
CAGGAGTCGCACACCAACACGACGCCTTTCTTGATGAGGTTTTTGGAGACCATGGATTAC
TACTCCGCCATGTTCGAGTCTATCGACGCCAACTTGCCTCGAGACAGCAAAGAGAGGATA
AGTGTGGAGCAACACTGCCTGGCCAAGGACATCGTGAACATCATCGCCTGCGAGGGGAAG
GACAGAGTGGAGAGGCATGAGCTGCTTGGCAAGTGGAAATCAAGGCTGAGCATGGCGGGC
TTCAAGCCTTACCCGCTGAGCTCGTATGTGAACTCGGTGATCAAGAAGCTCCTCGCGTGC
TACTCGGACAAGTACACGCTGGAGGAGAAGGATGGGGCAATGCTCTTGGGCTGGAAGAGC
AGGAAGTTGATATCTGCCTCTGCGTGGCACTGA
>TaGRAS43 TraesCS2B01G320700
ATGAACCTGACGTTGAGTCTAGGCGTCAATGGTGGTGGCGCCGCGGCCAAGAAGCGCAAG
GTGATGGACGGCGCAGGCGACGTGGGCGTCCTCGGCGCCGGTGACGGCGGTGATCGATCC
ACTGTCATGCGGCTCCTCCAGGCCAGAGATCGCATGGTCAAGGTTGAGCTTGATCACGAC
GACGGGGATGTGAGTGATCGCGGAGCCTCGCCGCTGATGCGCTTGCTCCTCTCGTCGGCG
GTCGCCGGGGAGGTCGGCGACACGCACGCGGCGGCCGTCGCCCTGCAGGAGGTCTACCGG
CAGGCGTCCTTCCGCGGAGGCGACCCCGCCCAGCGTGTCGCGGCCTACTTCGCGGACGCG
CTGGCGTCGAGGCTCCTGCTGCCGCCGCCGGCGAAGGCGAAGACAACGACGACGACGACG
ACGACGACTCGCGAAGAGCAGTTCCTGGCGTTCACCATGTTCTACCAGGCGTCCCCGTTC
TACCAGTTCGCGCACTTCACGGCCAATCAGGCCATCGTGGAGGCGTTCGAGGCCGGCGGC
CGGCGCCGCCTCCACGTCGTGGACTTCGACGTCTCGTTCGGCTTCCAGTGGCCGTCCCTG
ATCCAGTCCCTTTCCGACGCCGCCACCACCAGCTCCTCCGAGTCCTCCCAGGACGGCAGC
GGCGACTGCTGCGACGAGCCGGTGTCCCTGCGCATCACCGGGTTCGGCGCGAGCGCCGAC
GAGCTGCGGGACACGGAGGCCAGGCTCGCCCGCTTCGCGGACGGTTGCCCCAACCTGCGG
TTCGAGTTCGAGGGCGTCGTCAACAACGGGCCGGAGGACGGCCGCCATGAGCGCATCAAG
AATGACCCCGCCGCGACGGTGGTCGTCAACCTGGTGTTCCCGGCCGCACAGAACGCGAGG
CCGAGCTCATGGGATACCCGCAGCGCATTGGCTCACATCCGGTCTCTGAACCCGTCCTTG
GTCTTCCTGATCGACAAGATCGACGAAGGCAGCGGTGGCAAAGGTGCCGGAAGATGCGGA
AGCGCGAGCCTGCTCCCGCAGTTCGCGGCCAACCTCCGGTACTACGCGGCCGTGTTCGAG
TCGCTGCACGAGTGCCTCCCGGCCGACAGCGCCGAGAGGATCGCCATTGAGAGGGACCAC
CTCGGCGTGGAGATCAGTGACGCAATGGCCTCTCTAGACCGTCGGCGCCACAACGGCGAT
CTCGCGGCGGACCAGATCAGTCGCGGTTGGAAGGAGAGGCTGGAGAGCGCGGGGTTCGAA
GACGCGAGGCTGAGCTCGAGGACCGTGAGCCAGGCGAAGCTGCTGCTCAAGATGAAGAGC
GGCGGGTGCGGCGGCGGCGGGTTCCGCGTCATCGAGGCCGGCGACGGCAAGGCCATGGCG
CTGGGGTGGCGAGACAGGGCCCTCATCACGGCCAGCGCGTGGCGGCCGTGCCGGCGATCG
GTCGGCAAGAACGAGCCCTGA
>TaGRAS44 TraesCS2B01G413500
ATGGAGCCGGGCGGGCCGTGGCGCGATCCGCGCCAGGGGTACATCTACGGGCTCGGATCG
CCGATGCAGATGCCGGCGCAGCAGCGCTCCGACCCGGCCGCGGCTGGCGGGGTTCTCAAG
CGGAGCCTCGGCGAGTTAGAGAGGTGGCAGCACCAGCGCCAGTTCGCCATGCAGCAGGAG
CTCTACTTGCGCGCCGTCAGGCAGCGCACGGCCGCCACGTCGCCGGCCGTCTCCCCGCTT
ACGTCGGCGGACATCGCCGCGGTGCTCGGCGGGGTCCCGGCCCAGCCCTTCTTCTCCGGG
TCGAGCCTCGGCGGTGGCCTCGCGTCCCCTTCGTCCACGCTGTCGTCCCTCACGACCGCG
TCCAGGGCGGCCATGCCGCTGATTCAGCACCATGTGCATCGGCAGACGCCGTTAGTGCCG
TCCTCGGCGCACGCGCAGACGCAGGCACAGGCGCATGCTCTCGCGGTGGCGAGGGTGCCG
GCTCCCTCGGCGGTTGGGAGCGAGCTGTCCATCCTGCAGGACTTGGAGAAGCAACTGCTC
GGCGACGACGACGAGGCTGAGCCGGCGATGAGCGGAACCGGTTCTACGGTCACCAGCTCC
GAGTGGGAGGAGACCATACAGCGGCTCAACTCAATCACGGCCGCTTCGTCTCCTCCACTC
TACGCGGAGGCGACTCCGAACAATAAGAACAACTACAGCGCGGCGATGACGGGGTCGCCA
TCGAACTCGTCCACTTCCACGGCTTCTTCCTCGGCTTCCTGCTCACCGCCAATCTCGGCC
ACCACGTCGCGTCAATTACTCTCCGAAGCAGCGGCTGCCATCGCCGACGGCAACCTTGAA
ACGGCGGCCGCTAATCTGGCAACTCTCAAGCGTGCTGCTAACCCGCGCGGTGACGCGGAA
CAGCGGCTGGTGGCCGTGATGGTGGCCGCCCTGTCTTCGCGCATTGCGCCCACTGCCTCG
GCATCGTCCCAGCAGCTCGCTGACCTCTGCGGCGCCGAGCACCATACCGGGTCCCAGCTC
CTCCACGACATCACGCCCTGCTTCCGCCTCGCCCTCGACGCCGCTAACATCGCCATCGTT
GAGGCCGTCGCCGGCCACCGCGTCATACATCTGGTGGACTTCGACATCAACGCCCCGCAG
CACGCGGCTCTCATCCAGCGCCTCGCCGACCGGCGCGTGCCGGGGACATGCCTGCAGGTG
ACGGCTGTAACCGATCCCACCTCACCGTTTACGCAGTCCCTAGCAGCGACGCTGCCCGGC
GTCGGGGAGCGGCTCAAGAAGCTGGCGGAGCTCGCCGGCATAGAGTACCACTTCAGAATG
ATCAGCTGCAGAGCAGTCGAGATTGAGGCATCCAAGCTGGGGTGCGAGCCCGGGGAGGCG
CTGGCCGTCAACCTCGCCTTCGCGCTCTCGCACGTGCCTGACGAGAGCGTCTCGCCGGCG
AACCCCCGCGACGAGCTTCTCCGCCGCGTGCGCGCTCTCGGCCCGCAGGTGGTGACACTC
GTGGAGCAGGAGCTGAACTCCAACACCGCCCCGCTGGCCACGCGCTTCTCGGACGCGTAC
TTGCACTACGGAGCCATTCTCGATGCACTGGACTCGACGGTCAGCCGGGATAGCGCGGAC
AGGGCGCGGGCAGAGGAGGCGGTGGCAAACATGTCGGCCAACGCGGTTGGCCGGGAGGGT
GCCGATCGGCTGGAGCGGTGCGAGGTCTTCGGCAAATGGCGCGCGCGGTTCGGCATGGCC
GGTTTCCGGCCGGTGGCGCTCGCCGCGGGCATTGCCGACCAGGTCATGGCGCGCGCCGGC
GCTCCCCCGCCAGGCCTCGTCGTGAAACCGGAGAACGGCGTGCTCCGGCTCGGATGGAAG
CAGCGCGTGGTGGCCGTCGCCTCCGCCTGGCGCTAA
>TaGRAS45 TraesCS2B01G481900
ATGAAGGCCATGAACTACCATGAGCAGGAGGGTCAAGAGCTCGCCGTCGTCGCTACCAGC
AACGACGGCTTGGACTGGCTCGACGACTCCGTCTCCTTGCTCGCCGGGGACATCGACCTC
GGCGGCAGCTACGGCTGGTGGTGTGACATCTTGCCGGCGCAGAAAGATGACATTGGGAGC
GTCGTCGCGCAGACGCTGTCGCCTCCAGCGCCGCCCGCGACAAGCTCGCCCCTGGCCCAC
CCCTCGCCAAGCATTGCGTCGCCCGCGGCGTCGGAGCCGTCGCCCAAGAAGCGCAAGTCT
CCGGCGCACATGGTGTCCGGCTCCGGCCATAGCAGCAGCAACAACCAGCGTCGCCGAACT
GAGCAGGATAGGCCGGGCGGCGGCAAGAAGGGCGGCGGCGCGGGGTCGGACAGGGACGCG
AGGTGGGCGGAGCAGCTGCTGGGCCCGTGCGCCGTCGCCGTCGAGGCGCGCAACCTGTCG
CGCGTGCAGCACCTCTTCTACGTGCTCGGAGAACTCGCGGCCTTCTCCGGCGACGCCAAC
CACAGGCTAGCCGCGTACGGGCTGCGGGCGCTCTCGCTTCGCCTCCCAGCCGCGGTGGGC
CCCGCGGCCGCCGCGGCCGTGAGGGTGCCGGCCGCCTGCGAGTCCCCGACGCCGTCGTTC
GCTGGCGCCGAGCCACGGCTGTTCCGCGCGTCCCTCATCAAGTTCCACGAGGTCAGCCCG
TGGTTCACGCTCCCCAACACGCTGGCGAACGCCGCCATCTCGCAGCTGGCTTCGGCAGCG
CCCCGGCCGCTACACCTCGTCGACATTGGCATCTCACACGGGGTGCAGTGGCCGACTTTG
CTGGAATCTCTCACCCGCATGGCCGCTGGGCGAGCACCGCCATCCGTCCGGCTGACTGTT
GTGGCCACCCCGCCGGTGCCCTTCTCGGCCTCGCCTCCGGGGTACGACTTCTCGCCGCAT
CTCCTCCGGTACGCCAAGTCCATTAAGCTGGACCTCGAGATCAGCCGCGCCGCTTCACTA
GACCCCGCGCATGGCTTGTGCACCACTCCCGACGAGGCGCTCGTGGTGTGCCTCCAGTTC
CGGCTGGGCCATGTCACCGCCGAGGAGAGGACGGACATCATCCGCAGGGTCAAAGGCCTC
AAGCCGCACCTGGTGGTCCTATCGGAGCTCGACGTCGGGGGCAACGGCAGCGCGGCAGGC
GAGTTCACGGCGAGGCTGGAGCTGCTGTGGCGGTTCTTGGAGTCCACGCACGCGGCGTTC
AAGGGGAGGGACGGGGAGGACAGGCGGCTCCTGGAGGCCGAGGCGGGCACCGCCGTGGCG
GTGGCCGCGGCCAGGGAGGCCATGGGGCGGGAGGGCTGGCGGGACCGCATGACGGCGGCG
GGGTTCGAGCAGGTGGCGTTCGGGGGCGAGGCGGTGGAGTCGGCCAGGTCGCTGCTGAGG
AAGTACGACAACGGGTGGGAGATGTCCACGGCGGCGGCGGCCACGGGAGGCGGCGGCGCC
GTGGCGCTGCGGTGGAAAGGGCAGCCGGTGTCCTTCTGCTCGCTGTGGCGGCCGGCGTAG
>TaGRAS46 TraesCS2B01G562400
ATGAATCCAGACAATAGAGGTCAGGAACCGACCAGGCCAGTGTATGCGCCAGTACCTCGA
AGAACAGCGTTGTCGGTGGATTTCGGAAACGGAGTGAACGGGGCATTCGTACGCTCAAAC
ATCGACGGTACTATGACATTCCTGCTGCCGGACGTGAGGTCGGCAGCAGCGCCTACTCGT
CCGACTGCACCGCAGAATGAGAATCACGACGAGGAGCGCGCGATACACCTTTTCAAGCTT
CTATATTCCTGCGCTGCCGCGTTGGACAAAGGGGAGAAGGAGCTGGTAAACAAGGGGCTA
GAGCTGATATGCAGTCTCGCAACGGACGACGGCGAGCCAGTGCATCGCCTCGTGGCTTCG
TTTGCCGACGCTCTGGCGCTGCGCCTTGTCCAGCCATGGCAGGGCGTCTGCCGCGCTCTG
CAGCTGCCGACGACTACCCCGGCACCGGAGGCCACCGCAGCACGCCGACACTTCGCTGTG
ATGTGCCCTTTCCTCCGCCTCGCCGAGACCGCAGCGAACTATGCCATCATCGACGCTGTG
CAGACCGAGAGGAATGCCGTGCTCCACGTCGTCGATCTCGGCGGCTCTGACCCCGGCCAG
TGGCTTCTGCTCCTCCGCTTCTTTGCCAACCGCCCTGGGGCGAGCACACACCACCAAATC
CTCCGTCTGACCATTGTCAATGAGGAGGACGAGTTCCTGTCCAGCACCGCTGCGCTCCTC
GCCTTGGAAGCTGAGCAGCTGCACATCAGCTTCCAGTTCCACCCGGTGAGACTCCATATT
AATCAGCTGCTCAGCATCGAGCCCCTCGATGTCAGGAGCGGCGAAGCACTGGTCATCGTC
TCAACCTTACAGCTCCACCGTCTGCTCGCCAACGAGTTTGCAGAAGCGGTCACTCGTCCT
CACGACAGGAAAGGAAAAGGGCAGGCGCATGCTACCATGACGAGGGCCGACGCGCTCCTC
CGGAAACTAGCTGAGCTATCGCCGAAGCTTATGGTAGTGACGGAGCAGGAGGCCAGCCAC
AACAGCGTGGAGTTCACGGACCGGTTCGGGAACGCGCTCAAGTACTACGGGGCTCTGTTC
GACGCTCTGGAGGAGAGCGTACCTGCGCGCGGATCGGCACTGGAGCGCGCGGACGTGGAA
CGGTGCTTGCTCCTGCCACAGATCAGGGATATCATTGCCTGTGATGGCGCGCAGCGTCGG
GAGCGCCACGAGCGGATGGTGGACTGGGCGGCGCGGATGGAAGCCGCAGGGTTCGTGCCT
GCGACAATGAGCCCTGGCACCGTGGCGCAAACGGCGATCCTAGCACATATGCTGGCCGGC
GATAGCAGGGCGTACAGGGTTTGCAGTCAGAATGATGGCCGATGCATCTTCATCTACCGG
GACGACGTTCCGATGTTCTCCGTCTCCACCTGGCGCACAGTGTGA
>TaGRAS69 TraesCS3B01G080900
ATGGGTACCAGTGACAAGCCCAGCTCGGCTGATTTTCACGGCATCATGGCAAACACGGCT
TGCTGCAGCGCCTATTGTTCTCAGGACTTCATCGAGTCAAGTACCGCCAAGTACAATCAT
TCGGAGTTTATTTTGCATCCACCAACCCCTATGAGTAACTATCCTGCACTATCAATTGCT
GCCAACAAGATTGCTCCCCAATTCTGCAATGTCAGCTGTGATGACACATCAGCTGGTTGC
CGCCTAACCAGTGTGGTGGAGCACCCAAGGACCGACTCTGATGTAACTCTCAGCTACATA
GAACAGATGTTGATGCAGGACATTGATGACAAGGTCAGAGCACCTCATGGCGAGACTGCC
ATTAGAACCATGGAGGAGCCCTTCTATGAACTTCTTGGACAAAAGTATCCAGTTTTGCCT
GATGTAACACTTTGTGGATGTGGTCGCCTAGAGAACCTAAATGGCAATGGCAGCAGCCTT
AATGGACAAGTATGCTGCAATTGCTCTGTTTATGTCAGCTCAGATGATTATCACCCCAAT
GAAAACTCACAAACATCTCAGGCTCCATGGACTTTATCCACAACTGTTGGAGAGGCAAAA
CAATTCCCTCTGGGTGCTGAAAGAATGGAAATTGGTTTGAACATCAATGGCCTTTCAATT
GCCAAAAAGCCTAGCCGAGATTATCATTCACCTCATATGAATAACAGAGACACAATGAAG
GATGCATCATTTGAAGTTCGAGGTCGAAAAGTTTATCCGGGTATAGAAGAGCTTGATTTG
TTAGAAGGAAGGAGAAAAAAGCAGATTGCTTTTTCCTCCGATGAGCCGGCGCGAAATGAG
GCTTTCGACAAGGTTCTACTCTGCTCTGACCAGAAGCCCATAGATGAAGGTATTATTTCG
CAACGAACCATGGCAGATACATCTACCAAGTATGCACAGAAAGACCAAGGAAGAAAGCCA
GCTAGGCAAAAGAAGGGAGGTAAAACACGAAAGAAGAAAGAGGTAGTGGATCTCAGAACT
CTCCTTATACATTGCGCACAAGCAGTATCTGTGAACAACCATAGCTTAGCAAGTGACATA
CTTAAAAGCATAAGACATCATTCTTCACCAAGTGGGGATGATACCCAGAGTCTAGCGTTT
TACCTAGCAGATTGCCTGGAGATAAGAATGTCTGGAAATGGGAGTCAGATAAACCGGAAC
TTCATCACTACACCAAGGAGTGCAGCATATATTCTAAAGCTATTCCATCTTTGTTTCACA
GTATCTCATTACTTGAAATCATCATATTATTTCTCGAACAAAACCATCCTTGATGTCTCA
AAGGGAAAATCACACGTGCACATTATTGATTTTGGCATTTGCTTTGGTTTTCAATGGCCA
TCATTATTGAAACAATTTGCGGATAGAGAAGGTGGGCCGCCTAAGCTTCGGATTACAGGT
ATAGAACTGCCCATGCCCGGTTTCCGGCCAGATGGAAGGAAGAACAGCACACAGCTGCGA
TTACTTGAATATGCCGGCATGTTCAAAGTACCTCTTGAATACCGGCAGATCTCATCAAAG
TGGGAATCCATCTCCATTGAAGATTTGAACATTAACAAAGGTGAAGTGCTCGTAGTCAAT
TGTATAAATCGGATGAAGAATATTGCTGATGAGACAATATCCATCAACAGCGCCAGGAAC
AGAGTGCTCAATACCATAAAGATGATGAAGCCGAGAGTTTTCATACATGGAGTTGTGAAC
GGATATTACAACAACCCCTTCTTTTTATCACGTTTTAAGGAAGTCATGCACCACTATGCT
TCACTGTTTGATATGCTTGATAAAACGACTCCACGAGATAACGAGACAAGATTAATCCTG
GAGAGAGATATATACAAATATGAAATTCTCAATGTCATTGCATGTGAAGGATCAGAAAGG
ATTGAGAGGCCCGAGAGTTACAAGGAATGGAAGGTACGAAGCCTCAGGGCCAGGTTTGAG
CAGCTTCCATTGAATCCAAAAATTGTTAAAGGAATACAACATATTGTGAGACAGATTTAT
CACAAAGACCTTTTTGTCGATGAAGAAGGCCAATTCCTAGTGTTGGGTTGGAAGGGAAGG
ATAGTCTATGCATTATCCACATGGAAGCCAAGTGAGTCTAACAATGAAGGCACTGCTGAT
ATTTGA
>TaGRAS70 TraesCS3B01G081000
ATGAGTATCATAAAATCAATCATGGGTACTAGTGACAAGCCCAGCTCGGCTGATTTTCAC
AACATCATGGCAAACACGGCTGGCTGCGGCGCCTGTAGTTCTCAGGACCCCATGTCAAGC
ACCGCCGAGTACAATCATTCAGAGTTTGTTTTGCATCCACCAACCCCTATGAGCTACTCT
CCTGCAGTGTCAATTGTTTCCAGCAAGATTGGTCCCCAACTCTGCAATGTCAGCTGTGAT
GACCCATCAGCTGGTTGGCGCCTAATCAGTGTGGCGGAGCACCCAAGGACCGACTCTGAT
GTAACTCTCAGCTACATAGAACAGATGTTGATGCAGGACACTGATGACAAGGTCAGAGCA
GCTCATGGCGAGACTGCCATCAAAACCGTGGAGGAGACCTTCTATGAAGTTCTTGGACAA
AAGTATCCAGTTTTGCCTGACATATTACCACCTTGTGGCTGTGATCGCCTCAAGAACCTA
AATGGCAATGTCAGCAGGCCTAATGGAAAGTTATGCAGTAATTGCTCTTTATATATCAGC
TCAGATGATTATCACCCCAATGAAAACTCACAAGCATCTCAGGCTCCATGGACTTTATCC
GCCATTGTTGGAGAGGCAAAAAAAATCCCTTTGGGTGCCGAAAAAATAGAAATTGGTTTG
AACATCAATAGCCTGTCTATTGCAAAAAAACCTAGCCGAGATAATCATTCACCTCATATG
AATGAGAAAGAGACAATCAAGGATGCATCATTTGAAGTTCGAGGCCGAAAAGTTTTCCTA
GATAAAGAAAATCTTGATTTGTTAGAAGGACGGAGAAACAAGCAAACTGCTATTTTTTCT
GATGAGCCGATCCGAAATGAGGCATTTGACAGGGTTCTACTTTGCTCTGAGCTTAAACCC
GTACATGAAGATATTATTTTTCAGCGAGCTATGGCAGATACATCCACCAAGTATGCAATG
AAGGACCAAGGAAGAAAACTTGATAGGCAAACGACCAGAGGAAAAACACGAAAGAAGCAA
GAGGTGGTGGATCTCAGAACTCTCCTTATCCATTGTGCAGAAGCAGTATTTAGGAACAAC
CATAGCCTAGCAAGTGAAATACTTAAAAGCATAAGACAACATTCTTCACCAAGTGGGGAT
GATACCCAGAGGCTAGCATTTTACCTAGCAGATTGCCTAGAGATAAGATTGTCTGGAAAT
GGGAGTCAGATAAACCAGAACTTCATCGCTATACCTAGGAATGCAGAATATATTCTAAAG
CTCTTCCATCTTGGTTTGACAGTATCTCCCTACTTGAGATCATCATATTACTTCTCAAAC
AAAACTATCCTTGATGTCACAAAGGGAAAACCACAAGTGCACATTATTGATTTTGGCATT
TGCTTTGGTTTTCAATGGCCATCATTATTGAAACAATTTGCAGATAGAGAAGGTGGGCCG
CCTAAGCTTCGAATTACAGGCATAGAGCTACCCACGCCAGGTTTCCGGCCAGATGAAATG
AATAACAACACACGGCTACGATTAATTGAATATGCTAACATGTTCAAAGTACCTTTTGAA
TACCGGCAGATCTCATCAAAATGGGAATCCATCACCATCAAAGATTTTAACATTGACAAA
GATGAATTGCTTGTAGTCAACTGCATACACCGAATGAAGAATCTTGGTGATGAGACAACA
TCCATCAATAGCGCCAGGAATAGGGTGCTCAATAACATAAGGATGATGAAGCCAAACATC
TTCATCCATGGAGTTGTTAATGGATCTTACAACACCCCCTTCTTTTTATCACGGTTTAAA
GAAGTCATGTACCGCTATACTTCACTGTTTGATATGCTTGATAAAACGACTCCACGAGAT
AACGAGACAAGATTGATCCTAGAGAGGGATATATATAAATATGAAATTCTCAATGCCATT
GCATGTGAAGGATCGGAAAGGATTGAGAGGCCCGAGAGTTACAAGATATGGAAGGTAAGA
GGCCTCAGGGCCAGGTTTGAGCAGCTTCCACTGAATCCAACCATTGTTAATGGAATACAA
CATATTGTGAGACAGATTTATCACAAAGAGGTTTTTGTGGACGAAGAAGACCAATTCCTA
GTGTTGGGATGGAAGGGAAGGATACTCTACGCATTATCCACATGGAAACCAAGTGAGATT
GACAATGAAGGCACTGATGATATTTGA
>TaGRAS71 TraesCS3B01G081100
ATGGCAAACACGGCTGGCTGTGGCGCCTATTGTTCTCAGGAGTTCATCGAGTCAAGTACT
GCCAAGTACAATGATTCAGAGTTTATTTTGCATCCACCAGCCCCTATGAGCTACTATCCT
CAACTATCAATTGTTTCCAACAAGGTTGGTCGCGTTTCATGGGACACATCTTCTTCTTGT
AAGATCTACAGCCCCCAACTCTACAGTGTCAACTGCGATGAAACATCGGCTGGTTGGCGC
CTAATCAGTGTGGCGGAGCACCCAAAAACTGACTCTGATGTAACTCTCAGCCACATAGAA
CAGATGTTGATGCAGGACACCGATGATAAGGTCAGAGCACCTCCTGGAGAGACTGCCATT
AGAACTATGGAGGAGCCCTTCTATGAACTTCTTGGACAGAAGTACCCTGTTTTGCCTGGC
TTGCTACCACTTTGTGGTTGCGATCGCCTCAAGAACCTAAATGGCAGTGTCTGTAGGCTG
AATAATGGACAGTTATGCAATAATTGCTCTGTAAAAATCAGCTCAGATAATTATCACTCC
AACGGCAGCTCACAAGCTTCTCAGGCTCCATGGAGTTTATCCGCCATTGTTGGAGAGGCA
ATACAATTCCCTCTGGGTGTTGAAAAAATGGGAATTGGTTTGAACATCAATGGCCTTTCC
ATTAGCCCAGAGAGTCATTCACCACATATGAATGATAAGGACACAATCAAGCATGCACCA
TTTCATGGTCGAAGCCGAAAAGTTTTTCCGGGTATAGAAGAGCTTGATTTGTTAGAAGGA
AGGAGAAACAAGCAGATTGCTATTTTCTCCGATGAGCCAGTCCGAAATGAGGTGTTCGAC
AAGGTTCTGCTTTGCTCTGAGAATAAGCCCGTGGATGAAGATATTATTTTGCAGCGAGGC
ATGGCAGATATATCCACCAAGTATGCACAGAAAGAACAAGGAAGAAAACCAGCTAGGCGA
ATGAAGAGAGGTAAAACACGAAAGAAGAAAGAGGTGGTGGATCTCAGAAGTCTCCTTATC
CATTGCGCAGAAGCGGTGTCTGTGAACAACCGCAGCTTAGCAAGTGACATACTTAAAAGC
ATAAGACAACATTGTTCACCAAGTGGGGATGATACCCAGAGGCTAGCGTTTTACCTAGCA
GATTGCCTGGAGATAAGATTGTCCGGAAGCGGGAGTCATATAAATCAGAAGGTCATCACT
ACACCAACGAATGCAGCACATATTCTGAAGCTATGCCATCTGTGTTTCACCGTTTGTCCT
TATTTGAGGTCATCATATTATCTCTCAAACAAGACAATCCTTGATGTCTCAAAGGGAAAA
CCAAGAGTGCACATTATTGATTTTGGCATTTTCTATGGTTTTCAGTGGCCATCATTACTG
AAACAATTTTCAGATAGAGAAGGTGGGCCGCCTAAGCTTCGGATTACCGGTATAGAGCTG
CCCACGCCAGGTTTCCGTCCAGATGAAATGAATAAGAACACACGGCTACGATTAACTGAA
TATGCCGACATATTCCAAGTACCTCTCGAATACCAACAGATTTCATCAAAATGGGAATCC
ATCTCCATCGAAGAATTGAACATTGACAAAGATGAAGTGCTCGTAGTCAATTGCATACTC
CGAATGAAGAACGTTGGTGATGAGACAATAACCATCGATTGCGCCAGGAATAGGGTGCTC
AATACCATAAGGATGATGAAGCCAACAATTTTCATCCATGGAGTTGTTAATGGATCTTAC
AACACCCCCTTCTTTTTATCACGTTTTAAAGAAGTCATGTACCACTACACTTCAATGTTT
GATATGCTTGACAAAACTACTCCACGAGATAACGAGACAAGAATGATCCTAGAGAGGGAT
ATATATAAATATGCAATTCTTAATGCCATTGCATGTGAAGGGTCAGAAAGGATTGAGAGG
CCAGAGAGTTACAAGAAATGGAATGCAAGAAGCGTCAGGGCCAGGTTTGAGCAGCTCCCA
CTGAATCCAACCATTGTTAAAGGCATACAATCTATGGTGAGACAGATTTATCACAAAGAT
TTTTTCGTCGACGAAGAAGACCAATGCCTAGTGTTGGGATGGAAGGGAAGGATACTCTAC
GCATTATCCACATGGAAGCCAAGTGAGTGCGAGGACGAAGACGATTAG
>TaGRAS72 TraesCS3B01G262400
ATGACACCCCGCCCCGCCAAGCGCGCACGCACGCCATTCCACCACTTCCATCCTCCCACC
GCCCACCGCTTCCACTCCGGAGGTATGGCAATGGGCACGTTCCCCTTCCAGTGGCCCATG
GACCCCGCGCCCGCGCCGCCCTCCGGCCTCGACGGCAGCTTATTGCCGTCTCTGCTCCCG
CCTCCGCCCGCGCCGGTGCCTGACGACGGCGCGGCGTACTACGCGGCGGCGGACATGCAG
GCCTCATCTATGCCCGAGCTGGCAGCGCCATTCCCGTCACGGGACGCGGTCGCCGCCGAG
CTGGCCATGCGGCGCGCCGAGGAAGAGGCCGCTGGCATCCGCTTGGTCCACCTCCTCATG
AGCTGCGCGGGCGCCGTCGAGGCGGGCGACCACGCGCTCGCGGCCGCGCACCTGGCCGAC
GCCAACGCCTCGCTCGCGGCCGTCTCCACCGCCTCCGGCATCGGCCGCGTCGCCGTTCAC
TTCACCGACGCGCTCTCCAGGAGACTGTTCCGGTCGCCTGCCACTCCCCCAGCCACCGAC
GCTGAGCACGCCTTCCTCTACCACCACTTCTACGAGGCGTGCCCCTACCTCAAGTTCGCG
CATTTCACGGCCAACCAGGCTATCTTGGAGGCCTTCCATGGCTGCGACAGCGTTCACGTC
ATCGACTTCAGCCTGATGCAGGGCCTCCAGTGGCCCGCTTTGATTCAGGCCCTCGCTCTC
CGCCCCGGCGGGCCGCCGTTCCTCCGGATCACCGGCATTGGCCCGCCCTCCCCACCAGGC
CGCGACGAGCTCCGCGATGTCGGTCTCCGCCTCGCCGACCTCGCGCGCTCCGTCCGCGTC
CGATTCTCCTTCCGCGGGGTCGCCGCCAACAGCCTCGACGAGGTCCACCCGTGGATGCTC
CAGATCGCGCCCGGCGAGGCCGTGGCGGTCAACTCCGTGCTCCAGCTACACCGCCTCCTC
GCCGACACAGCCGATCAGGCGCCCATCGACGCCGTTCTGGACTGCGTCGCCTCCTTGCAA
CCCAAGATCTTCACGGTCGTGGAGCAGGAGGCGGACCACAACAAACCGGGGTTCCTCGAC
AGGTTCACCGAGGCGCTCTTCTACTACTCGGCGGTGTTCGACTCTCTGGACGCGGCGAGC
GCAAACGGCACGGGCAACGCGATGGCCGAGGCGTATCTCCAGAGGGAAATCTGCGACATC
GTGTGCAACGAGGGCACCGCCCGCATGGAGCGACACGAGCCGCTGTCGCAGTGGAGGGAC
AGGCTGGGGCGCGCGGGGCTGAGCGCCGTGCCGCTTGGGGCGAGCGCGCTCCGGCAGGCC
AGGATGCTGCTCGGGCTGTTTTCCGGCGAGGGACACTCCGTGGAGGAGGCCGAGGGGTGC
CTGACGCTCGGGTGGCACGGGCGGCCGCTGTTCTCGGCATCGGCGTGGCGGGCGGCCACC
GTCGTCTGCGACGCCGACGGCGAAGATAACCATACCAGTAACAATAGCAATTTTAGCGGC
AGTAGTGGCGGTGGCAGTGACAGTAATAACAGCAGCAGCAGCAACGGTAAGTGTAGCGGG
GTTGTTGGTGCGAGCAACATGTTTTTGTAA
>TaGRAS73 TraesCS3B01G392600
ATGCTCTGCGGCGGCGGCGGCGGCGGCGTATCGATGGTCATGGACGCCGCGCTGCACGAC
TGGTGCGGGCCGCTGCCCGGCGGATCCAAGCTGCCAATCTACCCCCAAATCCCCGACGGG
TTCACCGCGGAGGAGCTCGAGTCGCTGCTGCTCTTCCCGCCCGACGGCGCCGACGCGGGC
GCCTACCTGAATGCCGCCGCGGCGCCGCCCCTGCTCCCGTCCCCGCCCGCCTCCGCCGAC
AGCGCGTCGTCGCCGCCGCCGAGAGACGCCTTGGTCTCTTCACCGGCTGCGGCGGCGGCG
GCGGGCCAGGCGCAGCCGGACGACTCGGAGGTGTTCTCGGACATCGTGCTGGGCTACATC
AACCGCATGCTCATGGCCGAGGACATCGACGAGAAGTTCGATCACTACCCGGCCCACCAG
GCGCTGCTCGCCGCCGAGAAGCCCTTCCTCGAGATCCTCGCCGACCAGCCGCCCTGCTCG
GGCGGGAGCACGGTCGAGAGTCCCGACGGCAGCAGCGTCACCACCAACTCCTTCAACAGC
CTCGCCACCTGCAACTGCGCCGCGCCTTCCGGTGGCCTCCGCGCCATGCAGGCGCCGCCC
GCTCTCGAGTTCCCTACGGCGGAGTTCCTGCAGCCGCCGCAGTTCTACCAGGATCTGAGC
CCCGAGAGCTGCGTGGTGGAAGCAGGCGGTGCGTGGCCGTACGACGCCATGGAATTTAAC
CCTCTTCCCGACGCGTTGCTTTCGCAGTCGTCCTCCTTCGCATCTTCAAATGGCAGCAGC
GTTGCATTTTCAGAGGGCTTCGAGCCGTGGCTCAGCACGGCGGGTGCTGTGCCTGATGCT
GGCTTGAGCGATTTTGTTCTGCAGAGCCAGCAAGCAGCGCAGTTCAGCCGAGGATTTGAA
GAGGGAAGCAGATTTCTGCCTCAAGAGAGCAAGCTTGTGATTGACGTCGACAGTTTACCG
TCAGTTTGGGTTAAAGAAGATAAGAAGGTTGTGGAGGTCAAGAGAGAGAAGGCTGATGCT
GAAGTAGCAATTCACCGAGGAAAGAAGCATTTCTATGGTGACGACCTGGATGCAGATGAA
GTGAGATGCTGCAAGCATTCAGCGCCTGTGGTCGACGCGGATCACCTTGTGCGGGAGATG
ATGGACAAGGTCTTGCTATGCAACGGCGAGACATGCTCTAGAGGTGTCAAGGAACTGCGT
GAGGCCCTACAGCACGATGTGGCAGCTCATTCAGGTGGTGCCCATGGCAAAGGGTCTGGC
CATGGCAAGGGCCGAGGCAAGAAACAGGTCAAACAACCCAAGAAGGAGGTGGTCGACTTG
GAGACTCTCCTCATTCATTGTGCGCAGTCGGTTTCCATTGATGACCGGCGGAGTGCAACT
GATCTCCTGAAGCAGATCAGGCAGCATGCATCTGCCAATGGTGATGGTGACCAGCGGTTG
GCGCACTGCTTTGCCAATGGTCTTGAGGCGAGGCTTGCTGGTAATGGAAGTCAGATATAC
AAGTTACATACCATATCACGGTTTGCATGCGCTGATATTCTGAAAGCGTACCAACTCTAC
TTAGCAGCTTGCCCATTCAAGAAGATCTCTCATTACTTTGCCAATCAAACCATTATGAAT
GCTGTGGAGAAAGCCAAGAAAGTTCACATTGTCGACTTCGGCGTATACTATGGCTTTCAG
TGGCCATGTCTCATTCAACGGCTAAGTAAAAGGCCTGGAGGCCCCCCAGAACTTCGGATC
ACAGCAATAGACACACCTCAGCCTGGTTTTCGCCCAGCAGAGCGCATCGAGGAGATTGGA
AGATATCTAAGTGATTATGCTCAGACCTTCAAAGTTCCTTTCAAATACCATGGCATCGCA
TCTCAATTTGAGGCTGTTCGGGTAGAGGATCTCCACATTGAGAAGGACGAGATTCTGATT
GTCAACAGCATGTTCAGGTTCAAGACTCTGATGGATGAGAGCGTGGTAGCTGAGAGCCCA
AGGAACATGGTATTGAACACAATAAGGAAGATGAAGCCACATGTGTTCATTCATGGGGTC
ACTAATGGATCCTATAATGCACCATTCTTCGTCTCACGCTTCCGGGAGGCATTGTTCCAG
TTCTCTGCTCACTTCGACATGTTGGAGGCTAACATTCCCAGGGATAATGAGGAGAGGCTG
CTCATTGAGTCGACTATTTTCAGTCGGGAGGCAATTAATGTAATATCTTGTGAGGGAATG
GAGAGGATGGAGAGGCCAGAGACCTACAAGCAGTGGCAGGTGCGGAATCAGAGAGCTCGG
TTCAAGCAGCTCCCGCTGGACCAGGAAATCATGAAGCGTGCACGGGAGAAAGTGAAGTGC
TACCACAAGAATTTCATCATCGACGAGGACAACGGGTGGTTACTACAAGGATGGAAGGGG
CGTATCCTGTACGCGCTCTCAACATGGAAGGCGAACCCCCAATTCTAG
>TaGRAS74 TraesCS3B01G424500
ATGGTGGGCATGGCACGCAACCACTTCCCTACTTCATGGCAAACACAGGAAGGTGCTTCA
ATTTGCACTAATCAAGAGCTAGACTACGACCATCCTCACTACCTCGGCATTGAGGAGGTA
GCGCTCGACGGCGTCGAGCTGGAGCTCGGCCCCCGGGCTTCCAAGGCGACCAAGGTCGAC
TACCTCAGCTCGCCGTACCACGCCACATGGCCGCCTGCGCAGGCCGACTTCGAGTCGTCG
CGCGTCAGGAAGACGAAGCAGTTCCGGGACGTTCTTGAGACCTGCAAGCAGAAGGTGGAG
GCCATGGAGGCTTTGGAGCACTCGCCGCCGGTGGCCGGTGGTGGGTTTGAGGAACAAGCA
GGTGAGGCTGTGGTCGCTGCGGGAGATGTCGGGGGCGGTGGCGGTAGCGGCGGGGCTGAC
GGCATGCGGCTCGTGCAGCTGCTTGTTGCATGCGCCGAGGCGGTGGCGTGCCGCGACCGC
GCACAGGCTGCGGCGCTGCTGCGCGAGCTCCAGGTCGGCGCGCCCGTGCACGGCACGGCG
TTCCAGCGCGTCGCGTCGTGCTTCGTGCAGGGCCTGGCGGACCGGCTGGCCCTGGCGCAC
CCGCCGGCCCTGGGCCCGGCGAGCATGGCGTTCAGCGTCCCGCGGTCGTCGTGCCTTGAC
GGAGCGCGCGGCGAGGCGCTCGCCGTGGCGTACGAGCTGTGCCCGTACCTGCGCTTCGCG
CACTTCGTGGCGAACGCGTCCATCCTGGAAGCCTTCGATGGAGAGAGCAACGTCCACGTG
GTTGATCTCGGCATGACAATGGGCCTGAACCGCGGCCACCAGTGGCGCGCCCTGCTCGAC
GGCCTTGCCACGCGGACCGGCGGCAAGCCGGCACGCGTGCGCGTCACCGGCGTCGGCGCC
CGCGTGGACACCATGAGGGCCGTCGGGCGCGAGATCGAGGCGTACGCGGAGGAGCTCGGG
ATGTGCCTCGAGTTCAGGGCCGTCGACCGCACCCTGGAGAGCCTCCACGTCGACGACCTC
TGCATCGATGCCCACGAGGCCGTCGCCATCAACAGCGTCCTGGAGCTGCACTGCGTGGTG
AAGGAGAGCCGCGGCGCGCTCAACTCCGTGCTGCAGACCATCCGCAAGCTCTCGCCCAAG
GCGTTCGTGCTCGTGGAGCAGGACGCCGGCCACAACGGGCCATTCTTCCTGGGGCGATTC
ATGGAGGCGCTTCACTACTACGCGGCTCTGTTCGATGCGCTGGACGCGGCTCTCCCGCGC
TACGACGCCCGGCGCGCGCGTGTGGAGCAGTTCCACTACGGCGCCGAGATACGCAACGTG
GTCGGGTGCGAGGGCGCGGCGCGCGTGGAGCGGCACGAGCGCGCGGACCAGTGGCGGCGC
CGCATGAGCCGCGCGGGCTTCCAGTCCCTGCCGATCAAGATGGCGGCCAAGGCGCGGGAG
TGGCTTGAGGAGAATGCCGGCGGCAGCGGGTACACGGTGGCCGAGGAGAAGGGGTGCCTC
GTGCTTGGATGGAAGGGCAAGCCCGTCATCGCCGCCTCGTGCTGGAAATGCTAG
>TaGRAS75 TraesCS3B01G424600
ATGCCGATGTTGCCCAGCTCCTTCACCACCTCCTCCTCATGGCAATCACACCAAGATGCC
TCCTCGATTTGCACTAACCAGGAACCAGACTACGACCATCCTTACTACTTCGGCATTGAG
GAGGTAGCCGTGGACGCCGACGAGCTGGAGCTCGGCCTCCGGGCTCACAAGGCGACCAGG
GTCGACTACCTCAGCTCGCCGTACCAGGCGTCTTGGCCACCGGCGCAGGCCGACCTCGAG
TCGTCGCGCGTCAGGAAGACGAAGCAGTTCCGGGACGTCCTTGAGACGTGCAAGCAGAAG
GTGGAGGCCATGGAGGCCATGGAACGGTCGTCATCGCCGGTCGGCAGTGGCGGGTTCGAG
GAACAAGGTGAGGCGCTGGTCGCCGTGGACGACGTCCGGGCCGGCGGTGGCGGCAGCGGA
GCTGATGGCATGCGGCTCGTGCAGCTGCTTGTCGCCTGCGCCGAGGCCGTGGCGTGCCGC
GATCGCGCGCAGGCGGCTGCGCTGCTGCGTGAGCTGCAGGTTGGCGCGCCCGTGCACGGC
ACGGCGTTCCAGCGCGTCGCGTCGTGCTTCGTGCAGGGCCTGGCGGACCGGCTGGCCCTG
GCGCACCCGCCGGCGTTGGGCCCGGCCAGCATGGCGTTCTGTGTCCCGCGGTCGTCGTGC
CTCGACGGGGCGCGCGGCGAGGCGCTCGCCGTGGCGTACGAGCTGTGCCCGTACCTGCGC
TTCGCGCACTTCGTGGCGAACACGTCCATCCTGGAAGCCTTCGAGGGAGAGACCAACGTC
CACGTGGTGGACCTCGGCATGACGATGGGCTTGAACCGCGGCCACCAGTGGCGCGCCCTG
CTCGACAGCCTCGCCACACGGGCCAGCGGCAAGCCGGCGCGCGTTCGCGTCACCGGCGTC
GGCGCCCGCGTAGACACCATGAGAGCCGTCGGGCGCGAGCTCGAGGCGTACGCGGAGGAG
CTCGGGATGACCCTCGAGTTCATGGCCGTCGACCGCACCCTGGAGAGCCTCCACGTGGAC
GACCTTGGCGTCGAGGCCGACGAGGCCGTGGCCATCAACAGCGTCCTGGAGCTGCACTGC
GTGGTGAAGGAGAGCCGCGGCGCGCTCAACTCGGTGCTGCAGACTATCCGCAAGCTCTCG
CCGAAGGCGTTCGTGCTCGTGGAGCAGGACGCCGGCCACAACGGGCCCTTCTTCCTGGGG
CGGTTCATGGAGGCGCTCCACTACTACGCCGCGCTGTTCGACGCCCTCGACGCGGCGCTC
CCGCGCTACGACGCCCGGCGCGCGCGCGTGGAGCAGTTCCACTTCGGCGCCGAGATCCGC
AACGTGGTCGGGTGCGAGGGCGCGGCGCGCGTGGAGCGGCACGAGCGCGCGGACCAGTGG
CGGCGCCGCATGAGCCGCGCGGGCTTCCAGGCCATGCCCTTCAAGATGGCGGCCAAGGCG
CGGGAGTGGCTGGAGGAGAACGCCGGCGGCAGCGGATACACGGTGGCCGAGGAGAAGGGA
TGCCTCGTGCTTGGATGGAAGGGAAAGCCCGTCATCGCCGCCTCGTGCTGGAAATGCTAG
>TaGRAS76 TraesCS3B01G441600
ATGTCTTTTGTCGGGCGAGTAGACCCATCAACGACATACGCAGATAATATTTATGTACAT
AAATTCGGCGCACCCAACTCAAACTTTGCTGCAAGAAGATTTGGCTCTGATACGCAGTTG
TTCCGTTATGGCCCTGAACCATTCAATTCCGAGGACTATGGACATATGGGTTTCCCTGAA
GCACCATCTGCTGCATTTCAGAACTCCTTTTATAACCAGCAAGCTTCACTAACACCCTGC
TCTGATGCAACAAAAGACTCACCGGTGTGCTCCAATGTGTCTCAACAGAACTCCCAGTCT
TTATCAGATAATCAGAGTTCTGGACTTGAAGTAGAGTTCGATGATGAGATCAGACTGAAG
CTTCAAGAGCTGGAGCATGCTTTACTTGATGATGGAGATGACATCTTGTTCGAAATTTCC
CAGGCAGGTTGCATCAGTGATGAATGGGCCGATCCCATGAAGGATGTCTTGCTTGCAACT
TCTCCGAAAGAATCGGAATCAAGCATTAGTTGTGCAGGTAGCAACAGCGGAGAAGCACGG
ACCCCAAAGCAGTTGCTCTTTGACTGTGCCACGGCATTGGCTGAATACAACGTAGATGAA
GCACAGGCAATCATAACGGACCTCCGGCAGATGGTCTCGATCCAAGGGGACCCTTCTCAC
AGGATTGCAGCTTATCTAGTGGAGGGCCTTGCTGCAAGGATAGTAGCTTCAGGGACAGGC
ATCTACAAGGCATTGACATGCAAGGACCCTCCAACCCTGTATCAGCTATCAGCAATGCAA
ATCCTCTTTGAGATCTGTCCATGCTATCGATTTGGTTTCATGGCTGCTAATTATGCCATA
CTTGAAGCCTGCAAAGGTGAAGAAAGGATGCATATTATAGACTTTGACATCAACCAAGGC
AGCCAGTATATTACACTGATGCAGTCTATGAAAGATGATGCAAACAAACCACGCCATTTG
AGAATAACTGGTGTGGATGATCACGAGACAGTGCAGAGGACTGTGGGAGGTCTGAAGGTC
ATTGGGCAACGCTTGGAGAAGCTTGCGGAGGACTGTGGAATATCTTTTGAGTTCAGGGCA
GTGGGTGCTGACATCGGGGATGTTACACCTGCAATGCTAGATTGCCGTCCCGGGGAAGCA
CTAGTTGTGAATTTTGCATTCCAGCTGCACCACCTTCCTGATGAAAGTGTTTCGATCATG
AACGAACGGGACCAGCTCCTTCGTATGGTGAAGGGCCTTCAACCAAAGCTTGTGACCCTG
GTTGAGCAGGATGCCAATACTAATACTGCTCCATTTCAGACAAGGTTCCGTGAGGTCTAT
GACTACTACTCCGCTCTTTTTGATTCACTGGACGCAACACTTCCAAGGGAAAGTCCGGAC
AGAATGAATGTGGAGAGGCAATGCCTTGCACGAGAAATTGTTAACATCTTGGCTTGCGAA
GGCCCTGATCGTGTGGAGAGGTACGAAGTTGCTGGAAAATGGAGAGCGAGAATGACGATG
GCTGGATTCGCACCGTGCCCATTTAGCAGCAACGTTATCGGAGAGATAAGATCGCTGCTG
AGCTCGTACTGCGACAGGTACAAGTTTGAGGAGGACCATGGGGGACTTCACTTCGGCTGG
GGAGAGAAAACGCTCATCGTCGCCTCCGCGTGGCAATAG
>TaGRAS77 TraesCS3B01G535100
ATGGTCCACCAGGACGAAGGCTCCTCCTCGTCGGTCACGTCCTCCCCGCTGCAGAACTTC
TCAAACATGCCGCTCCACCCGCACCCGGGAGCCGGCGCCGCGGGCGCCGGCGCCACGCCG
CCCTGGATGCTCCGGGAGCTCCGCTCCGACGAGCGCGGCCTCTGCCTCATCCACCTCCTG
CTCAACTGCGCCGCCGCGGCGTCGTCCGGCCGGCTCGACGCCGCCAACGCCGCGCTCGAG
CACATCGCCACGCTCGCCGCGCCCGACGGCGACGCCATGCAGCGCGTCGCGGCCGCCTTC
GCGGAGGCGCTGGCCCGGCGCGCGCTCCGTGCGTGGCCCGGGCTGTGCCGGGCGCTGCTC
CTGCCCCGCGCGGGCCCCACGCCGGCCGAGGTCGCCGTCGCGCGCAGGCACTTCTTCGAC
CTCTGCCCCTTCCTCCGCCTCGCCGGCGCAGCGGCCAACCAGGCGATCCTCGAGGCCATG
GAGTCGGAGAAGATCGTGCACGTCATCGACCTCGGCGGCGCCGACGCCACGCAGTGGCTC
GAGCTGCTCCACCTCCTCGCCGCGCGTCCCGAGGGCCCGCCGCACTTCCGCCTCACCGCC
GTGCACGAGCACAAGGACCTGCTCTCGAAGACGGCCATGGCGCTCACCAAGGAGGCGGAG
CGGCTGGACGTGCCGTTCCAGTTCAACCCCGTGGTGTCCCGCCTGGACGCGCTGGACGTG
GAGTCCCTCCGCGTGAAGACCGGCGAGGCGCTGGCCATCAGCTCCAGCCTGCAGCTCCAC
CGCCTGCTCGCCACCGACGACGACACCCCCGCCGCCCCGACCGCCGACAAGGAGCGGCGC
AGGAAGAGCAGCCCGGACTCCTCCGGGCTGCTGTCCCCGTCCACCTCGCGGGCGGACGCG
TTCCTGGGCGCGCTGTGGGGGCTGTCGCCCAAGGTGATGGTGGTGGCGGAGCAGGAGGCG
AGCCACAACACGCCGGGGCTGACGGAGCGGTTCGTGGAGGCGCTCAACTACTACGCGGCG
CTGTTCGACTGCCTGGAGGTGGGCGCGGCGCGCGGGTCGGTGGAGCGCGCGCGCGTCGAG
CGGTGGCTCCTGGGCGAGGAGATCAAGAACATCGTGGCCTGCGACGGCGCGGAGCGCCGC
GAGCGGCACGAGCGGCTGGACCGGTGGGCGGCGCGCATGGAGGGCGCCGGCTTCGGCCGC
GTGCCCCTCAGCTACTACGCGCTGCTGCAGGCCCGGCGGGCGGCGCAGGGGCTGGGGTGC
GACGGCTTCAAGGTACGCGAGGAGAAGGGCACCTTCTTCCTGTGCTGGCAGGAGCGCGCC
CTCTTCTCCGTCTCCGCCTGGCGCGGCCGCCGCTTCGACTGA
>TaGRAS105 TraesCS4B01G043100
ATGAAGCGCGAGTACCAGGACGCCGGAGGGAGCGGCGGTGGCGGGGGAGGCATGGGCTCG
TCCGAGGACAAGATGATGGTGTCGGGGTCGGCGGCGGCGGGGGAGGGGGAGGAGGTGGAC
GAGCTGCTGGCGGCGCTCGGGTACAAGGTGCGGGCGTCCGACATGGCGGACGTGGCGCAG
AAGCTGGAGCAGCTGGAGATGGCCATGGGGATGGGCGGCGTGGGCGCCGGCGCCGCGCCC
GACGACAGCTTCGCCACCCACCTCGCCACGGACACCGTGCACTACAACCCCACCGACCTC
TCCTCCTGGGTCGAGAGCATGCTGTCGGAGCTCAACGCGCCGCCGCCGCCCCTCCCGCCC
GCCCCGCAGCTCAACGCCTCCACCTCCTCCACCGTCACCGGCGGCGGGTACTTCGATCTC
CCGCCCTCCGTCGACTCCTCCTGCAGCACCTACGCGCTGCGGCCGATCCCGTCCCCGGCC
GTCGCGCCGGCCGACCTCTCCgCCGACTCCGTCGTGCGGGATCCCAAGCGGATGCGCACT
GGCGGCAGCAGCACCTCGTCGTCATCCTCATCGTCCTCTCTCGGCGGTGGCGGCGCCAGG
AGCTCTGTGGTGGAGGCTGCCCCGCCGGTGGCCGCCGCGGCCGGTGCGCCCGCGCTGCCG
GTCGTCGTGGTCGACACGCAGGAGGCCGGGATTCGGCTGGTGCACGCGCTGCTGGCGTGC
GCAGAGGCCGTGCAGCAGGAGAACTTCTCTGCCGCGGAGGCGCTGGTGAAGCAGATACCC
TTGCTGGCCGCGTCCCAGGGCGGCGCCATGCGCAAGGTCGCCGCCTACTTCGGCGAGGCC
CTCGCCCGCCGCGTCTTCCGCTTCCGCCCGCAGCCGGACAGCTCCCTCCTCGACGCCGCC
TTCGCCGACCTCCTCCACGCGCACTTCTACGAGTCCTGCCCCTACCTCAAGTTCGCCCAC
TTCACCGCCAACCAGGCCATCCTGGAGGCGTTCGCCGGCTGCCGCCGCGTGCACGTCGTC
GACTTCGGCATCAAGCAGGGGATGCAGTGGCCCGCCCTTCTCCAGGCCCTGGCGCTCCGT
CCCGGCGGCCCTCCCTCGTTCCGCCTCACCGGCGTCGGCCCCCCGCAGCCGGACGAGACC
GACGCCTTGCAGCAGGTGGGCTGGAAGCTCGCCCAGTTCGCGCACACCATCCGCGTCGAC
TTCCAGTACCGCGGCCTCGTCGCCGCCACGCTCGCGGACCTGGAGCCGTTCATGCTGCAG
CCGGAGGGCGAGGAGGACCCGAACGAGGAGCCCGAGGTAATCGCCGTCAACTCGGTCTTC
GAGATGCACCGGCTGCTCGCGCAGCCCGGCGCCCTGGAGAAGGTCCTGGGCACCGTGCGC
GCCGTGCGGCCGAGGATCGTCACCGTGGTGGAGCAGGAGGCGAACCACAACTCCGGCACA
TTCCTGGACCGCTTCACCGAGTCCCTGCACTACTACTCCACCATGTTCGATTCTCTGGAG
GGCGGCAGCTCCGGCGGCCCATCCGAAGTCTCATCTGGGGCGGCTGCTGCTCCTGCCGCC
GCCGGCACGGACCAGGTCATGTCCGAGGTGTACCTCGGCCGGCAGATCTGCAACGTGGTG
GCCTGCGAGGGGGCGGAGCGCACAGAGCGGCACGAGACCCTGGGGCAGTGGCGGAACCGC
CTCGGCAACGCCGGGTTCGAGACCGTCCACCTGGGCTCCAATGCCTACAAGCAGGCGAGC
ACGCTGCTGGCGCTCTTCGCAGGCGGCGACGGGTACAAGGTGGAGGAGAAGGAGGGCTGC
CTGACGCTGGGGTGGCACACGCGCCCGCTGATCGCCACCTCCGCATGGCGCCTGGCCGCG
CCGTGA
>TaGRAS106 TraesCS4B01G054000
ATGGCGTACATGTGCGCCGACAGCGGCAACCTCATGGCCATCGCGCAGCAGGTGATCCAG
CAGCAGCAGCAGCACAACCAGCAGCAGCAGAGGCACCACCACCACCACCTCGTCCCGTCG
CCGATGCCGATGCCGGCCGCCCCCGTGCCCCCGCACGCGCAGATCCCGGGCTCGCTGCCG
TTCGGCGCCGCGGGGTCCGCGGCCTGGCCCCAGGCCGAGAACTTCTTCTCCGACGTCTTC
GGGGCGTCCGCCGCCGACGCCGTGTTCTCCGACCTCGCCGCCGGCACGGACTTCGACTCC
GACGTGTGGATGGAGAGCCTCATAGGGGACGCCCCCGTGTTCCAGGACTCGGACCTCGAC
CGCCTCATCTTCACCACGCCGCCCCCGCCCGTCGCGCCCCCGGCTGAAGCCGAGGACGCT
GCCCCGCAGGTCGAGAATGCGCCGGCCTCGCTCCCCACGGTTGCTGCCGCGGCGCAGGCG
GCGTGTTCTTCCCCGGGCTCACCCGACGCGTCCTGCTCCGCCCCCATCCTCCAGTCTCTC
CTCGCCTGCTCCCGCGCCGCGGCGGCCAACCCAGCCCTCGCCGCCGCGGAACTCGCCAAG
GTCCGTGCCGCTGCCACCGAGTCCGGGGACCCCGCGGAGCGCGTGGCCTTCTACTTCTCC
GACGCGCTCGCTCGGCGCCTCCCCTGCGGCGGCGCGGCGTCCCTCGAGACGGCGTCCGAC
GCGCGGCTCGCCTCCGACGAGGTCACGCTCTGCTACAAGACACTCAACGACGCCTGCCCC
TACTCCAAATTCGCGCACCTCACCGCCAACCAGGCCATCCTGGAGGCCACGGGCGCGGCG
ACCAAGATCCACATCGTTGACTTCGGCATCGTGCAGGGCATCCAGTGGGCGGCGCTCCTC
CAGGCGCTGGCCACGCGGCCCGAGGGGAAGCCATCTCGGATTCGTATCTCCGGCGTCCCC
TCGCCATACCTGGGGCCGCAGCCCGCGGCGTCCCTGGCCGCGACCAGCGCGCGTCTCCGT
GACTTCGCGCAGCTTCTCGGGGTGGACTTCGAGTTCGTCCCGTTGCTCCGGCCGGTGCAC
GAGCTCGACCAGTCCGACTTCTCGGTCGACCCCGACGAGGTCGTGGCCGTCAACTTCATG
CTCCAGCTCTACCACCTGCTGGGCGACTCCGACGAGCCGGTGCGGCGAGTCCTCCGCCTC
GCCAAATCGCTCGGCCCGGCGGTGGTAACCCTCGGGGAGTACGAGGTGAGCCTGAACCGA
GCCGGATTCGTCGACCGGTTCGCCAGCGCGCTGAGCTACTACCGGGCGGTGTTCGAGTCG
CTGGACGTGGCAATGGCGCGGGACTCCGAGGACAGGGCGACGCTGGAGCGGTGCATGTTC
GGCGAGCGCATCCGCAGGGCCGTCGGGCCGCCGGAGGGCGCCGACAGGACCGACAGGATG
GCCGGCAGCGCCGAGTGGCAGGCGCTCATGGAGTGGTGCGGCTTCGAGCCCGTCCGGCTC
AGCAACTACGCCGAGAGCCAGGCCGAGCTCTTGCTCTGGGACTACGACTCCAAGTACAAG
TATTCGCTCGTGGAGCTGCCGCCGGCGTTCCTCTCGCTCGCGTGGGAGAAGCGGCCTCTG
CTCACCGTCTCTGCTTGGCGGTGA
>TaGRAS107 TraesCS4B01G113300
ATGGAGACCATGTCATATCCTTGTTCCCCTCTTCTCTCCCTCCCCACACATGAAGAGAGT
AACTTTTTCATGTGGTCTCCTCAAGTAGCTCTCCACGAGAACGCCACCATCCATGTTGAT
CATTCCACTGATCAGCAACCTGATAATGTGTTCTTGGACACTGCAGCTCAAGATTATGCC
AATGATTGGCATCAACAAGATGCTTCTGATGTTGGTGTGTTCACCTATTGTGATGAGAGG
ATTCTGGGCCAAGAGAGTGGCAACTTGGTCGCGATCCAGGAAGAGCTCATGGAGGAGAAC
AGTTTAACTGATCTCCTTCTCACTGGTGCAGAGGCGGTCGAGGCGGGGGATCCAAGGTTT
GCCTTGGCAGTGTTCTCAAGGCTTGATGGGCTCCTCCTTGGCAGCCCTGAAAATGCAGCA
GCCGGCTCTTTTGATCGCCTGGCCTACCACTTTGCCCAAGGTCTGCGGTCCCGGATCTCC
AGTGCAAGCACCAGTTGCTCGCTGCCGGAGCCACTGCCGTCTGATAGAATGTCGGTGCAA
CAGATTATACAAGAGCTGTCGCCGTTTGCCAAGTTTGCACACTTCACTGCCAACCAGGCC
ATTCTAGACGCCACCAAGGGCGATACACATGTAAACGTCGTCGACCTGAACATTGGCGAG
GGCATCCAGTGGCCATCACTCATGTCAGATCTTGCCCGTCATGGTGGCATGTCATTCCAC
CTCACGGCAGTCACAGCAGACGCCGACTACACCAACGATGTTCACCATGAATCTGCCCGG
CGGCTCTCGGAGTTCGCGGACTCCTTGAACCTCCCCTTCCAGTACAGCTCTCTCTGTTTA
CACAGTGATGAAGACCTGCATGAGTTCTTCAAGAACAGTAAAGGCTCGGTGATCTTCTCA
TGCGACACAACAAGCATGCCTTACAAGTTGCTGAGCAAGTTACCGGCACTCCTACCTGCC
TGTGTTAAGCTGTTACAGCCTAAGTTAATGGTCATTGTAGAAGAGGAGCTGGTTAGAATC
GGAAAGGAGGCGTCTCTATGTAAGGCCTCCTTTGTCGACTTCTTCTTCGAGGCATTGCAC
CACTTCACGACGGTGTTCGAGTCACTGGCGAGCTGCTTCGCTGGTGGTAACCAGGGGGCT
TGCCTGAGGCTTGTGGAGAGGGAGATGGTGGGGCCAAGGATACAGGACTTTGTGGGGCAG
TATGGGTCTGTGACAGTTGAGGTCACTGCTCCTCAGGTTTTGGAAAGGTATGGGGCTTGT
GACCTGAGTGGTTGCAATGTTGCTCAGGCCAGGATGCTGGTTGGGTTGTTCGATAGGGGG
TTTGAGGTTGTGCATGAGAAGGGTAGGCTTGTGTTGTGCTGGAAGTCCAGGCCACTGACC
TCTGTGTCTGTTTGGGCTCCAATCTTAAAAGAAAGGAGCTCATGA
>TaGRAS108 TraesCS4B01G124000
ATGGGCTCCTCCTCCCTCCTCCTCTTCCCCTCGTCCTCCTCCTCCGGCCCCAACCACTCC
TCTTATTCCCATGCTCATGCTGCTGCATCAGCTTCCCACTCCGCCTTGCTTCCACCGCTC
CCCTCCCCGTCTCCCTCCGACCTCTTCCTCTACCTCGACCAGCTAGACCACCAAGAGGGC
GCCGCCGCCATGGTACGCAAGCGCCCGGCTCCGGACGTCGACCTGCCCCCGCCCCGGCGC
CATGTCACCGGGGACCTCTCCGACGTCACCGCCGCTACGGGCGGAGCAGCGCCCCCGCAG
CAGCTCCCGCCGGCGGTGGCAGGGAGCGCGCAACTGCCCGCGCTGCCCATGCAGCTGCCG
GCGTTCGGCAGCCACCTGCAGGCGCCAGTGCTGGCGATGGACGTCGTCGTCGCACCGCAG
GTCGCGACGGAGGTTAACGTCAACAATAACAGTACGGCGTGGGTGGACGGCATCATCCGG
GACATCATCGGGAGCAGCGGCGCCGCGGTCTCCGTCGCGCAGCTCATCCACAACGTCCGG
GAGATCATCCACCCCTGTAACCCCGGACTCGCTTCACTCCTAGAGCTCCGCCTCCGCTCG
CTCCTCGCATCCGACCTTGTCCAGCACCAACCGCCACCTCCTCCTCCTCTCCATCATCCG
CCCTCGCTCCTACCCGGTGCCGGTGGCAACACGATGCTCTCCGCCCCGCCGGTGCCGGCG
CTCCCTCCGCCGCCGCCTCCCGACAAGCGGCGCCGCGAGGAGGAGCAGCCGAACCAGCCG
CCGCAGTCGCCGAAGCCGCCCCCTTCCGCGGAGGAAACCGCCGCGGCCGCCGCAGCAGCT
GCAGCGGCAGCTTCCGCCGCCTTGAAGGAGCGGAAAGAGGAGCAGCGGAGGAGGCAGCGC
GACGAGGAGGGTCTCCATCTGCTGACGCTCCTTCTGCAATGCGCCGAGTCCGTCAACTCC
GACGACCTCGACGAGGCCCAGCGCGCCCTGCTGGAGATCGCGGAGCTGGCCACCCCGTTC
GGCACCTCCACGCAGCGCGTCGCCGCCTACTTCGCGGAGGCCATGTCGGCCCGCCTCATC
AGCTCCTGCCTCGGCCTCTACGCGCCGCTCCCCAACGCGTCGTCCCCCGCCGCGTCCCGC
CTCGTCAACTCGCGCGTCGCCGCGGCGTTCCAGGTGTTCAACGGCATCAGCCCCTTCGTC
AAGTTCTCCCACTTCACGGCGAACCAGGCCATCCAGGAGGCGTTCGAGCGGGAGGACCGC
GTCCACATCGTGGACCTCGACATCATGCAGGGGCTCCAGTGGCCGGGACTGTTCCACATC
CTCGCCTCCCGCCCGGGCGGCCCGCCCAGGGTGAGGCTCACCGGACTCGGCGCGTCCATG
GAGGCGCTCGAGGCCACCGGAAAGCGGCTGTCGGACTTTGCCCATACGCTGGGCCTGCCA
TTCGAGTTCTACCCGGTGGCGGGCAAAGCTGGGAACCTTGATCCGGAGAAGCTCGGCGTC
GACACGCGGCGGCGCGAGGCTGTTGCCGTCCACTGGCTCCACCACTCGCTCTACGACGTC
ACCGGCAACGACTCCAACACACTCAACCTCATCCAAAGGTTGGCGCCGAAGGTGGTGACA
ATGGTGGAGCAGGACCTGAGCCACTCTGGCTCCTTTCTGGCCCGCTTCGTGGAGGCCATC
CACTACTACTCGGCGCTCTTCGACTCGCTGGACGCGAGCTATAGCGAGGACAGCTCGGAG
CGGCACGTCGTGGAGCAGCAGCTGTTGGCGAGGGAGATCCGCAATGTGCTGGCCGTGGGT
GGCCCGGCACGCACCGGGGACATCAAGTTCGGAAACTGGCGGGAGAAGCTCGCGCAGTCG
GGGTTCCGTGCGGCGTCGCTGGCGGGCAGCGCCGCGGCGCAGGCTTCCCTGCTGCTCGGC
ATGTTCCCCTCGGATGGCTACACTCTCGTCGAGGAGAATGGCACTCTGAAGCTTGGATGG
AAGGACCTTTGCTTGCTCACTGCATCTGCTTGGCGCCCAGTTCAGGCTTTAGGCCGTTAG
>TaGRAS110 TraesCS4B01G140800
ATGGAAGAGGACATCATCGACAAGTTCTTCTACCAACACCCTGAGCATCCGACACTCCTG
CAGGCCGAGCAGCCCTTCGCTGAGATCCTCTCAGCCTCCGTCATCACCACAGCTGGTGCC
CATGGGTCCTCCGCTTTAATTCCAAGTCAAGGCAACAACACGGGCATCATGGCTTCTGGG
TTCTTGTCCAGCGAGGTACATAGCCCACCCTTGATCTTGAATGGCAGAGTCACAGCGGAG
GAGCCCAGCAGCGGCGTCACCATGGGTGACCTGTCGAGCATGGCTTTCTTCAAAGGCATG
GAGGAGGCCAACAGCTTCTTGCCCACAGTCAATGTGATGGTGGATGCTAGGGGGCGTAAG
AAGAGGTCTGGCATGGATGGCGAGACGGAGGCGTGCATGGGCAGGAGCAGCAAGCAAATA
GCGGTGCGGGTGCTGGCGCATAATGACTCGGCGGAGGAAGACACCGCACTTGAGCTGGAC
CTGCTCATCCTCAACGGCTACAACATGCACTCCAATGAGACGATGAAGGCACGTGAGCGA
GGTGACGAGGCGGAGCAGCAGTGCATCTCCACCAAGGCGCCGCGTGGGAGGCGCGGCGCG
AGGCTGGTGGTGGTGGACGACCTGGAGACACTGCTGATCCGTTGCGCGGAGGCAGTGGCC
ACTAACGATCAGCGCAGCGCGTGCGAGCTGCTGTGGCGGGTCAAGCGGCACTCCTCCCCA
ACAGGAGACGCCACACAGCGACTGGCGCATTACTTCGCTGAGGGTCTAGAGGCACGGCTG
GCTGGCAGAGGGAGCCAGCTTTACCGATCGCTAATGGTGAAGCGCACCCCCGTCGTCGAG
GTCCTCAAGGCCTACAAGCTCTTCATGTCCGCCTGCTGCTTCATGAAGGTGTGTTTCCTC
TTCTCCAACAAGACCATCTACAATGCCGTCATGGGGAGACATAAGCTGCACATTGTGCAC
TATGGTGTCAATGACGGGTTCCAGTGGCCAGACTTGCTCCGGTGCCTAGCAGAAAGGGAG
GGCGGCCCTCCGAAGGTGAGGATCACCAGCATTACCAGCCTCTGGCCAGGATTCCGTCCT
GCCGAGCAAACTCACGATACAGGACAACGGCTCCGCCGCTGCGCAAAGCAGTTTGGCGTG
CCATTCGAGTTCCGCGTCATCGAAGTCAAGGCAGAGGATGTCCGGGTAGAGGATCTCAAC
ATCAATCCCGATGAGGTTCTTGTCGTGAACAGCCTAATCCATTTTAGGTCCCTGATGGAC
GAAAGTGTTGTCATCGACAGGCTAAACCCCAGGGACATTGTGCTCAACACTATCAGAAAG
ATGAAGCCAGCCGTGTTCGTCCACGCCATCGTGAACGCGTCATACAACACGACATTTTTC
GTGACACGGTTCCGCCAGGTGCTCCACAACTTCGCAGCACACTTTGATGTGATGGAAGCC
ACGGTGCCACGAGACAATGATGAGAGGCTGCTGGTGGAGCGGGACATCATCGCACGATGT
GCCATGAACATCATCGCCTGTGAGGGGACAGACCGGGTGGAGCGCCCTCAAAACTACAGG
GAGTGGCAGGCGCGGAACCAGCGAGCAGGGCTCAGACAGTTGGCACTGGACCCAGACCTT
GTTCAGTTTTTGAAGGACATGGTGAAGAAGCAGTACCACAAGCATTTCGTGATCAACGAG
GATCACCAATGGCTTTTGCAGGGATGGAAAGGACGCGTGCTCTACGCCATCTCCACATGG
GTATCTGACGATGCTAGCAGCACTCAAGTGACATAG
>TaGRAS112 TraesCS4B01G141100
ATGGAGCCCCCGCCGCAATCTCCATCCGTCTACCTCGACATTCCTCCGTCGCCCTATGGC
GGCACTGTCGGGGACCTGGTGCTCCCATACATCACTCGCATTCTGATGGAGGAGGACATC
GACGACAGGTTCTTCTACCAGTACCCAGACCATCTTGCCTTCCTCCAGGCGCAGCAGCAA
TTTACCCAAATTCTTGATGATGCCAAGAACTTACTGTCCGGTGAAGGCGGCGACATGGAG
AAGATGCATTCCGATGAGTCTTTGCAGGGTATTCGTGGAGGCAGCATGTGCTTGGCTGAC
AAGGACGTCCCGAGTTGGACGTTCTCGGATGGTGCTGAGGTGGACAATAATGGTGATCAG
AGCAAACTCAACCCCTCCAATAGAGACATGCTTAACTTTGCATTCTTGAAAGGCATGGAG
GAGGCCAACAAGTTCTTGCCTAGAGACAACCAACCGCAGGCTGATGTCTTCAGCATCAAC
CAAGCAAAAGAGATTTTTGGGGGACGGAAGGCTCGGCGTGATGCGGACAAGCCGGAGGAA
GTGGTGGGCAGGGCCAGCAAACTGCTGATGCCGGAGCTGGAAGAGGATGGCGCCCGCGAG
ATGATCAACAAAATAATGCTGAATAGTTACGAACTATGCGGGGAGACCATGGAGGAGCTG
CAAATCACCATGGAGAACATCAGAGCTGATAGAAAAAATAAGAAGGCGGTGCGGGGAAAG
CAGGGAAAGAAAGAGGCGGTGGACCTGCGCGGGCTGCTGCTATGCTGCGCACAGGAGGTG
GCCACCGGCAACCGTCATGGTGCGGGCAATCTGCTGAAACAGATCAGGCAGCATGCTTCC
GCAACAGGAGATGCCGCTCAGCGGCTGGCGCATTGTTTCGCCAAGGGGCTTGAGGCCCGG
CTGGCGGGCACTGGGAGCCAGGTGTACAAGTCACTCATGGCGAAGCACACCTCGACCATG
GAGTTCCTCAAAGGTTATGAGCTGTTCATGGCAGCCTGCTCCTTCAAAAGGGTGGCGTTC
ACATTCTCCAGCATGACCATCTTCGATGCCGTGGAAGGGAAGAGCAAGTTGCACATTGTG
GATTATGGCTTGCATTATGGGTGCCAGTGGCCGGGCCTGCTGGCTTGGCTGGCGACTAGG
GACGGCGGGCCACTGGAAGTGAGGATCACCGGGATTGACCTCCCGCAGCCTGGGTTCCGC
CCAGCTAAGAGGCTTGAGGAGACAGGGCGGGCACTCAGCAACTGTGCCCGTCAGTTTGGC
TTGCCGTTCAAGTTCCGTGGCATCGCGGCTAAGTGGGAGACTATCCGTGCCGAGGACCTC
AACATCGACCCTGACGAGGTGCTTGTGGTGAATGACTTGTTCAATTTCAACACCTTGATG
GACGAGAGCCTTGTTATCGACAGACCCAGCCCCAGGGATGTGGTCCTCAGCAACATCCGG
GAGATGCAGCCAGTTGTGTTCATCCAAGGTGTTGTGAACGGTTCGAGCGGCCCATTTTTC
TTGGCGCGGTTCCGGGAGGCGCTCTTCTTTTACTCATCGGTGTTCGACATGCTTGATGCC
ACCACACCACCAGATAGCTACCAGCGCTTCGTTCTCGAGCGGGACATGTTCGGGCAGTGT
GCTCTGAATACTATCGCCTGCGAGAGTGCAGACCGGGTAGAGCGTCCTGAGACATACAAA
CAGTGGCAGCTGAGAAACCAACGTGCAGGCCTCAGACAGCTGCCACTGAAGCCGATTATC
ACTAAGGTGGCAACAGGCAAGGTCAAGAGCCTGTACCACAAGGAGTTTGTTGTGGATGTG
GATCAGGGGTGGTTGCTGCAGGGGTGGAAGGGCCGCATCCTATATGCTCACTCGGCGTGG
GTGGCAGACGACACTAGCTCGGAGTATTAG
>TaGRAS113 TraesCS4B01G141200
ATGCAGGATCACCTGGCGCTCCCCAATATCGCGCGTATCCTCATGGAGGAGGACGATGAC
ATTGACGAAGACAACCCTGCACTCCTCAAAGCCCAGCGACCCTTTGCCCAAATCCTATCT
TCCAGCATGCATGCCTCCACCTTAACGGCAGACCAAGGTGGCGCCTTGGCCAGCGACATG
CACTCTCTCAGCTCAGGCATCTTGAAGTTCAAGGGTGTTGATGAGGTCCGCAGCTTGCTG
TTGCTCGCCAATGGAGAGTTCAGCACTGACATCTTTAGCACTGCTTTCCTCAAGGGCATG
GAAGAGGCGAAGAAGTTCTTGCCCACAAACAGTGAGCTGACGACCACCGGTGAGCAGGAC
CAACCGAAGGAGAAAAGCAGCAGGGGCCGCAAGGACTGGAGCAACGAGGTGGAGGCTGAT
GTCAGTAGGACGGACAGATTGGTCGAAGCTGGTGCCTGCGAGGTGTTCGACTTCAATCAA
ATGTGCAGTTCCATGGACAATGAGACTGGGAACAGTAACAAGAAGGGGAGAAAGAGCAAG
GCACGGGTGATTGACCTGCACACGCTGCTGATCCACTGTGCCAAGGCGGTGATGGATGAC
CGCCGGAGGGCAGGTGAGTTGCTCAAGGAGATCCAGCAGCATGCCTCACCCACTGGTGAC
GCAACACAGCGGCTTGCCTACTGGTTCGCTGAGGGGCTGGAGGCACGGCTCACTGGCACA
GGCAGCCAAGTGTATGGGACGCTTACGGCTAAGGGCACCTCTGCTGTGGCACACTCAGAG
GCTTACCAAGAATTCATTTCAGCATGCTGCTTCAGGAATGTATCCTTCTTGTTCGCCAAC
AGGGCCATCTTCAATGCGGCAGTGGGGAGGAGCAGGTTGCACATTGTTGATTATGGCTTT
CGTTATGGATTCCAGTGGTCAGAACTGCTGCGCTGGCTGGCAGCAAGGGATGGTGGCCCA
CCAGAGGTCAGGATCACGCACATTGACCTCCCACAGCCCGGATTCCACCCAGAAAAACAT
ATGAAGGAGATCGATTCTCGGCTGACTGACATTGCCCGGGACCTTGGTGTGTCGTTCAAG
TACCGTGCCATTTTGGCGCAGTGGCAGACCGTTTCCATCGAGGACCTGGACCTGGACCTG
GAACCTGATGAGGTGCTTGCTGTGAATGACCTGTACAATTTCAGGACCTTAATGGATGAG
AGTGTCGTCATAGGCAGCCCGAACCCCAGGGATACTGTCCTCGGCAACATCAGCAAGATG
AAACCGGACGTGTTTGTCCAAAGCACCGTGAATGGCTCCTATGGCACCTTCTTCTTGTCA
CGGTTCCGCGAGGCCCTCTTCTTTTACTCTGCACTGTTTGACATGCTTGATGCAACCATG
CCAAGGGAGAACAAACTGCGGCTGGCGCTGGAGCGCAACATCTTTGGGTGGGTTGTCCTG
AATGCCATTGCATATGAGGGAAAGGACCGGGTGGAGCGTTGTGAGACCTATAAGCATTGG
CAAGTCAGAAACCAACGTGCAGGCCTGAGGCAGCTGCCACTGGACAGAGAAACTGTTAAG
ATGGCTAGGGACATGGTAAAGAACAAATACCACAAGGACTTCCTCATCGACGAGGACCAT
CACTGGCTGCTGCAAGGGTGGAAGGGCCGCATCCTCTTGGCTCACTCAACATGGGAGGCA
GACGGTGCTAGCTCCCACTGTTAA
>TaGRAS114 TraesCS4B01G141300
ATGGCCGCCACGCCGGAGGAGTTCCTGGGGCAGCAGAGTTTCCTTTCGCGGCTGGAGCCG
CCCTCGCCGTCCCTGTTCCTCGGCCTGCCGCCGACGCCCCGCGGCGTGGAGGACGGGGAC
TCCTCGTTTGACGATATGGCGCTGCCCTACATCTCGCGCCTGCTGGAGGAGGACATGGAG
GACCACTTCTTCTACCTGTACCCCAACCACCCCGCGCTCCTCCGGGCGCAGCTGCCCTTC
GCGCAGATCCTCGTCGACGTCGCCGACAGCGCCAGCGGCTCCACCTCCGCGCTCTCGCCG
TCCTCCTCCACCTCCACCTTCGACGCCACTGCCTCCACAACCCCCAGCGCTACATCGCCC
TACGACGCAGAAATCCAGATCTCACGGCCGCCCTACACCCAAGTACTGGGCCTTGCCTCA
GGTTCACCGGACACCCAGAGCTCGGCGCTCCTCAGCGGCGACGAGGAAGCCCAAAACCCT
AGCTCTGACTTCGTCACTGGGAATTATTTGTTGCCCGGCGACCAGGACATGCTCAACATG
GCCTTCCTCAAAGGCATGGAGGAGGCGAAGAAGTTCTTGCCGCCCAACAGCAGCCTCCCG
GCCATGAAGGTGGATCAAGTGGTGGGCGGAGCGCTCGCTGGAGCCGGCCTCAAGAAAAAG
AGGGACACTCTAGAGCCAGACATGGGCAGGGCCAGCAAATTGATGATGCCGGAGCAGGAG
GAGGATGGCGCACGAGAGCTGTTCGATGAAATGATGTTCCAGGAACACGAGATATGCATG
AAGGGGGTTCAGCAGCTTCGCATCGCCGTGGACAGTGAACCCGGGAAGAACAGACGGAAG
AAGGGTCGGCCAAGACGGGACTCGAGTGACAGTGAGATGGTGGACCTGCACACGCTGCTG
CTCAACTGCGCCCAGGCGCTGTCCACAGACAACCGCCAGACCGCAGGTGAGCTGCTGAAA
AGAATCAAGCAGCATTCGACCCCAAAGGGTGATGCGGCGCAAAGGCTGGCGCATTATTTT
GCCGAGGCGCTGGATGCACGGCTGGCGGGTAGGGGGAGCGAGCTGTACCAGTCGCTCATG
GCAAGGCGTACCTCGGTTGCAGACTTTCTCAAGGCCAACCAGCTTTACATGGCAGCTTGC
TGCTGCAAGAAGGTGGCGTTCATCTTTGCCAACAAGACCATCTGCAATGCTGTGGTAGGG
AAGAGCCGATTGCACATTGTGGACTATGGTCTGAGTCAAGGACTGCAGTGGCCGGGCCTG
TTACGTATGCTTGCAGCTAGAGAAGGTGGACCACCAGAGGTGAAGATCACCGGCATTGAC
CTCCCTCAACCTGGGTTCCATGGAGCCTACCATATTGAGGAGACGGGGCGCAGGCTCAGC
AACTTCGCCCGCGTGTTCGGTGTGCCGTTTAAGTTCCATGGTATTGCAGCAAAGCGGGAG
ACAGTCCAGCCAGAGGACCTGAACATCGACCGTGATGAGGTGCTTGTGGTGATTAGTCTT
TGCCATTTCAGGCTTTTGATGGACGAAAACCTCGGCTTTGATACTCCGAGCCCCAGGGAT
CAGGTCCTTAACAACATCAGGAAGATGCTCCCAGATGTGTTCATCCATGGCATTATGAAT
GGTTCGTATGGTGCTACATACTTCCTGACACGGTTCAGGGAGGCACTGTTCAATTACTCT
GCCCAATTTGACCTGCTGGATGCGACAGTCCCCCGGGATAACGAAGGGCGTCTGCTGCTT
GAGCGTGACATCTTCGGGCGGTCTGCCCTGAATGTCATTGCATGTGAGGGCGCAGACCGG
GTGGAGCGCCCTGAGACATACAAGCAGTGGCAGCTCCGGAACCACCGGGCTGGGCTGACA
CAGCTGCCATTGAATCCAGATGTTGTTAGGCTTGTGCTGGACAAGGTTAAGGACAACTAC
CACAAGGACTTCGTCGTTGATGACGATCAGCGGTGGTTGCTGCACAGGTGGAAGGGGCGT
GTGCTCTATGCCCTGTCAACATGGGTTGCCGACAATGCAACCTAG
>TaGRAS115 TraesCS4B01G141400
ATGGCCGCCACGCCGGAGGAGTTCCTGGGGCAGCAGGGCTTCCTTGCGCGCCTCGAGCCG
CCCTCCCCGTCCCTCTTCCTCGACCTGCCGCCGACGCCCCGCGGCGGCCACGACGACGAC
GGCCACTCCTCCTTCGACGACATGGTGCTCCCCTACATCTCGCGCCTGCTCATGGAGGAG
GGCACGGAGGACCACCTCTTCTACCTCTACCCCAACCACCCCGCCGTCCTGCGCGCGCAG
CAGCCCTTCGCGCAGATCCTCGTCGACGTCGCCGACAGCGCCAGCGCCTCCACCTCCACG
CCCTCGCCCTCCTCCTCTTCCGACGCAACTGCCTCCACCACCCCCAGCACCGCATCGGCA
TCGCCCGACGACGCACCAGTCCAGATCTCACGCCCGTCCTACACCGATGTCAACGGCCAT
GCCTCCGCCTCCCCGGACAATCAAAGCGACGAGATGGCCAAACAGCCGAGCTCTGACTTG
TTCAATCACTTGTTGCCCGGCGACCAGGACATGCTCAACCTGGCCTTCCTCAAAGGCATG
GAGGAGGCTAGGAAGTTCTTGCCGCCCGACATCAGCCTCCCGCCCATCAAGGAGGGGACA
GTGGTGGGAGGCGGGAATGCTGCCAGCCTCAAGAAAAAGAGGGCCGCACCGGCACTGGAG
CCGGATGTGGGCAGGCCCAGCAAATTGATGATGCCGGAGCAGGAGGAACGCAACATGTTT
GACGAAATGATGTTCCAGGAACACGAGATATGCATGAAGGGGACTCTTCAGAACCTGAAC
GAGAAGAGCAGCCGGAAGAAGGGCCGGTCGAGAAAGACCACCGTGGACGATAGTGAGATG
GTGGACCTGCACACGCTGCTGCTCAACTGCGCTCAGGCTCTGTCCACGGACAACCGCCAC
AGCGCCGTTGAGCTGCTGAAGCGAATCAGGCAGCATTCGTCCCCCAAGGGGGACGCAGGC
CAAAGGCTGGCGCATTATTTTGCCAATGGGCTGGAGGCACGGCTGGCGGGTAGGGGCAGC
GAGCTGTACCAGTCACTCCTACTAAGTCGCATCTCGGTAGCCGACTTCCTCAAGGCCAAC
CAGCTTTACATGGCGGCTTGCTGCTGCAAGAAGGTGGCCTACATCTTCGCCGACAAGACC
ATCTGCAACGCTGTGGCAGGTAAGAGACGGTTGCACATTGTGGACTATGGTCTTAATCAA
GGTCTCCAGTGGCCAGGTTTGCTGCGCATGCTCGCAGCTAGAGAAGGTGGGCCACCGGAG
GTGAGGATCACCGGCATTGACCTCCCTCAACCTGGGTTCCACGGAGCCTACCACATTGAG
GAGACAGGGCGTAGGCTCAGAAACTTTGCCCGCGTGTTCGGCGTGCCGTTCAAGTTCCGT
GGTATCCCAGCAAAGCGGGAGACTGTCCGACCGGAGGACCTGAACATCGACCGGGACGAG
GTGCTTGTGGTGATCAGTCTTTGCCAATTCAGGCACCTGATGGACGAAAGCCTCGGCTTT
GATGGTCCAAGCCCTAGGGATCAGGTCCTCAACAACATCAAGAAGATGCGTCCTGATGTG
TTCATCCATGGCATTATGAATGGCTCATACGGCGCTACATCCTTCCTGACACGGTTCCGG
GAGGCACTGTTCCATTACTCGGCCCAGTTCGACCTGCTGGACACAACCGTCCCCCGGGAC
AACGAAGGGCGTCTGCTGCTCGAGCGCGACATCTTTGGGCGGTCTTGCCTAAATGTGCTC
GCATGTGAAGGCGCGGACCGGGTGGAGCGCCCTGAGACGTACAAGCAGTGGCAGCTCCGG
AACCACCGGGCTGGGCTGAGGCAGCTGCCGTTGAATCCAGAGGTTGTGAAGCTTGTCCTG
GATAAGGTCAAGGACAACTACCACAGGAACTTTGTTGTTGATGCGGATCAGCGGTGGTTG
CTACACAGGTGGAAGGGGCGTGTGCTCTACGCCTGGTCATCATGGGTTGCAGCTGATGCC
ACCTAG
>TaGRAS116 TraesCS4B01G141500
ATGGCCGCCACGCCGGACGAGTTCCTGCGGGCGGGGGACTTCCTCGCCGACGCGGAGCCC
TTCTCCCCGTCGCTCTTCCTCGACCTGCCGCCAACGCCGTCGCCCCCGCGCGCCCCCTTC
GCCCCCGCCTCCGACGACCTCGACTTCATCTCGCGCATGCTCATGGAGGAGGACATCGAC
GACAAGTTCTTCTACCAGTATCCCGACCACCCCGCCATCCTCTCCGCGCAGCACCGCTTC
GCCCAGATCATCTCCGACTCCAACACCACCCCATCCACCGACGACTCCGCCAACACCACC
GTCGCCAGCTCCACCTTCTCCTCCGACTCTGCCACCGCCAGATCGACCTCCTCCTGCTCC
GACTCTGCCACAAACACCGCCAAATCGACCTCCTCCTCCCACTCCGCCACCAACACCGCC
AACTCCACCTCCTGTTCCTCCTCACCCGGCGGCTTCGGCCCCGCCAATCCCACCTGGCCT
TACGAGCGAATCGATCTCTCCCAGCCCCTCCAGTCCCGGCCATATATCGGCTTGGGCTTC
CCCGTCGACGATGCCAACAACCTCCTCTTTTCCGGCGTCTGCACGCCCACCGCGGGATAC
TTCGGGCACGCTCCGGCGCTCTCCAAGGGCAACAACGACCATTTCGTCGCCCCCGCTGGC
CAGAACGGCCGCGGCACGGGCATTCAGAGCTTTGCGGCCTTCTCGAATAGTAGCGCCGCC
AAGACCTTGTCGAACAATGGCACGGAGAAGGCGGCCAAGCCGGCTACTCCGCCCGTTTGC
CGAGGTGGCCCAGGCACCCCGGCCTCGGCCTTCTTCAGTGGCCAGGCTGACGGTGACATG
GACATGCTCAACATGGCGTTTCGCAAGGGCATGGAGGAGGCCAACAAATTCTTGCCCACC
AACAACACCCTCGACGCCATTTCCAACAGGCCGGCACTGCGCGACTTCACCTGTGACCAA
TTGAAGAAGGAGGAGGTGGATAGACTCAGAATGTTGATGTTCAGTAATGGCCGGGGCCGC
AAGAACAGGCATGGCGTGGAAGACTTGGAGGCGGAGGCTGGCAGGAGAAGCAAGCTGATG
ATGCCGGAACAGGAGGAATCTGGGGTAGGCGAGATGGTGGAGGAAATAATGCTTCACGGC
CACGACATCATCATGAAGGGGATAGAGGATCTGCACATAGCAATGGGCACCGAGGCCGAG
AAGAACCACAGGAAGGGCACCGGCAAGGCAGCGCGGGGGAGGCGGGGTGCAAGCGAGGTC
GACCTCCGCACCATGCTCATCCACTGTGCGCAGGCGGTGGCCACGGGCGATCACCGGGGG
TCGAACGAGCTACTCAGGCAGATTAAGCAACACTCATCACCTAAGGGGGATGCCACACAG
AGGCTGGCGTATTGTTTCGCCGAGGGACTGGAAGCGCGCCTTGCAGGCACGGGCAGCCAT
GTGTATCAGTCGCTCGTGGCGAAGAGCACCTCGGTCGGAGAGTTCCTCAGGGCCTACAAG
CTCTACATGGCAGCCAGCAGTTTCAGGAAGGTGAATTTTATTTTTGTTGGCAAGATCATC
ATGGATGCCATGGTCGGGAAGAGCCGCTTGCACATCGTGGATTACAATGTGGAATATGGA
TTCCAGTGGCCAGGTTTGCTACAGATGCTAGCGGAAAGGGAAGGTGGGCCGCCGGAGGTG
AGGATCACTGGCATTGACGTCCCTCAGCCTGGGTTCCGCCCAGCCTTCCAGATTGAGGAG
ACAGGCCGTCGGCTCAGCAAATGTGCCCAAGAGTTTGGCGTGCCATTCAAGTACCATGGT
ATACCCGCAAAGTTGGAAACCGTCCATGCGGAGGACCTAAATATCGACCCAGATGAGGTG
CTCATCGTCACCAGCCAGTGTGGTTTCAGCAACTTGATGGACGAAAGTGTTATCATGGAC
AGGCAGGACATCCCGAGCCCCAGAGACATGGTCCTTAGCAACATTCGCAACATGCGGCCT
GATGTGTTCATTGACTGCGTTGTGAATGGAACCTATAGCGCGCCTTTCTTCGTGACACGA
TTCCGGGAGGCACTCTTCACCTATTCGGCGCAATTCGACATGCTGGATGCGACCATCCCC
CGTGACAATGACGACCGGCTGCTCATTGAGCGGGATATCTTTGGCCCGTGTGCCCTGAAT
GTCATTGCCTGCGAGGGTGCAGATCGGGTGGATCGGCCTGAGACTTATAAGCAATGGCAG
GTCCGGGGCCACCGGGCTGGGCTGAGGCAGGTGCCATTGAGCTCGGCTGTTGTTAAGCTT
GTGAAGGATAAGGTTAAGAGCCTCTACCACAAGGACTTTCTCATCGACGTGGATAACCGT
TGGTTGCTGCAGGGGTGGAAAGGGCGGGTTCTCTATGCCATGTCGACATGGGTAGCTGGT
GACCATGATAACTCCAAATTTTAG
>TaGRAS117 TraesCS4B01G215700
ATGGACGTGACCATGGAGGACATGGTCGGGGATCTCGAGATCTCCGGCTATAGCTCCATC
TCCACCTCCCCGTCCTCCTCCCTTGACGACGGCATGGGGCTGTACGGGTGGAATGCGCTC
TCCCCGGTCGCCGACTGGGGCCTGTTCTCCTCCGACGACGGCGGCCACGACCTCCACGGC
CTGATCGAGTCCATGCTCTGCGATGACACTCTTATCGGCAAGCCCGACGAGCACCCAACC
ATGTTCACGGACGGTCCCTGCTACTCCAACGCCTCCGACCCGAGCAGCACCACCACGACG
AACCCAGGCACGCCCGTGCAGCACGACGACATGCCGGACTGCAATCCCGAGAAAGGCCTC
CGGCTGCTGCACCTGCTCATGGCCGCCGCCGAGGCGCTCTCCGGCCCGCACAAGAGCCGG
GAGCTGGCACGGGTGATATTGGTTCGGCTCAAGGAGATGGTCTCCAGCACCAGCGGCAAC
GCTGGCGCATCCAACATGGAGCGCCTCGCCGCGCACTTCACCGACGCGCTCCAGGGGCTC
CTAGATGGGTCCCACTCCGTGGCTGGGACCAGCAGGCAGGCCGCCATGGCCGCATCCCAC
CACCACAGCACCGGCGACGTCTTGACGGCATTCCAGATGCTCCAGGACATGTCGCCGTAC
ATGAAGTTCGGCCACTTCACCGCGAACCAGGCGATCCTGGAGGCGGTGGCGGGCGACCGG
CGCGTCCACATCGTGGACTACGACCTCGCCGAGGGCATCCAGTGGGCGTCTCTGATGCAG
GCCATGACGTCACGACCCGACGGCGTGTCGCCTCCCCACCTGCGCATCACCGCCATCACG
CGGAGTGGCGGGGGCGGTGCGCGAGCAGTCCAGGAGGCCGGACGGCGCCTCGCGGCCTTC
GCCGGATCCATCGGGCAGCCCTTCTCGTTCGGACATTGCCGTCTGGACTCGGACGAGAGG
TTCCGGCCGGCGACGGTCAGGATGGTCAAGGGGGAGACGCTCGTGGCCAACTGCATACTC
CACCAAGCCGCGGCGACGACCACCGTCAGACGGCCCACTGGCTCGGTGGCGTCGTTCTTG
ACCGGCATGGCCTCTCTCGGGGCCAAGGTGGTGACGGTGGTGGAGGAGGAAGGGGAAGCG
GAGAAGAGCGAGGAGGAGGCGAGCGACGCCGCGGCGGGAGGCTTCGTGGGCCGGTTCATG
GAGGAGCTACACCGGTACTCAGCGGTGTGGGACTCGCTGGAGGCCGGTTTCCCGACACAG
AGCCGGGTGCGCGGCCTCGTAGAGCGGGTCATCCTCGCCCCCAACATCGCCGGCGCCGTG
AGCCGCGCGTACCGAGGGACGGACGGCGAGGGCAGGCGCGGGTGGGGCGAGTGGATGCGC
GGGAGCGGGTTCGAGATGGTGCCGCTGAGCTGCTTCAACCACAGCCAGGCCAGGCTGCTC
CTCGGGCTGTTCAACGACGGGTACACGGTGGAGGAGACGAGACCGAACAAGATCGTGCTC
GGCTGGAAGGCCCGGCGGCTGCTGTCGGCCTCCGTGTGGGCGCCGCCGCCACTGTCGGTA
CCATCGTCGCCGGCAGAAGGGGTGTGCCAGCCCATGGGGATGGCGCCGGCCAGCGGCGGC
TTTGGCCGGACGGAGTACGACTACGTTGACTCGTTCCTCGTGGAACCTGCTTACGCGCTA
GTCTGA
>TaGRAS118 TraesCS4B01G266700
ATGTCAGCAAAGGCCTCTAACATGTCATACAGATATCCAGACAATTCTCAAATACCATAC
TACAGCAGTTCAATGCATGTGGGGGGAAATGGTACTTGCTATGTGCAACAAAATCATGAG
GGTCATCACTACATGTCCTCTGATGATGGCTCACAGAACAGCGATTCAAAGTCTCAGGTG
ATTCACCCACAGTACAGCACTCTAGAGTCTTCATCAGCCAATTGTGTTTATGCTGTCAAT
AGCTCTACATCTCCTCAGTGCATAAGTGGGAGCCACATTTCTCTGCATGATAGCCACTCA
GATCACACATATGATTCTCCTGCAAGTGGCATCACCGAGGTTCCAGGTTTGGGGTTTACA
ACACTTCAGGAGCTAGCAGATGCACTGTTTGGATCTGATTCAGATGCAGTTAGTTCTGAC
AGATCCTCCCTAGTAATTGGCGCCGCAATGCACCAAAGTAACTGGAGAGAGCTTCTGGGA
ATTAGCTCTGGGGACTTGAAGCAGGTAATTGTAGCATGTGGTAAGGCTGTTGATGAGAAT
AATTGTCACGAGGAATTGCTGATATCAGAGTTACAGAAGATGGTTTCTGTGTCTGGAGAA
CCAATGCAACGTCTGGGAGCCTATATGTTGGAAGGCCTTGTTGCGAGGCGTTATTCCACT
GGACACGCGTTGTATAAATCTCTGAAGTGTAAGGAACCTCAACCTACGAATTCAGAGCTC
ATGTCCTACATGCATCTTCTCTATGATATCTGTCCATTCTTCAAATTTGGTTACATGTCT
GCCAATGGTGCTATAGCTGAGGCTGTTAAGGGTGAGAACTTTATTCACATTATCGATTTC
CAAATCGCTCAAGGGAGCCAGTGGGTAACTATGATACAGGCCCTTGCTGCGAGGGCTAGC
GGACCACCATGCTTAAGAATTACTGGTATAGATGACTCAGATTCGGCTTATGCCCGAGGT
GGTGGACTGGATATAGTTGGGCGTAAGTTATACAGCGTTGCCCAGTCATGTCGTCTGCCC
TTTGAGTTCAATGCTGTACATGCAGCTAGTCATGAGGTTACACTTGAACATCTTGATATA
AGAAAGGGAGAGGCTATTGCTGTCAACTTTGCGTATCAGCTGCATCATACTCCTGATGAA
AGTGTCTGCATAGAAAACCACCGGGATAGGATATTGAGAATGGTTAAGAGCCTTTCTCCT
AGCGTGGTAACTCTTGTAGAGCAGGAGGCTAACACAAACACTGCCCCATTCTTCAGTAGA
TACATGGAGACCCTTGACTACTACACTGCCATGTTTGAGGCAATAGATGTTGCTTGCTCC
AGGGATGACAAGAAGAGGATGAGCACTGAGCAGCACTGTGTTGCAAGAGATATTGTCAAT
TTAATTGCATGTGAAGGTGCAGAAAGAGTGGAGAGGCACGAACCTTTTGGAAAGTGGCGG
TCTAGACTTGCAATGGCTGGCTTTAGACCATACCCCCTAAGTGCATTGGTGAACAATACT
ATCAGAACACTGTTAAATAATTACAACAGTTACTACAAGCTAGAGGAGAAAGATGGTGTC
ATTTATCTCGGATGGAAGAACAGAAAGCTGGTTGTATCTTCTGCATGGTGGTGA
>TaGRAS120 TraesCS4B01G336200
ATGCTCACGGAGGAGGACATCGTCGACAAGTTCTTCTACCACTACCCTGACCACCCGAAG
CTCCTGCAGGCGGAGCAGCCCTTCGCCGAGATCCTCGCCAACACCTCACCCGCCGCCGAC
CAGGAGTCCTTTGCCGACTCCACCTCCATCTTGATGCCCAGCCAAGGAAACAACACGGAC
GTCATGGTCTCCGGGTGCCAGGTACAGAATGTTTACCAGCCCAATAGTATGGTGTTTCCC
AGCGAGAGCAGCACCAGCATGGAATTCTTCAAAGGCATGGAGGAGGCCAACAGGTTCTTG
CCCGCAGACAATGTGATGGTGGATGGTAGGGGGCGTAAGAAGAGACCTGGCATGGATGGT
GAGACGGAGGCAGGCTTGGGCAGGAGCAGCAAGCAAATAATGGTGGTGCTGCATAGTGCC
ACTGCCTTGGAGGAGGAGGAGGAGGAGATGTTGGACCGGCTCATCCTCAACGGCTGCGAA
GCGTGCCCGAGCGAGATGCAGGAGGTAGTACGTGTCACCTGGGAAGACAAGGAGGACAAG
GCAGCACGGCAGAGCATCTCCAGGCGTGGGAGGCGCGGGGCGAGGCACACGGTGGTGACT
GACCTAGAGACTCTGCTGGTCCGCTGTGCAGAAGCAGTGGCCAGCAACGACGTGTGCGGC
GCGAGCAAGCTGCTGGAGCGGATCAAGTATCACTCATCGCCGACAGGGGACGCCAGGCAG
CGGCTGGCGCACTACTTCGCCCAGGGGCTGGAGGCACGGCTGGCTGGCACGGGGAGCCGA
ATGTACCGATCGCTCATGGGGAAGCGCACCTCAGCCGTGGAGCTCATCAGGGCCTACCAT
GTGCACACGGCCGCGAGCTGTTCGATCAAGGTGGGGTTGCTCTTCTCCACCCACACCATC
TACAAGGCCGTTGCAGGGAGGAGGAAACTGCACATTGTGCACTACGGCATCAGCACCGGG
ATTCAGTGGCCGGACTTGCTCCGGTTACTGGCGAATAGGGAGGGTGGGCCACCACAAGTG
AAGATCACCGGCATCAACACCCCTCAGCCCGGGCCCTGTCCGGCTGCTCTAATGGAGGAG
GCAGGGCACCGGCTCAACAATTACGCGAGCCAGTTCGGCGTGCCATTCGAGTTCCGCGCC
ATCGCATCCAAGCTTGAGGATGTCCGGGCTGAGGACCTGCACATCGATCCAGATGAGGTC
CTGGTGGTGAGCAGCCTATACGAGTTCAGGACCTTGATGGACGAGAGCCTCACCTCTGAC
ATGCTAAGCCCAAGGGACATGGTACTCAACACTATCAGGAAGATGAGGCCGTCTGTGTTC
GTCAGTTCCGTCGTCAATGGACCATACAGCGCGGCCTTCTTTATGACGCGGTTCCGCCAT
GCGCTCTACTACTTCACGGCGTTGTTCGATGTCATGGAGACCACCATTCCACGGGACAGC
GACAAGAGACTTCTGGTGGAGCGGGACATATTTGCACGGTCCGCCATAAACAGGATCGCA
TGCGAAGGCGCAGACCGGGTGGAGCGCCCTCAGAACTACAAGGAGTGGCAGATGCGGAAC
CAGCGAGCGGGGCTAAGGCAGCTGCCATTGGACCCTGATATCGTTCTGATGCTCAAGGAC
GAAGTGAAGAATCGGTACCACAAGCATTTCATGATCTGCGAGGATCACCGGTGGCTTCTG
CAAGGATGGAAAGGCCGGGTGCTCTATGCCCACTCCACATGGGCAGCGGGTGATCCTACT
GGTTCTCTAGTGTGA
>TaGRAS121 TraesCS4B01G342800
ATGTACGCGTCCGCAGCCCCACCCACGGTCCCGCCGCCCGTTGCGGAGGCGGCGGCGAGG
AGGCACCAGGAAGCGGAGAACGTCGCGCTCTATCTCATCCACATCCTTCGCAAGTGCGCA
GAAACCATCGAGGCGGGCGACTATGCGGCCGCGGCCGGCAAGCTCACCGAGGCGCACACG
ATGCTCGCGACGTCTGTCTCGACGACCACCGGGATCGGCCGCGTCGCCAGCCACTTCACT
GCCGCGCTTGCCCAACGCCTCTTCCCGGCGACGCCGCACTCCTCCTTCGCGCTGGACACC
TCGCCGGAGCGCGCTGGCGAGCTCTACCGCCAGTTCTACAATGCGGGGCCCTACCTCAAG
TTCGCGCACTTCACGGCCAACCAGGCCATCCTCGAGGCGTTTGAGGGCTGCGACCGCGTG
CATGTCGTGGATCTCGCCATCAAGCAGGGCATGCAGTGGCCTGCCCTCATCCAGGCCCTC
TCCATCCGCCCTGGCGGCCCGCCGTCCGTCCGCATCACCGGCGTCGGATCTGCGCCCGCC
GCCGACGAAGTTGGCCTCCGCCTCGCCGAGTTCGCACGCGCCATGAACGTCCCCTTCTCG
TTTCAAAGGGTCACTGACGACAGCCTGGACCAGCTCCGGCCGTGGATGTTCCAGGTCCTC
CCCGGAGAGGCGGTGGCCGTGAACTCCATCTGCCAGCTCCACCGCGTCCTGGTGAACCCG
GACGCCGCATCCACCTCTCTCCCCTCTCCCATCGACATCGTGCTCGGCTGGATCGCGTCC
ATGCAGCCCAGGGTGTTCACGGTGGTGGAGCAGGAGGCGGACCACAACAAGCCGGGGCTG
GTGACACGCTTCGAGAATGCCATGTTCTACTACGGCTCCGTGCTCGACTCCATGGAGGCC
ATGTCCGTGAGCCGTCGCGGCGCCATCGGCAACGGAGCCGGCGCCGACGCGTACGTGCAG
AGGGAGATCTTCAACATCGTATGCTACGAGGGCAGCGCCCGCACCGAGCGCCACGAGCCA
CTGGCATACTGGTGCTCTCGCCTCTGGCGCACGGGTTTCACCCATGTGCCACTGGGTCCG
AGCGCGGCCTATCAGGCCGCTAAGTTTGTCCGCGTGTTCTCTGGCACCGGATTCCGCGTC
CAGGAGATCGGCGGATGCCTCTCGCTCGCGTGGCACGAGCACCCCCTGCTCACGGTGTCC
GTGTGGAGCGCAATGCCCGCCGACCGGGCCGGCACTGCCAAGGAGCACGCCGATAAGCAC
AAGCTGAAGATGAGCATCGGCGAGAGCAGCGGCGGCCACCTGCCAGACGCCGGGGCGCAG
TGA
>TaGRAS122 TraesCS4B01G367300
ATGCCCACGCAGCAGCTCACGACATTCCAGCTGCTCCCGCCCGCCCACGCGCACGGCGAC
CGGCGACAGTACCAGCACCAGCACCAGCAGCAGCAGCTCGCCTGCGGCGGCGGAGGAGGA
GGCCTGTGGGACCCGGCGTCGGTGCTCGACCGCCGGGCCAGCCCCGCCGCGCATCCCACG
CTGTCTTCCCCCTCGTCCCTGCCCGCCGGCGTGGCGGCCCTCGCCAAGAACGTGTCCGCG
GCCCCGCCGGCGCAGGCGCAGGCGCAGGCATGGCCGCCGCCACCGGACGACGACGCCAAG
GACGACTGGGTGCACCACCTGCCGCCCCTCGACATGGCCGGCTGGGGCGACCCCCACGCC
GCCGCGATGCAGGACCAGGGCCAGGGCCACCCGCACCCGCCGCCCTCCTCGCAGGACAGC
ACCTTCCTCCGCTGGATCATCGGCGGCGGGGACGACGACGACGACGACGACGGCTCCGGG
CCCGCCATGGACGGCGCCGACCCCCCGGATCTTGACCTCGACCGCATCACCATGCTCCCC
CGCCACCCGCCGCTCATGGGGGGCGCGGGCCACGGCCTCCCGTTCACGCTCGCCGGCGAG
GACGCCAAGCAGCAGTTCCGCCCCTCGCCGGGCGCCGCCCTGCATCAGCAGCAGCACCAC
CTGCCGCACGCGTTCCACGGCGGCGCGTTCCCTTCCTTCGACGCGCCGGCGCCGGCGAAG
CGGCACCCGATGGCCGGCGCGGCGCCGCCCAAGCTGGCCCCCTTCGCCGGCCACGGCGCT
GCGGCCGCCCTGAAGCCCAAGGCGGAGGCGCCGGCCGACGACGGCGCGGCCGCGGCGGCG
GTGGACCAGCTCACCGAGGCGGCCAGGCTCGTCGAGGCCGGCGACGCCTACGGCGCGCGC
GAGATATTGGCACGGCTCAATCACCGGCTCCCCGCCGCCCCAGCGGCCGGGACGCCGCTC
CTCCGCTCCGCCTTCTACTTCAAGGAGGCTCTGAGCGTTGCCCTCGACACCACCGGCGCC
CACGCCTCGTCGGCGGCCGTGGCGTCCACGCCCGTCGACGTCCTCCTAAAGCTCGGCGCC
TACAAGGCCTTCTCCGAGCTCTCCCCGGTGCTCCAGTTCGCGCACTTCACCTGCGTGCAG
GCCGTGCTCGACGAGCTCGGCGGCGCCGGCTGCATCCACGTGCTCGACTTCGACATCGGC
GTCGGCGAGCAGTGGGCGTCGCTGATGCAGGAGCTGGCGCAGCGCCGCCCCGGCGCCGCG
CTCAAGGTGACCGCATTGGTGCTGCCGTCGACGCACCACCCGCTGGAGCTGCAGCTCATC
CACGAGAACCTCGCCAACTTCGCCGCCGAGCTCGGGGTGCCCTTCCAGTTCGTCGTGTTC
AACCTCGACTCCGTCGACCCCACGGAGCTCCTCGCAATTGCCGGCGGCGACGCCATCGCC
GTGCACCTTCCCGTCGGCTCGGTTCACGCCGCCGCGGTGCCATCGGTCCTTCACCTGGTC
AGGCGGCTCGGCGCCAAGCTTGTCATCTCGGTGGACCGCAGTGGTGACCGCGGCGAGCTG
CCGTTCGCGGCGCACCTGCTCCAGGCATTCCAGTCCTGCGCGTTCCTGCTCGAGTCCCTG
GACGCCGTGGGCACCGAGCCCGACGTCGCGAGCAAGATCGAGCGCTTCCTGATCCAGCCA
AAGATCGAGAGCTGCGTGATCAGGAGGCACCAGGCCGCGGCCGCCGGCGACAAGCTGCTG
CCATGGCGGACAATGTTCACCTCGGCCGGGTTCGTGCCGGTGCACATAAGCAACTTCGCC
GAGGCGCAGGCCGACTCGCTCCTGAAGAAGGTGCCGGTGAGGGGCTTCCGCGTGGAGAAG
CGCGCCGGGTCGCTGGTCCTGCATTGGCAGCGCGCCGAGCTGGTGTCGGTGTCGGCATGG
AGGTGCTGA
>TaGRAS157 TraesCS5B01G133800
ATGCGGACAAAGATGGCATTGCGCGTGCCGCAGATGCGTCCAGCCTTGGAGAGACCCGAG
GTGACACATGAGACAAGCTCACCACATCGGAAGGGAGTGGAACCGCGCACTTGGGGTGGG
ATAGCATCCATCATGTTCCAGCAGCAGCAGCCGCCGCAGCGCCAGCAGCAGCAGGAGGAC
GTGATGTCGTCGGCGACGTCCTCGCCGGCGTCGACGCTGTACTCTCCCACGCCGTACGCT
TTCGCGGGGACGTCGGTGCAGGAGCTGAGCTCGGACCAGTGCAGCGTGCGCCTCATCAGC
CTGCTGTACCAGTGCGCCTCCGAGGTGGCCGCCGGCGAGTTCGACCGCGCTAACCTCTGC
CTGGAGCATATCATGCAGCTCGCGTCGCTGGACGCGCCTCACACGCTGCAGCGCCTCGCC
GCCGTCTTTGCGGACGCGCTGGCCTGCAAGCTGCTGAAGCTCCTGCCGGGCCTCTCGCGG
GCGCTCCTCTCGTCTTCGAGCTCCGACGACGCCCACCTCGTCCCGGCCGCGCGCCGCCAC
ATGTTCGACATGCTCCCGTTCCTGAAGCTCGCGTACCTGACCACCAACCACGCCATCATC
GAGGCCATGGAGGGCGAGCGGTTCGTCCACGTCGTCGACCTCTCCGGCCCTGCTGCCAAC
CCCGCGCAGTGGATCGCGCTGTTCCACGCATTCCGTGGCCGGCGCGACGGCACGCCGAAT
CTCCGCATCACCGCCGTCCACGAGAGCAAGGAGTTCCTCGCTGGCATGTCCGCGGTGCTC
GTCAGGGAGGCCGAGGCGTTCGACATCCCGTTCCAGTTCAACGCCGTCGAGGCGAGGCTC
GAGGACATGGACTTGGACGCGCTCCGGCACAACCTCCGCGTCAGGTCCGGCGAGGCGCTC
GCGGTGAGCGTAGCGCTGCAGCTGCACCGCCTCCTCGCGGCCGACGACACCGGAGGCAGG
CGGCAGGGCGGCCTCACCCCGCTCCAGATCGTCGCGCGGTCCAGCCCGAGCAGCTTCGGG
GAGCTCCTGGAGCGGGAACTGAACACGCGGCTACAGCTGAGCCCCGACGCGTCCGCGTTC
TCCTCCATGTCGCCGCAGTCCCCGATAGGCGGCCACTTCCCCGCCGGAGGGCAGCAGAGG
CCCAAGATCGGGTCCTTCCTGTCGGCGGTGAAGGCGCTGTCTCCCAAGATCATGGTGGTG
ACGGAGCAGGAGGCGAACCACAACGGGGCGGCGTTCCACGAGAGGTTCGACGAGGCGCTC
AACTACTATGCGTCGCTGTTCGACTGCCTGGAGCGCGCGGCGGCGGCGCAGCGGGGCAGC
GCGGCGGCGGAGCGGGCGCGGGTGGAGCGGTCGGTGCTGGGGGAGGAGATCAGGAGCATC
GTGGCGTGCGAGGGCGGGGAGCGGAAGGAGCGGCACGAGCGGGCGCGGCAGTGGGCGGGG
AGGATGGAGGCGGCGGGGATGGAGCGGGTGGGGCTGAGCTACAGCGGCGCCATGGAGGCG
AGGAAGCTGCTGCAGAGGAGCGGGTGGGGCGGGTACGAGGTGAGGCACGACGCCGAGGGG
CACTGCTTCTTCCTCTGCTGGCACAAGAAGCCGCTGTACGCCGTCACCGCTTGGAGGCCG
GCGGGGTACCACCACTCCGGCGGCGCCAGGTCCAGGTGA
>TaGRAS158 TraesCS5B01G138100
ATGACATCGACCCCGCAGCCTCCCCGCGATCTCGCGCACGCCGCCCCGCCCGCGCAGGAC
CTCACCGGCCTCGGCCTCGGCCTCGCGGCCGCGAGGTCCCTCCGCCACCGCCCACCTCGC
CAAGGATCGATGCCTTCAGGTTCTGTGGAGCACCAGACCATTTCAGGCTCACTGATCCAC
TCAATGATTCAGTTCTGCGGAGCACCAGAGTACTTCATGTTCAATGATCCGCAGCCGGTG
ATCCCACACCATGTGGCCGCGGAACCCAGTCACAATGCTCCCGTGGCCACCCTCTCCAGG
GCCACCAACACAGAGACTGACAACCCCGAAGACTGGGAGTTCATCTCGGATGAGTCGCTC
AACTACATCAGCCGGATGCTCATGGAGGAGGACATTGATGAGAAGGTCAGCGTGTACCAG
GAGGAGTCGGCCACGCTCCGTGCTACCGCAAAGCCCTTCTATGACATCCTTGGGCACAAG
TTCCCGCCATCCCCTGACCGCACGCTCACGACTTGGTCCCTGGACAGCCCCAGTGAGAGC
AGCAGCAGCGGTCATGCCCAGTCCTTGTCCAGTGTGGGTACTAGCGGCAGCATCGGTGGT
GCGGTTCATAGCAACCAGTGCCATAATGTTGGACACTCTGAGCAGCTGGAAGCTTATCGC
GGCTTGTGTGGCCGATCTTCTCAGCCACTGGTTGCCCCATCAAGTGGTGTTTCTGATGCA
GCAGAGTCCCTAGAAGATCCTTTGATCACCAACGGCAGGATCCCCGAGTATTTGTTCGAG
AGCCTTCCAACTTGGGATTTCAGGAGAGGTGTCGAGGAAGCACAGAAGTTTCTCCCTGGT
GGTGATAAGCTAGTAATTGATTTAGAAGCTGCTGGTGTCTCAAAGCCTCAAGAAGCAGTG
AAAGCCATTCCTTTCAATGTCAGCAGGACAGAGGTCTTGAAGGCCAAGAAAAACAGACAG
AGCGAAGATCTTGACTTGATAGAAGGACGAAACATTAAACAATCTGCATTCTGTTCTGAT
GAGCCTGATGACTGGGTTGAAATGTTTGACGATTTGTTTCGTCAAACTGAAAAGAAGGCT
ACAGTTCTGCGAGAAAAGATGCGCAGCGAAGCTTCCAAGAATTCTCAGGTCACTCAAGCG
AAAGGAACAACTGGGGTGAAGACACGGGGCAGGAAGCCGACAAAAAATGATGTGGTGGAC
CTTAGGACCATCCTCATCCACTGTGCACAGGCAGTGGCAGCTGATGACCGCCGAACTGCT
AATGAGTTGCTAAAGCAAATAAAACAGCATTCCAAGGTAAATGGGGATGGCAGCCAGAGG
CTGGCGTTTTGCTTTGCACAGGGTCTCGAGGCTCGCTTGGCTGGCACTGGGAGCCAGCAG
TACCATAGGCTTGTAGCAAAGCGGACAACCGCGTCCGACATGCTTAAGGGGTACCATCTT
TACTTTGCAGCATGCCCATTCAAGAGGCTCTCACATTTCCTCTCCAATCAAACAATCTTG
AGCATGACAAAAAATGCAAAGAAGGTGCACATCATTGACTTTGGCATTTATTTTGGCCTC
CAATGGCCATGCCTCATCAGGCGTCTCTCCAAGAGGGAAGGTGGTCCACCAATTCTTCGC
ATCACGGGAATTGATGTACCCGAGCCTGGTTTCCGCCCTACCGAGCGCATCGAAGAGACG
GGACAGAGGCTTGCGGAGTATGCCAAGAAGTTTGAGGTGCCTTTTGAGTACCATGGCATA
GCATCAAAGTGGGAAACCATCCGTGCTGAGGATCTCAAGGTTGGCAAAGACGAAGTGGTG
ATTGTTAATTGCCTGTATCGTTTCAGAAATCTTATTGACGAAACAGTGGCTGTAGACAGC
CCTAGGAATAGGGTGCTCAACACTATAAGGCAAGTGAATCCAGCAATTTTCATCCATGGG
ATTGTGAATGGGTCATACAGTGTTCCTTTCTTCATCACACGTTTCCGTGAGGCATTGTTC
CATTTCTCTGCATTGTTTGACATGCTTGAGGCAACTGTGCCACGGGATGATGACCAGCGT
AGGCTCATAGAGAGGGATCTCTTTGGCCGAGAGGCACTCAATGTGATTGCATGTGAGGGC
TCAGACAGAGTAGAGAGACCAGAGACGTATAAACAGTGGCAAGTGAGGAACCTGAGGGCT
GGATTTGTTCAGTCTCCGTTAAACCAGGACATTGTGATAAAAGCCAAAGACAAAGTGAAA
GATATATATCACAAAGATTTTGTCATAGATGAAGACAGTGGATGGCTCCTCCAAGGGTGG
AAAGGAAGGATAATTTATGCTATAACTACATGGAAGCATAATAACAGTTAG
>TaGRAS159 TraesCS5B01G143100
ATGGGCTCCTCCTCCCTCCTCCTCTTCTCCTCGTCCTCCTCCGCCTCCCGCTCCTCTTAT
TCCCATGCCACCGCCTCCTCCTCCTCCCACTGCCACCTGCTCCCCTGCCCTCCCGACTTC
CTCCTCCACCTCCTAGACCACCAAGACCAAGAACCCGCCGCCATGGTCCGCAAGCGCCCA
GCCACCGACATGGACCTGCCCCCGCCGCGCCGCCACGTCACGGGGGACCTGTCGGACATG
ACCGCCGGACCGCCCGTGCTGTCGTCGGCGACCGCGCAGCTGCCCGCGCTGCCCTCCCAG
CTGCTTCCGCCGTTCCAGCTCCAGCAGCAAGTGGATCATATGGACGTCGCCGCCGCCGCC
GCGCCGGCGCAGGCGGGCGAGGCGGCCAACACCACGGCGTTCGTGGACGGCATCATCCGG
GACATCATCGGGAGCAGCGGCGCCGGGGTGTCCGTCGCGCAGCTCATCCACAACGTCCGC
GAGATCATCCACCCCTGCAACCCCGGGCTGGCCTCGCTCCTCGAGCTCCGCCTCCGATCC
CTCCTCGCATCCGACCCCGCCCCGCCGCAGCAGCATCAGCCCGCTCTCCTCCCTAACGCC
CCAATGCCCATGGCGGCGCTCCCTCCCCCGCCTCCGGACAAGCGGCGCCGCGAGGAGGAA
CGGGAGCCCAACAACCCGCCGCAGTCGCCCAAGCCTCCGTCCGCGGAGGAAACCGCCGCG
GCCGCCGCAGCCGCTTCCGCGGCGGTCAAGGAGCGGAAAGAGGGGCAGCGACGGAAGCAG
CGCGACGAGGAGGGTCTGCACCTGCTGACGCTGCTCCTGCAGTGCGCGGAGTCGGTGAAC
GCCGACAACCTCGACGAGGCCCAGACGGCGCTGCTGGAGATCGCGGAGCTGGCCACCCCC
TTCGGCACCTCCACGCAGCGGGTCGCCGCCTACTTCGCGGAGGCTGTGTCGGCCCGCCTC
GTCAGCTCCTGCCTCGGCCTCTACGCGCCGCTGCCCCACGCCTCCCCGGCGGCGTCCCGC
CTGGTGAACGGCCGCGTCGCCGCTGCCTTCCAGGTGTTCAACGGCATCAGTCCCCTCGTT
AAGTTCTCCCACTTCACGGCGAACCAGGCGATCCAGGAGGCGTTCGAGCGCGAGGAGCGC
GTCCACATCATCGACCTGGACATCATGCAGGGGCTCCAGTGGCCGGGGCTGTTCCACATC
CTGGCGTCCCGCCCCGGCGGCCCGCCGAGGGTGAGGCTGACCGGCCTCGGCGCCTCCATG
GACGCCCTGGAGGCCACCGGGAAGCGGCTGTCCGATTTCGCCGACACGCTGGGCCTGCCC
TTCGAGTTCTGCCCCGTGGCGGACAAGGCCGGGAATCTTGACCCGGAGAAGCTGGGCGTC
ACGCGGCGCGAGGCCGTCGCCGTCCACTGGCTGCACCATTCTCTCTACGACGTCACCGGC
TCGGACTCCAACACGCTGTGTCTCATCAAAAGGTTGGCGCCCAAGGTGGTGACGATGGTG
GAGCAGGACCTGCGGCACACGGGGTCGTTCCTGGCGCGGTTCGTGGAGGCGATCCACTAC
TACTCGGCGCTGTTCGACTCGCTGGACGCCAGCTACGGCGAGGACAGCCCGGAGCGGCAC
GTCGTGGAGCAGCAGCTGCTGTCGCGGGAGATCCGCAACGTGCTGGCCGTGGGCGGGCCG
TCGCGCACCGGGGACGTCAAGTTCGGCTGCTGGCGCGACAGGCTCGCCCGCTCGGGCTTC
GGGGCGGCCTCGCTGGCCGGCAGCGCCGCCGCGCAGGCCGCGCTGCTCCTTGGCATGTTC
CCCTCCGACGGCTACACGCTCGTCGAGGAGAACGGCGCCCTCAAGCTCGGGTGGAAGGAC
CTCACCCTGCTCACCGCGTCGGCCTGGCGCCCCATGCACGCCTCCTCTGGACGCTAG
>TaGRAS161 TraesCS5B01G494500
ATGGGTTCTTGCGAGGATGTGGAGTACGGGGACGTCTTCTCCGTCCCCAACCCGGCGGCT
GCCCCCGCCTACGCGCTCGACTTCTCCCTCCACCACCACTACCACCACCAGCAGCAGCAG
CAGCTCCGGTTCCCCCCTTCTTCATACGGCTTCCACGGCCTTCCTGCCGGTCCCGCCGCC
CATTACCAGCCGTCGCCGCCGCAGTCGGCGCTGATTGGCAGCACGCCGAGCCCCGTCTCG
ACCACCACCGACCTGGGGAGCCCCGAGGAAGCGTCCGACGACGCCGTGCTCGCCTACATC
AACCAGTTCCTCCTCGAGGATGATGACGACGACGAGTCCTCTGCTCCCGGCGCCGCCGCC
GCGCCGGCGCGGGACTCGGCGCTCCTCGCCGTCGCCAAGCCCTTCGTCGACATCATCGCC
GACGCCAAGCCGGCGTACCAGCACAGTTCCTGGACGGATCCCTGCTGCGCTTTCGCGGGA
ATGGGAGGAGGATCCCCTGACATGTTCGTCAGCAGCAGGCAGAGCTCCTGCCAGTTAGTG
CCCTGCGATTCCGTGAAGGTGGAGGAGGAGTGCGCCGTCCACAAGGGCCGGAAGAACCGG
CACGGCGACGACGACCTGGAGCCGGAGGACGAGAGGCGGCGCAAGCAGCTCGCGCTGTCC
GAGGAGGAGACCGTCCGGGAGATGTTCGACAAAGTGCTCCTCTGCAACGGTGTCAACTGC
ATCCTCCAGTCGCCGCTGCCGGCCGAAGCGGAGATCAGCAGCGTGTACGTGAAAGGGTCA
GGGAACCGGAGAGGGCGCAAGAAGGGGAAGACCGGAGTGCCCACCGTGGAGGAGGAGTCC
GTCGACCTGACGACGTTGCTCATACACTGTGCCCAGGCCGCGGCTATCGATGATCACCGC
GGTTCGGGTGAGTTGCTGAAGCAGATCAGGCGGCATTCTTCCCCTCATGGGGATGCCGGG
CAGAGGCTGGCGCATTACATTGCTAATGGGCTCGAGGCTCGCCTTGCCGGCACCGGTAGC
ACCGTCTACCGCTCGCTTGTCGCGCGGCGAACTTCTTCCGCTGACATGCTGAAAATATTC
AAGCTATATGGGACGGCATGCCCGTTCATCAGGATGTCCAGGTTCTACTCGAATGAAGCC
ATCTTGGATGCTGCTGCCAAGGGTGTGACAAGCGTGCACATTGTGGACTATGGTATAGAC
TGGGGCTTCCAGTGGCCAATCTTCTTGCAGCGGATCTCCAAGAGAGATGGCGGCCCCCCA
AGAATCCGCATCACCGCCATCGACTTACCGCAGCCAGGGTTCCGGCCTGCAGAGCGTTTA
GAGGCGACGGGCCGGCGGTTAAGCGAGTACGCCAAGATGTTTCATGTCCCCTTCGAGTAT
CGCGCAATTGCTGCCAAGTGGGATGCCATCCGAGTCGAAGACCTCAGGATTGACAAGGAT
GATCTTCTTATTGTCAACTGCTTGTTCAGAATGCGGCACATGATGGACGAGACGGTGACC
GACGAGAGCCCGAGGAAGACGGTCTTGAACACGATCAGGAAGATGAACCCGCATCGGTTC
ATCCACGCGGTTGTCAACGGCACCTACAACGCGCCATTCTTCGTGACGCGCTTCAAGGAG
GCTCTGTTCTATTTCTCCTCGCTCTACGACATGCTCGAAGCGACCGCACCGCCGGCGGAT
GAGCACAGGCAGCTGATCGAAAGGGAATACTTCGGGCGGGAGGTTCTCAACGTGGTCGCC
TGCGAGGGCACGGAGAGGGTCGAGAGGCCGGAGACCTACAAGCAATGGCAGGTAAGGAAC
CTCAGGGCAGGGTTCAGGCAGGTGCCTCTGCTTCAAGAGTCGGTGAAAAAGGCAAGATAC
AAGGTAATCAAGAGCTATCACAGGGATTTCTTCGTCGACGAAGATAACAAGTGGATGCTG
CAGGGTTGGAAGGGCAGAGTCATCGGCGCCCTATCCACATGGAAACCTAGCTAG
>TaGRAS170 TraesCS6B01G191800
ATGCTCGACCCGCCCGAGCCCGACGACGACGCCGCCCAACCGCCGCGCGCACCGGTCGCC
GCCGCCTCGCCGAGAGGGCTCGTCCTCGCGTGCGCCGACCTGCTGCACCGCGGGGACCTC
GACGGGGCACGGCGCGCCGCGGGCGCCGCGCTCTCCGGTGCCGACCCCCGGGGAGACGCG
GCCGACCGCCTCGCGCACCACTTCGCGCGCGCGCTCGCGCTACGGGCCGACGAGGGACGA
AGTAGCGTTGGCCCGCCAGCGGCCGTGGGCGTGGGCGTGGCGCCGGCGTCGTCCGCGGCG
CACCTGGCGTACAACAAGATCGCGCCGTTCCTGCGCTTCGCGCACCTGACGGCCAACCAG
GCGATCCTGGAGGCCGCCGCCGGCGCGCGGCGCGTGCACATCGTGGACCTCGACGCCGCG
CACGGCGTGCAGTGGCCCCCGCTCCTTCAAGCCATATGCGACCGCGCTGACGCCGCCGTC
GGCCCGCCCGAGGTCAGGATCACCGGCGCCGGCCCTGACCTCGATGTGCTCCTTCGCACC
GGCGACCGCCTCCGCGCCTTCGCCAGCTCCCTCAACCTCCCATTCCGCTTCCACCCGCTG
CTCCTTCCCTGCACGGCTCAGCTTGCCGCCGACCCGGCCGCCTGCCTTGAGCTGCACCCG
GACGAGACTCTGGCCGTCAACTGCGTGCTATTCCTCCACAGGCTCTCCGGCGACGGTGAG
CTCACCGCATTCTTGAGGTGGGTCCGTTCGATGAACCCCGCCGTGGTGACCATCGCCGAG
AGGCAAGGCGAAGCCGGCCGAGGAGAGGACGACGACGACTTACCGCGGCGGGTGGCCGCG
GCGATGGACTTCTACTCGGCGGTGTTCGACGCGCTGGAGGCCACGGTGCCGCCGGGCAGC
GCGGAACGGCTGGCGGTGGAGCAGGAGATCCTCGGCACGGAGATCGACGCGGTGGTGGCT
GGCCCCGGCAGCGGCGGTGGGCGGCCCCGCAGCTTCGAAGCGTGGACGGCCGCCGCGCGC
GCCGCGGGGCTTAATCCGTGGCCGGCCAGCACGTTCGCGGTGTCGCAGGCGCGGCTACTG
CTGCGCCTGCACTACCCGTCGGAGGGGTATGCGGCGGAGGAGGCCGGCGGCGCGTGCTTC
CTCGGCTGGCAGACGCGGACGCTCATGTCGGTCTCTTCGTGGCACTAG
>TaGRAS171 TraesCS6B01G277400
ATGAGGGCGGCGCTGTTCGGGGCCGAGCGGAGCGGGGGAGTGGGCCTCGCCGGCGGGAAG
GATCTGTGCTACTGGCCGCCGGGGAAGCTGCTGGTGGAGCCCCGGTCGGTGCTCGACTGC
TCGCGGAGGCTCAGCAGCCCGCCCAACTCCGCATCGACGCTGTCGTCGTCCCTCGGCGGC
GGCGCGGCGGACTCCACCGGCGTGGCGGCGGTTTCCGAGAGCAGCGCCGGCGACGCCGAG
GCCACCAAATGGGCCGACCACGGCGCCGGCGCCGGCGGATGTGAGCTGCCGCCCATTCCT
GGGGCGCTGGATGGAGGGGAGGGCTGGGATGCCATGCTCGGGAACGCCGCTGCGGCCGCG
GCGGCCGGGCAGGACCAGACCTTCTTGAACTGGATCATGGGGGCCGCCGGCGACCTGGAG
CTGCCCGTCCCGCCGCTTCCAATGCATCAGCAGCCGCTCGTCGACAATGCTGGCGGCTTC
GGATTCTCGGCCGTCGACCCGCTCGGCTTCTCGCTCGACCACCACCTCGGCGGCGCCTCC
TCCGACCTGTCGTCCTCCGGCGCCATGTCGCACACCACCACCGGCGGGGGTGGCGGTGGC
GCCAGCAAAGCATCCTCGGCCTTCGGCCTCTTCTCACCGGAGGCCGCCTCTCTCCAGCCC
CCGCCGCCTCCGATGCTGTTCCACGAAGGTATCGACACAAAGCCCCCTCTCCTGGGACCG
CAGTCGCATGGCCTCTTCAACCACTACCAGTACCAGCCGCCGCCTCCCGCCGCAGCCTTC
TTCATGCCCCTCTCCTCCATCTCCGATCACAACCAGCGCTCACAACTCCACCAGCCACCG
CCCAAACGCCACCACTCCGTTCCAGACGACCTCTACCTCACGCGAAACCACCTAGGCACG
TCGGCGGCGGCGGCCTTTCCCCTGCTACATGGCTCACTTCCGTTCCAGCTCCAGCCTTCG
CCGCCACCGCTTCGCGGGGCGATGAAGACGACGGCTGCCGAGGCAGCGCAGCAGCAGCTG
CTGGACGAGCTGGCTGCGGCGGCAAAGGCAGCTGAGGCCGGTAATTCCACTGGCGCGCGT
GAGATATTGGCGCGGCTCAATCACCAGCTTCCCCCCCTTGGGAAGCCCTTCCTCCGGTCG
GCTTCCTACCTCAGGGAGGCCCTCCTCCTCGCGCTCGCCGATGGACACCACGGCGCCTCC
CGCATCACCTCACCGCTCGACGTCGCCCTCAAGCTGGCGGCCTACAAGTCCTTCTCCGAC
CTCTCGCCCATGCTGCAGTTCGCTAACTTCACGGCCACGCAGGCGCTTCTCGACGAAATC
GCCTGCAGCGCCGCTTCCTGCATCCATGTCATTGACTTCGATCTTGGTGTAGGCGGGCAG
TGGGCTTCCTTCTTGCAGGAGCTTGCTCATCGCCGTGGTACTGGCGGCGTGGCCTTGCCG
TTGCTGAAGCTGACGGCCTTCGTTTCAGATGCTTCTCACCATCCACTGGAGCTTCATCTT
ACTCAGGATAACCTCACGCAGTTTGCTGCTGATCTTGGAATTCCCTTCGAGTTCAATGCC
GTCAGTCTTGATGCTTTCAGTCCGGCGGAGCTCATTTCTCCTACTGGCGACGAAATTGTA
GCAGTGAGCCTCCCTGTTGGTTGCTCTGCTCGTGCACCACCGCTAGCTGTAATCCTTCGG
TTGGTGAAACAGCTTGGTCCTAAGATTGTGGTCGCCATGGACTATGGAGCTGATCGTGCT
GATCTCCCGTTCTCACAGCACTTCCTGCATTGCTTTCAATCCTGCATGTTCCTCCTTGAC
TCGCTTGATGCTGCTGGAATTGACGCCGATTCTGCCTGTAAGATTGAGAAGTTTCTGATC
CAACCAAGAGTCGAAGATGCGGTACTTGGGCGGCGCAAGACCGACAAAGCAGTGTCGTGG
CGGAATGTGTTTGCTGCTGCTGGCTTCACACCTGTGCCGCTCAGCAATCTTGCGGAGGCA
CAGGCCGACTGCCTCTTGAAGCGGGTGCAGGTCCGAGGGTTCCACGTCGAGAAACGCGGG
GTTGCGCTCACTCTCTATTGGCAGCGTGGCGAGCTCGTCTCAGTATCAGCTTGGCGGTGC
TGA
>TaGRAS180 TraesCS7B01G077800
ATGGACGCGACGCCGGAGGAGTTCGAGGCGCTCTCGCCGTCCCTCTTCCTCGACCTGCCG
CCCACCCCGCCCCCCGCCGGCGACGTCGACCTCGACTTCATCTCGCGCATGCTCATGGAG
GAGGACATCGACGACAAGTTCTTCTACCAGTACCCCGACCAGCCCGCCATCCTCGACGCC
CAGCGCCCATATGAGCAGATCATATCCGACACCACGACCACCTCCTCCGGCTCGCCGAAC
GGCACCACCTCCTCCGACGGCAACGCCGCCACGTCCTCCTCCGAGGAGACCAACAACTCG
AGCTGGCCTTACGACCCGCTCGAGCTCTCCCAGCTCCTCCGCTCCCCGCCCTGCCTCGAC
GACATGCTGTTCGGCGGCCTCGTCCCCGACTCCCCCGCCGACGAGGATGCCAGGGACTCG
TTCCTTGCTGACGCCCCGGCTGCCGGGTTCCAGCAGAGTCCGGCGCAATTCAAGGGCGCG
GCCGACTGGGCCGGCGCGTTCTCCGGCCAGAACGGCGGCAGCCCGGGCACCCAGAGTTCG
GCAGTCTTGAATGGCCCGGCGGAGGAGAAGGAGGCCGAGACTAAGCCGGCGATGTTTTCC
GCTGGCGACGGCGGCCAGGACGGGCTGCTCTCGGCCTTCTTCAGCAACGGCGGCGACATG
GACATGCTCAACTCGGCCTTCCTCAAGGGCATGGAGGAGGCCAACAAGTTCTTGCCGACC
AACAACGCCCTCCTCGAGGCCATCCCCGACAAGGAGCGCGGCTTCACCGTCAAGAAGAAG
GAGGTGGTGGCGAACGGGACGCCTACGTCCGGCAATGGCCGGGGCCGCAAGTACAGGCAC
GACGAGGACGACGACCTGGAGGCGGAGACCGCCAGGAGCAGCAAGCTGATGACGCCGGAC
AACGAGGAGACCGGCGCGCGCGAGATGTTCGACGAAATAATGCTAGAGGAGTACGAGAAG
TGCATACAGGGGATAGAGGAGCTGCGCCTCGTCATGGACAGCGAGGCCAAGAAGAAGAGC
GGGAAGGCGGCGCGCGCGAAGAAGAGCGAGGCGGTCGACCTGCGCACCATGCTCGTCCAC
TGCGCGCAGGCCGTGGCCGCGGGCGACAGCCGGGGCGCGACGGAGCTGCTGAGGCAGATC
AAGCAGCACTCCGGGCCGACGGGAGACGCCACGCAGAGGCTGGCGCACTGTTTCGCGGAG
GGGCTGGAGGCGCGGCTGGCGGGCACGGGGAGCCAGGTCTACCAGTCGCTGGTGGCCAAG
CGCACCTCGGTGGTGGAGTTCCTCAAGGCGTACAAGCTGTTCATGGCGGCCTGCTGCTTC
AAGAAGGCCAACTTCGGGTTCGCCAACAAGACCATCCTGAACGCCGTGGCCGGGAAGCGC
CGCCTGCACATCGTGGACTTCGGGGTGCAGTACGGGCTCCAGTGGCCGGGCCTGATGCGG
TGGCTGGCGCAGAGGGATGGCGGGCCGCCGGAGGTGAGGATCACGGGCATCGACCTCCCG
CAGCCCGGGTTCCGCCCGGCGCGCCAGGTCGAGGAGACGGGCCGCCGGCTCAGCAGCTGC
GCCCGCGAGCTGGGCGTGCCGTTCAAGTTCCACGGCGTGGCGGCCAAGTTGGACACCGTG
CGCGGCGAGGACCTGCGCATCGACCCGGACGAGGTGCTCATCGTGCACTGCCAGTGCGGC
CTGAGCAACCTGATGGACGACAGCGTGGCGGTGACCACGGACGGCGGCCCGAGCCCGAGG
GACGTGGTGCTGCGGAACATCCGGGACATGAGGCCCGACGTGTTCGTGGAGGGCGTGGCC
AACGGCGGCTACGGCGCGCCCTTCTTCGTGACGCGGTTCAGGGAGGCCATGTTCTTCTAC
TCGGCGCACTTCGACATGCTGGACGCGACCCTCCCGCGGGACAACGACGAGCGGCTGCTG
ATCGAGCGGGACATCATCGGGCGGGGCGCGCTGAACGTGATCGCCTGCGAGGGCGCGGAC
CGGGTGGAGCGGCCGGAGACGTACCGGCAGTGGCAGGCGCGGAACCGGCGGGCGGGGCTC
CGGCAGCTGCCGCTGGACCCGGAGGTGGTCGGGATGGTGAGGGAGAAGGTGAGGGAGCAC
TACCACAAGGACTTCCTCGTCGACGTAGATCACCAGTGGCTGCTGCAGGGGTGGAAAGGC
AGGGTGCTCTACGCTCTCTCCACATGGGTCGCCCACGATGATAGCTAG
>TaGRAS181 TraesCS7B01G078300
ATGGACGCGACGCCGGAGGAGTTCGAGCCGCTCTCGCCGTCCCTCTTCCTCGACCTGCCG
CCCACCCCGCCCCCCGCCGCGGACGTCGACCTCGACTTCATCTCGCGCATGCTCATGGAG
GAGGACATTGACGACAAGTTCTTCTACCAGTACCCCGACCAGCCCGCCATCCTCGACGCC
CAGCGCCCCTACGAGCAGATCATCTCCGACACCACCACCTCCTCCTCCGGCTCCCCCAAC
GGCACCACCTCCTCCGACGGCAACGCCATCAGCAGCAGCAACGCCGCAACGTCCTCCTCC
GAGGAGACCAACAACTCCTCCTGGCCCTACGACCCGCTCGAGCTCTCCCAGCTCCTCCGC
TCCCCGCCCTACCTCGACGACATGGTGTTCGGCGGCCTCGTCCCCGATTCCCCCGCCGAC
GAGGATGCCAGGAGCTCGTTCCTTGCTGACGCCCCGGCTGCGGGGTTCCAGCAGAGCCCG
ACGCAACTCATGGGCGCGGCCGACGGGGCCGGCGCGTTCTTCGGCCAGAACGGCGGCAGC
CCGGGCACCCAGAGTTCGGCAGTCTTAAATGGCCCGGCGGAGGAGAAGGGGGCCGAGCGG
AAGCCGGCGATGTTTTCCGCTGGCGACGGTGGCCAGGTCGGGCTGCTCTCGGCCTTCTTC
AGCAACGGTGGCGACATGGACATGCTCAACTCGGCTTTCCTCAAGGGCATGGAGGAGGCC
AACAAGTTCTTGCCGACCAACAACACCCTCCTCGAGGCCACCCCCGGCAAGGAGCGCGGC
TCCACCGTCAAGAAGGAGGAGGCGGCGAATGGGACACCGCCGTCCGGCAATGGCCGGGGC
CGCAGGTACAGGTACGACGAGGACGACCTGGAGGCGGAGACCACCAGGAGCAGCAAGCTG
ATGATGCCGGACATCGAGGAAACTGGCGCGCGCGAGATGTTCGACGAAATAATGCTGGAG
GGGTACGAGACGTGCATGCAGGGGATAGAGGAGCTGCGCCTCGCCATGGACAATGAGGCC
AAGAAGAAGAGCGGGAAGGCGGCGCGCGCGAAGAAGAGCGAGGCGGTCGACCTGCGCACC
ATGCTCGTCCACTGCGCGCAGGCCGTGGCCGCGGGCGACCGCCGGGGCGCGACGGAGCTG
CTGAGGCAGATCAAGCAGCACTCCGGGCCGACGGGAGACGCCACGCAGAGGCTGGCGCAC
TGTTTCGCGGAGGGGCTGGAGGCGCGGCTGGCGGGCACGGGGAGCCAGGTCTACCAGTCG
CTGGTGGCCAAGCGCACCTCGGTGGTGGAGTTCCTCAAGGCGTACAAGCTGTTCATGGCG
GCCTGCTGCTTCAAGAAGGCCAACTTCGGGTTCGCCAACAAGACCATTCTGAACGCCGTG
GCCGGGAAGCGCCGGCTGCACATCGTGGACTTCGGGGTGCAGTACGGGCTCCAGTGGCCG
GGCCTGATGCGGTGGCTGGCGCAGAGGGACGGCGGGCCGCCGGAGGTGAGGATCACGGGC
GTCGACCTCCCGCAGCCCGGGTTCCGCCCGGCGCGCCAGGTCGAGGAGACGGGCCGCCGG
CTCAGCAGCTGCGCCCGCGAGCTGGGCGTGCCGTTCAAGTTCCACGGCGTGACGGCCAGG
TGGGACACCGTGCGCGGCGAGGACCTGGGCATCGACCCGGACGAGGTGTTCGTGGTGCAC
TGCCAGTGCGGCCTCCGGAACCTGATGGACGACAGCGTCGCGGTGACCACGGGCGGCCCG
AGCCCGAGGGACGTGGTGCTGCGGAACATCCGGGACATGAGGCCCGACGTGTTCGTGGAG
TGCGTGGCGAACGGCGCGTACGGCGCGCCCTTCTTCGTGACGCGGTTCAGGGAGGCCATG
TTCTTCTACTCGGCGCACTTCGACATGCTGGACGCGACCATCCCGCGGGACAACGACGTG
CGGCTGCTGATCGAGCGGGACCTCATCGGGCCGGGCGCGCTGAACGTGATCGCCTGCGAG
GGCGCGGACCGGGTGGAGCGCCCGGAGACGTACAGGCAGTGGCAGGTGCGGAACCGCCGG
GCGGGGCTCCGGCAGCTGCCGCTGGACCCGGAGGTGGTCGGGATGGTGAGGGAGAAGGTG
AGGGAGCACTACCACAAGGACTTCCTCATCGACGTGGATCACCAGTGGCTGCTGCAGGGG
TGGAAAGGCAGAGTGCTCTACGCTCTCTCCACATGGGTCGCCGACCATGATAGCTAG
>TaGRAS182 TraesCS7B01G285500
ATGATCGGCTCACTCCACTCTTCCTCGTCCTCCGACACCGACAACAACAACAACAACAAC
AGCAACGCCGACCTCAGGAACAGCAGCGGCGAGGGCGAGGGCGACGCTGCCTTGCTGGGC
GGCGGCGGGCGTGCGCTCGCGGCGGCCCCGTCCACGCGGGACCTCGTGCTGGCCTGCGCC
GACCTGCTGCAGCGCGGGGACCTCGCCGCCGCGCGCCGCGCTGCCGAGATCCTCCTCTCC
GCGGGGTCCCCGCGCGGCGACGCCACCGACCGCCTCGCGTACCACTTCGCGCGCGCGCTC
GTGCTCCGCGTGGACTCCAAGGCCGGGCTGCCGTTCTCCCCGCGGCCACCAGCTGGGACA
GCGCCGGCACCGTCTGGGGCGTACCTGGCGTTCAACCAGATCGCGCCGTTCCTGCGGTTC
GCCCACCTGACGGCCAACCAGGCCATCCTCGAGGCCGTGGAGGGTTCGCGCCGCGTCCAC
ATCCTCGACCTCGACGCGGCGCACGGCGTGCAGTGGCCGCCACTCCTCCAGGCGATCGCC
GAACGAGCCGACCCAGCGCTGGGCCCGCCCGAGGTCCGCATCACCGGCGCTGGCGCCGAC
CGCGACACACTCCTTCGTACAGGCAACCGGTTACGCGCTTTCGCCCGCTCGATCCACCTC
CCTTTCCACTTCGCCCCGCTCCTCCTCTCCTGCGCCGCCAGCACGCACCACGTCGCCGGC
ACGAGCACCACCCCGAGCACCGCTGTCACGAGCCTGGAGCTACATCCCGACGAGACGCTG
GCCGTGAACTGCGTGCTGTTCTTGCACAAGCTCGGCGGGCAGGACGAGCTCGCAGCGTTC
CTGAAGTGGGTGAAGGCCATGGCCCCCGCCGTGGTGACCGTCGCCGAGAGGGAGGCGAGC
GGAGGAGGGATCGACCCCATCGACGAGCTCCCGCGCCGTGTTGGCGTGGCCATGGATCAC
TATTCGGCGGTGTTCGAGGCGCTTGAGGCGACGGTGCCGCCGGGGAGCCGGGAGAGGCTG
GCGGTGGAGCAGGAGGTCCTCGGCAGGGAGATCGAGGCCGCGGTGGGCGGCACAGGCGGG
AGGTGGTGGCGCGGGCTCGAGCGGTGGGCTACCGCGGCACGCGGCACTGGGTTCGCCGCG
CGGCCGCTCAGCGCGTTCGCCGTTTCGCAGGCACGGCTACTGCTGCGGCTGCACTACCCG
TCGGAGGGATACCTGGTGCAGGAGTCCCGCGGCGCGTGCTTCCTCGGGTGGCAGACGCGG
CCGCTGCTGTCCGTGTCGGCGTGGCAGTAG
>TaGRAS18 TraesCS1D01G030800
ATGGCAATTGAACCTCTCCGTGATAATCTGGACACCCTCGCAGCAACCAACCAACCATAT
GGTGATTCCTCTTCCCAGCAGCAACTCACCGTGTACAACTACGACCTGAGTTGTCCACAC
TCAACAGTTCTCTCCCCAGCCAACCAAGTAAGTGTCAACAGCAGCCATGGACAAAACAAA
TTTCAGATTGCTGCAGGGAGTAGCCCTGAGCACCACCGGATCAGATCAAACGATGCTCTT
CACTACATAAGCCAGATGCTGATGGAAGACGTTGACGAGGTCGACATATGCCAAGGGGCT
GCTCTTCAGGCTGCTGAGAAGCCATTCCGTGACATTCTTGGTGAGGTATGCACACCGCCT
ACTAACTGGCCGCCATTGAATAGCAACAACAAACCAGACAACCCTGATAAGAGTGGGACC
AGTCGTTACAAGAGGGTCTGGAGCACTAGCTTCAGTAATGACTATTCCAGTTACAACATG
TTGCAACCTTTAGCAACCCCGTTGAGTCCATATATATGCAATAGGAGTCCTTTTTTACCA
AACCAGCCGTTGATAAGTGTTGGATGGACTTCCGGATCTGGCTTCCTTGCCTTGCATGGT
CAGAGAGGTGTCAGGCAGGAAAGAATGTTTGCTCCAAGTATTGATAAGCTGGTGATATAT
TCAAAGAATAACATACTTTATATTTCCCAACTGACTACGAAGGCAAAAGTAGGAGAGAGG
ACCGAAAACACAATCTTTGAGGTGGCAGACCCAAGGGGTTGGGATATCTTTCAAAGAAGG
AGCAATGAACATCATGCCATCACCACTTGTGCAATAATTCGAAATGAAAATTTTGACCAA
GTTCTGCTATGCTATGATCGTTCTGACCGAATAACAAGACTGCGAGAAAGGATGGCGGGG
GAAGGAAACAAGACCTCTCTGAAAGGCCGGAGCAGAAGTAGGAAGCAACCGAGGAAAGAG
TTGGTTGATCTCAGGACTCTCCTAATCCACTGCGCACAAGCTGTGGCAGAACACAGCTAC
CTGTTGGCCAGTGAACTGCTATTGAAGATAAGGCAACACTCTTCAGCAGATGGTGATTGT
ACTCAGAGACTGGCATTTTACTTGGCGGATGGCCTCAAGGCACGCTTGGCTGGGACCGGG
AGTCAGGTTTACCGCAACCTCGTGGAAAGGCAAACAAGTACCGCAGATTGGTTAGAGGCT
TATAGCCTTTTTCTTGCAGCTTTCCCTTTCGGAAGGGCGTCATACTATTTTGCCAACCAA
GCTATTCTTGATGTCTCACAAGGGAAACCAAGGGTACACATCGTTGATTTCGGCATCGGC
TTTGGCTTTCAGTGGCCATTAATGATTCAGATTTTTGCACAGCGAGAGGAGGGAGCCCCT
AAGCTTCGGATCACAGGTATAGACGTTCCCCTGTCAGGTTTCCACCCCTGCAAAATGATC
GAGGAGACAGGGAAGCGGTTGGCTGATTACGCAAATAGGTTCAAGGTACCTTTCCAGTAT
CAGGGCATTGCCGCTTCAAGATGGGAGACAATCAAAATTGATGATCTTAACATTGACGAG
GTTGAAGTTCTCATAGTGAACTGCATGTTCCGGATGAAGAATCTCGGTCATGAAACCGAT
GCCGTAAATGGTGCAAGGGATAAGGTGCTCAAAACTATGAGGAGGATGGACCCGAAGATT
TTTATTTCTGGCACGGTGAATGGTTTACTCAGTTCTCCCTTCTTCATACAACGTTTCAAA
GAGGTTATGCTCCATTACTCTTCAGTGTTTGACATGCTTGATGCAAATGTTCCACGGGAT
AATGAAGCAAGAAAGATGATTGAGAGGATCCTGTTTGGGCAGGATGCTCTTAACATCATA
GCATGTGAGGGTGCACAAAGAACTGAGAGGCCAGAAATATACAGGCAGTGGCAAGCAAGG
TGCCTCAAGGCTGGGTTCCAGCAGCTTCCTGTCGATCCAGCCATCTTAAAGAACATAGTA
CACAGGAAGAACTTACTGTTTCATCAGGAATTCTTTGCTGTAGAAGATTGCGGCTGGCTG
CTTCAAGGATGGAAAGGGAGGGTACTTTATGCTGTATCTAAATGGAAACCTAATGATGAT
CAATAA
>TaGRAS20 TraesCS1D01G030900
ATGGCGATTGAACCTCTCCGTGTTAATCTGGACGCCGTCCCAGCAACCGACCAACCATAC
CATGGTGATTCCTCTTCCCAGCAGCAACTCACCATGCACAACTACGACGTCAGTGGTCCA
CACTCCACAGTTCTCTCCCCAGCCAACCAAGCAAGTGCCAACAGCAGCCATGGACAAAAC
CAATTTCTGATTGCTGCAGGGGGTAGCCCTGAGCACCGCCAGATCAGGTCAAACGATGCT
CTTCACTACATAAGCCAGATGCTGATGGAAGAGAACGACGAGAGAGTCGACATATGCCAA
GGGGAGGCTGCTCTCCAGGCTGCTGAGAAGCCATTCCGTGACATTCTTGGGGAGGTATGC
GTGCCGGCTACTAACCGGCCGCCATTGCATAGCAACAGCAAACCAGACAACGCTGATAAG
AGTGGTACCAGCTGTTACAAGAGGCTCTGGAGCACAAGCTTCAGTAATGACTGTTCCAGT
TACAGCTTGCTACAGCCCTTAACAACCCCGTTGAGTCCATATATCTGCAATAGTGGTCTT
TCTCTACAAAAACGTCCTTTGACAAGTGTTGGACCAACTTCCGGATTTGGTTTCCCCGCC
TTGCATTGTCACGGAGGTGTGGACGAGGAAAATATGTTTGCTCCAAATATTGATAAGCTG
GAGATGTATTTAGAGGACGGCATACTTTATATTTCCCAACTGACTATGAAGGCAAAAGTA
GGAGAGAGGAGCAAAAACGCGATCCTTGAGGTGGCAAACCAAAGGGATATCTTTCAAGGA
AGGAGCAATAAACATCATGCCATCACCACTTGTGCAATAATTCGAAGTGAAAATTTCGAC
CGAGTTCTGCTATGCTATGGTCGGAAGAGTTTCGATCTAATAACAAGATTGCAAGAAAGG
ATGGCGGAGGAAGGAAACAAGAACTCACAGAAAGGCCGGAGCAAAGGATGTCGGAAACTA
TGGGCTAGGAAGCAACCGAGGAAAGAATTGGTTGATCTCAGGACTCTCCTTGTCCATTGC
GCACAAGCAGTGGCCCAAGACAACCACCTGTTGGCCAGTGAACTCCTAAAGAAGATAAGA
CAACACTCCTCAGCAGATGGTGATTGTACTCAGAGACTGGCATTTTACTTGGCGGATGGC
CTTGAGGCACGCTTCGGTGGGATCGGGAGTCATGTTTATGGCAATCTAATGGAACGGCGA
ACAAGTGCAGCAGATTGGTTTGAGGCTTACAGGCTTTTTATTGCAGCTTGCCCTTTCATA
AGGGCGTCATACTACTTTGCCAACCAAACTATTCTTGATGTCTCACAAAGGCAACCAAGG
GTGCACATCGTCGATTTCGGCATCGACTTCGGCTTTCAGTGGCCATTAATGATTCAGAAG
CTTGCACAGCGAGAAGAGGGAGCCCCTAAGCTTCGGATCACAGGCATAGAAGTTCCCCAG
CCAGGTTTCCACCCCTGCAAAATGATCGAGGAGACAGGGAAGCGGCTGGCTGATTATGCA
AACATGTTCAAGGTACCTTTTCAGTATCAGGGCATTGCCGCTGCAAGATGGGAGACCGTT
AAAATTGAGGATCTTAACATCGACGAGGATGAAGTTCTCATAATCAACTGCATATTCCGG
ATGAAGAATCTTGGCCATGAAACCGAGGCCATAAATAGCGCAAGGGATGAGGTGCTGAAA
ACAATGAGGAGGATGAACCCAAAGGTTTTAATTTCTGGCACCGTGAATGGGTTACATAGT
TCTCCCTTCTTCATACAACGATTCAAAGAGGTTATGCTCCATTACTCTTCAATGTTCGAC
ATGCTTGATGCAATTGTTCCACGGGATAATGAAGCAAGAAAGATGATTGAGAGGATCCCA
TTTGGGCGGGATGCACTTAACATCATAGCATGCGAGGATGCGGAAAGGACTCAGAGGCCA
GAAAGTTACAGGCAGTGGCAAGCAAGGTTCCTCAAGGCTAGGTTCCAGCAGCTTCCTGTC
GATCCAGCCATCTTAAAGAAGATAGTACACATGAAGAACTTACATTATCATGAGGAATTC
TTTGCTGTTGAAGATTGCGGCTGGCTGCTACAAGGATGGAAAGGAAGAGTCCTTTATGCT
GTATCTAAATGGGAACCTAATGAAACATATGATGATCAGTAA
>TaGRAS21 TraesCS1D01G031000
ATGGCGGTTGAACCTCACCTTGACGATCTGGACACCGCCGCAGCAACCTACCAACCATAC
GACAGAGCTTCCTCTTTCCAGCAGCAACTCACCGTGGACAGCTACGACCTGAGTGGTCCA
CTGTTCTTGGCCCAGGCAACAACCACTGGAGCAAGCACATATCTGCATGCTGCAGTCACC
AGCCCTGTGTTGTGCAAGGTGAACAGCAGCCTACAGACTGCTGCAGGGGGTAGCCCTGAG
CACAGCCGGAGTAGATCAAATGATGCTCTTCACTATATAAGCCAGATGCTGATGGAAGAC
GTCGACGAGAGGGTCGAAATAAGCCAAGGGGAGGCTGCTCTCCAGGCTGCTGAGAAACCA
TTCCGTGACCTTCTTGGGCAGGTACACCCGTTGGCTACTAACCCTGCGCTATTGAATAGT
AACAACGAACTAGCCAGCCCTGATAAGAGTAGGACCAGCCGTTACAAGAGACTCTGGAGC
ACTAGCTTCAGTAATGACTGTCCCAGTTACAGCATGTTACAGCCCTTTACAACCTCGTTG
AGTCCATATATCTGCAATAGGAGTCTTTCTCTACAAAACCGCCCGTTCACAAGTGTTGGA
TCGACTTCTAGATCTGGTTTCCCCGGCTTGCATTGTCAGAGAGAAGTCGAGGAGGCAACG
ATGTTTGCTCCAAGTATCGATAAGCTGGTGATATATTTAGAGAATGGCATACTTTCTATT
TCCAAAGTGACTACAAAGGCAAAAGTAGGAGAGAGGAGCGAAAACACAATTTTTGAGGTG
GCACACCAAAGTGACTGGGATATCTTGGAAGGAAGGAGCAATAAACATCTTGCCTTCACC
AGTTGTGCAATAATTCGAAATGAAAATTTCGACCAAGTTCTGCTATGCTATGGCCTGGAG
AGTTTCAAAAAAACAACAAGACTGCGAAGAGGGTTGGCAGAGGAAGGAAACAAGAACTCA
CTGAAAGGCCGGAGCGAAGGACATCAGAAGCAATGGCAGAGGAAGCAACCTAGGACAGAG
TTGGTTGATCTCAAGATTCTCCTCATCAATTGTTCACAAGCTGTGGCAGAAGACAACCAT
CTGTTGGCCAGTAAACTCCTAAAGAAGATAAGACAACATTCCTCAGCAGATGGTGATTGT
TCTCAGAGACTGGCATTTTACTTGGCGGATGGCCTCGAGGCACGCTTGGCTGGGACCGGG
TGTCAGGTTTATCGCAACCTAATGGAGAGGCGAACAAGTACAACAGATTGGTTAGATGCT
CACAGCCTTTTTATTGCATCTTGTCCTTTTGTCAGGACGTCATACTACTTTGCCAGCCAA
GCTATTCTTGATGTCTCACAAGGGAAACCAAGGGTGCACATCGTTGACTTTGGCATCGGC
TTCGGCTTTCAGTGGCCGTTAATGATTCAGAAGTTTGCACAGCAAGAAGAGGGAGCCCCT
AAGCTTCGGATCACAGGTATAGATGTTCCCCAGCCAGGTTTCCGCCCCTGCGAAATGATC
GAGGAGACAGGGAAGCGGTTGGCTGATTATGCAAACATGTTCAAGGTACCTTTTCAGTAT
CAGGGCATTGCCGCTTCAAGATGGGAGACCATTAAAATTGAGGATCTTAACATTGACGAG
GATGAAGTTCTGATAATCAACTGCATGTTCCGGATGAAGAATCTCGGACATGAAACTGAA
GCCATAAATAGTGCAAGGGACAAGGTGCTCAAAATGATGAGGATGATGAACCCAAAGGTT
TTTATTTCAGGCACCGTAAATGGGTTACGCAGTTCTCCCTTCTTCATAAAACGTTTCAAA
GAGGTTATGTTCCATTACTCTTCAATGTTTGACATGCTTGATGCAAACGTTATTCCACGG
GATAATGAAGCAAGAAAGATGATTGAGACGATGATATTTGGGAAGGATGCACTTAACATG
ATAGCATGTGAGGGTGCAGAAAGAACTGAGAGACCAGAAAGTTACAGGCAGTGGCACGCA
AGGTGCCTCAAGGCCGGGTTCCAGCAGCTTCCTGTCGATCCAGCCATCTTAAGGATAATA
GTATACATGAAGAACACGTTTTGGCATGAGGAATTCTTTGCTGTTGAAGACCGCGGTTGG
CTGCTACAAGGATGGAAAGGGAGAGTAATTTATGCAATATCTAAATGGAAACCTGACGAA
ACATATGATGGTCAGTAA
>TaGRAS22 TraesCS1D01G031200
ATGGCGATTGAACCTCTCCGTGACAATCTGGACGGCATCGCAGCAACCGACCAACCATAC
GATGGTGATTCCTCTTCCGAGCAGCAACTCACCATGTACAACTACGACCTGAGTAGTCCA
CACTCCACAGTTCTTAACCCAGCCAACCAACCAAGCACATATCTGCTTGGTGGAGTCACC
AGCCCTGGGTTGTGCAGCGTCAACAGCAGCCCTGGACAAAACCAAGTTCAGATTGCTGCA
GGGCGTAGCCCTGAGCACCACCAGATCAGATCAAACAATGCTCTTCACTACATAAGTCAG
ATGCTGATGGAAGACGTCGACGAGGGGGTCGACGTATGCCAAGGGGAGACTGCCCTCCAG
GCCGCTGAGAAGCCATTCCGTGACATTCTTGGGGAGGTGTACGCATCAGCTACTGACTGG
CCGCCATTGCATAGAAACAACAAACCAGACAACGCTGATAAGAGTGGGACCAGCCGTTAC
AAGAGGCTCAGGACCACTAGCTTCAGTAATGACTATTCCAGTTACAATGTGTTACAGCCC
TTAGCAACCCCGTTGAGTCCATATACCTGCAACAGGAGTCTTTTTCTACCAGACCATCCA
TTGGTAAGTGTTGGATGGACTTCCAAATCTGGCTTCCCTGCCTTGCATTGTCAGAGAGGT
GTTGAGGAGGAAAAAATGTGTGCTCCAAGTATTGATAAGCTGGTGATATATTTAAAGAAT
GACGTACTTTATATTTCCCAACTGACTACGAAGGTAAAAGTAGTAGAGAGGAGCGAAAAT
GCAATCTTTGAGGTGGCAGACCAAAGGGGCTGGGATATCTTTCAAGATAGGAGCAATACA
CATCATGCCATCACAACTTGTGCCATAATTCGAAACGAAAATTTCGACCGAGTTCTGCTA
TGCTATGGTCGGAAGAGTTTCGACCGGAGAACAAGACTGCGAGAAAGGATGGCAGGGGAA
GGAAACAATAACTCACTGAAAGGCCGGAGCAAAGGACGTCTGAAGCTATGGCAGAGGAAG
CAACCGAGGAGAGAGTTGGTTGATCTCAGGAATCTCCTCATCAATTGCGCAGAAGCTGTG
GCAGAAGGCAACCACCTGTTGGCCAGTGAAATCCTAAAGAAGATAGGGCAACACTCCTCA
CCAGATGGTACTTGTACCCAGAGACTGGCATTTTACTTGGTGGATGGCCTCGAGGCACAC
TTGGCTGGGACCAGGAGTCAGGTTTATCAAAATCTCATGGAAAGGCGAACAAGTACCACA
GACTGGTTAGAGGCTTACAGTCTTTTTATTGCATCTTGCCCTTTCGACAGGGCGTCATAC
CACTTTGCCAACCAAGCTATTCTTGATGTCTCACAAGGGCATCCAAGAGTGCACATCATT
GATTTCGGCATCGGCTTCGGCTTTCAGAGGCCATTAATGATTCAGAGGTTTGCAAAGCAA
GAAGAGGGAGCCCCTAAGCTTCGGATCACAGGTATAGACGTTCCCCAGCCAGGCTTACGC
CCATGCGAAATGATCAAGGAGACAGGGAAACGGTTGGCTGATTATGCAAACATGTTCAAG
GTACCTTTTCAGTATCAGGGCATTGCCGCTTCAAGATGGGAGACCATTAAAATTGAGGAT
CTTAACATTGAGGAGGGTGAAGTCCTCATAATCAACTGCATGTTCCGGATGAAGAATCTC
GGTCATGAAACCAAAGCCATAAATAGCACAAGGGACGAGGTGCTCAAAACTATGAGGAGG
ATGAACCCAAAGATTTTTATTTCTGGCACCGTGAATGGGTTACGCAGTTCTCCCTTCTTC
ATACAACGTTTCAAAGAGGTTATGTTCCATTACTCTTCAATGTTTGACATGATGGATGCA
AATGTTCCACGGGAAAATGAAGCAAGAAAGACGATCGAGAGGATCCTCTTTGGGCGGGAT
GCACTCAACAGCATAGCATGTGAGGATGCAGAATGGACCGAGAGGCGGGAAAGTTACAGG
CAGTGGCAAGCAAGGTTCCTCAAGGCTGGGTTCCAGCAGCTTCCTGTTGATCCAGCCATC
TTAAACAAAATAGTACAAAAGAAGAACACACTTTATCATGAGGAATTATTTGCTGTTGAA
GATGGTGGTTGGCTACTGCAAGGATGGAAAGGGAGAGTAATTTATGCTATATCCAAATGG
AAACCTAATGAAACACATGATGATAAGTAA
>TaGRAS23 TraesCS1D01G212800
ATGAGAGGAATGCCCTTTGGTGGAGAGGGTCACGCGGGGAGACTGCAGCAGCCCAAGCTC
AGCGCCGGCTTCTGGGCGGAGCCCACGTCCGTGCTCGACCGCCGCCACAGCCCCAGCCCC
AGCCCGCCCTCCGAGGCTTCCGCGCTGTCGTCCGAGGTGGCGAGCCTCGCGCCCGGCGGC
GACGGCAAGAACGTCTCCCCGCCGCCGCAGCAGCAGGCATGGCCGGCCGGGGAGGATGCC
GCGGCGGGGGTCAAGGAGGAGTGGGCGCACCAGCTGGCGCCGCTCGACATGGGCATGGGC
CTCGGCGCCGGCGAGGGGTGGGACGGCACGGCGCCGCCCGGGCTCGCCGGCCCTGACAGC
ACCTTCCTCCGCTGGATCATTGGCGGCGGCGAGGACGCGTCCGCGGGGATGGCCGGCGTC
ATGGATCCGCCCGCTCTGGAGCTCGACCACGCCACGTCTATGATGTCGCCGCCTGCGGCG
TCTCTCGGGCCCAGCCTGTCGCCGTTCGCGCCGGCCATGGAGGACGCCAAGGGGGCCCCT
TTCGGCCACGCGCCCAGCTTCCTGCTCCACCAGCACCAACACCACCCCCAGCCACACGCG
GCCTTCTTTGGCGCGCACCCGTCTTTCGAGTCGGCGCCGCCGCCGCCCAAGCGCCACCAC
CCGATGGCAGGCGCGCCGGCGCCGAAGCTGCCTGCTTTCCAGGGGCATCTCGCTCCGGCG
GGCGGGTTCTTCCCCGCCCTGAAGCCCAAGGCGGGGACAGCGAACGACGAGGCGGCCGCC
ACGGTGGACCAGCTCGCCGAGGCTGCCAAGTTTGCCGAGGCGGGCGACGCCTTCGGCGCA
CGCGAGATATTGGCGCGGCTCAATTATCGGCTCCCCGCCGCCCCCGCGGCCGGGACGCCA
CTCCTCCGCTCTGCCTTCTACTTCAAGGAGGCTTTGCGCCTTGCGCTCTCCCCCAACGGA
GAGACGCCCGCGCCGCCGGCGTCCACGCCGTACGACGTGGTCCTCAAGCTCGGCGCGTAC
AAGGCCTTCTCCGAGGTCTCCCCGGTGCTCCAGTTCGCGCACCTCACCTGCGTCCAGGCG
GTGCTCGACGGGCTCCGCGGCGCAGGCTGCATCCACGTGCTCGACTTCGACATCGGCATG
GGCGAGCAGTGGGCGTCGCTGATGCAGGAGCTCGCGCAGCGCCGCCCGGCAACGGCGCTC
AAGGTCACCGCATTGGTCTCGCCGGCGTCGCACCACCCGCTCGAGCTGCAGCTCATCCAC
GAGAACCTCTCCAGCTTCGCCGCCGAGCTCGGCGTGTTCTTCCAGTTCACCGTCTTCAAC
ATCGACACCCTCGATCCCGCGGACCTGGTGGCAATCGCTGGCGGCGACGCCCTTGCCGTC
CACCTCCCCGTCGGCGCCGCACACGCGGCAGCAATGCCCGCCGTCCTCCGCCTCGTGAAG
AGCCTCGGCGCCAAGGTGGTCGTGTCCGTGGACCGCGGGTGCGACCGCACGGAGCTGCCC
TTCGCCGCCCACCTGTTCCAGGCGTTCCAGTCCACCGTGTTCCTCCTCGAGTCCGTGGAC
GCCGTGGGCACGGACCCGGACACGGCCGGCAAGATCGAGCGGTTCCTGGTCCAGCCGGCC
GTGGAGCAATGCGTGGTCGGGCGCCACCGCGCGTCCATCGAGAAGGCGCCGCTGCCGTGG
CGGGCCGTGTTCGCGTCGGCCGGGTTCACGCCGGTGCAGGCCAGCACGTTCGCGGAGTCG
CAGGCCGAGTCGCTGCTGCACAAGGTGCCCGTGCGGGGGTTCCGCGTCGAGAAGCGCGCC
CCGGGCTCGCTCTGCCTCTACTGGCAACGCGCCGAGCTCGTGTCAGTCTCGGCGTGGCGG
TGCTGA
>TaGRAS24 TraesCS1D01G303500
ATGATCAATCACCTCATGTCAGGAAGAGGCTCCTCGGTCGACATGCACGATTCTTCCTTA
GGCTTGATGCAGTTCCATGATCACCACCAGTACATGTACGGCAGTAGCACCGGCCCTTTC
TTGCCTCAACACCACGGCTTTATCCACCCCGAGGACGATCGCTGCCCCGGCAAGGTCGTG
ACGGCGTTGGTCGAGCAAGCCACGGCCGGGGTAGCTGAGGAGGTGGAGTTCGGTGCCTGC
AAGGAGGGAGAAGACGTCGTGGCGGTCGGACAAGAGAGGCAGCAGGAGGACGCGCCGAAG
CCGGGCGAGGAGAAGGAGGCCCAGGGCGTGCGGATGATCGCGCTCCTCATGGAGTGCGCG
GTGGCCATGTCGGTGGGCAACCTCGCCGACGCCAACGGGACGCTCCTCGAGCTGTCCCAG
ATGGCGTCCCCCTACGCGCCGTCCTGCGGCGAGCGCCTCGTGGCCTACTTCGCCAGGGCC
ATGGCGGCGCGGCTGATGAGCTCCTGGGTCGGCGTCTGCGCGCCCGTGCACCCGTCCTCC
GCCTCCTCCTGGTCCGGCGTCCACGCCGCCTTCCGGGCCTTCCACAGCGTCGCGCCGTTC
GCGAGGTGCGCCTACCTGGCCTGTAACCAGGCCATCCTGGGGGCGTTCCACGGCAAGCGC
CTGGTCCACGTCGTCGACCTCGACGTCGTGCCGGGCGGCGCGCTGCAGTGGCTCCCGCTG
CTCTCCGCGCTGGCGGCCCGGCCCGGTGGCCCGCCGGTGCTCCGCGTGACGGGCTTCGGC
GTCTCGGCTTCGGCGCTGCACGACGCCGGCACCCAGCTCGCCGGGCTGGCCACCAAGCTG
GGCATCCCGTTCGAGTTCTACGCCGTCGCGAAGCGGCCCGGAGACGTCGTCGACGCCGTG
GCCGACCTGCCGAGCAGGAGGCCCGGGGAGGTCGTCGCCGTGCACTGGCTCCGTCACGCC
CTCTACGACGCGGCCGGGGACGACGTTGTCACGATGCGTCTCGTGCGGTGGCTCCAGCCC
AAGGTGGTGACGCTGGTGGAGCAGGAGAGGGGGCCGACCGGCGGTGACGGCGGCCAATTC
CTGGACCGCTTCGTCGCCGCGCTGCACCACTACTCCGCGGTGTTCGACGCCCTAGGCGCC
GCGCGGCCGGCCGACGGCGACGCCAGCAGGCACCTGGTAGAGAACGGCGTCCTGGGCAGG
GAGATCGGGAACGTGCTGGCGGTTGCCGGGCCGACGAGGAGCGGCAGGGAGATGTTCGGC
AGCTGGCAGGCGGAGCTCGCACGAAATGGTTTCCTGCGCGCCGGCGCCGGTGGGCGCGCG
CAGGTGCTGGCCGGTGCGTGCCCGGCGGGGCTGGGCTACACGGTGGCGGATGACCATGAC
GGCACGGTGCGGCTGGGGTGGAAGGGCACCCCACTCTACGCCGTCTCGACGTGGACGTGC
TGCACCACGGCCCACGCACGAGCTTAA
>TaGRAS25 TraesCS1D01G319500
ATGGAGCAGGAGCTGCGGAGCGGCGGGGCGGTCAGGGCGCAGAGCACGCTGTGCTTCTCC
GGCGCGCTGGTGGACGGGCCCCGGATCCAGCAGCTGCTCCTCCACTGCGCCGCCGCGCTC
GAGTCCAACGACGTCACGCTGGCGCAGCAGGCCATGTGGGTGCTCAACAACATCGCCTCC
GCGCAGGGGGACCCCAACCAGCGCCTCACCTCGTCGCTCCTCCGCGGCCTCGTCGCGCGC
GCCTGCCGGACCTGCGGCTCCCCGCGCGCCGACAGCATGGGGCCGCCCCCGGCGCTGGGA
TCGCAGCGGGCCATGTCCGTGACGGAGCTCGCCGACTACGTCGACCTCACCCCGTGGCAC
CGGTTCGGCTTCACCGCCTCCAACGGCGCCATCCTCCGCGCCGTCGCCGGGAGGGACGCC
GTGCACGTAGTGGACCTTGGCGTCACGCGCTGCATGCAGTGGCCCACCCTCATCGACGCG
CTCTCTAAGCGGCCCGGGGGCCCGCCGGCGCTCCGCATCACCGTGCCGTCCGTCCGGCCC
GCCGGCCCGCCGCTGCTCGGCGTGCCGGACGAGGAGATAGGTCTCCGGCTGGCCAACTTC
GCTAAGTCCAAAGGCGTGCACCTGGAGTTCAACGTCGTCAACAAGAGCACGGCCACGTCA
CCTCCATCTCCGGCGAAGCTGCAGACGCTTTGCCAGGAGCTCGCCTGCGTCCTCTCCGAC
CCGTCGGCGCTGCGGCTAAGAGACGGCGAGGCGCTCGTCGTGAACTGCCAGAGCTGGCTC
CGGCACGTCGCGCCGGGCTCGAGGGACGGCTTCGTGGACGCGGTCCGGGCGCTGGGCCCG
TGCCTGGTCACCGTGACCGACGAGGACGCCGACCTGGACTCGCCGAGCCTGGCCACGCGC
ATCGCGGGCTGCTTCAACTTCCACTGGATCCTCTTCGACGCGCTCGACACGTCGGCGCCC
AGGGACAGCCCGCGGCGGCTGGAGCACGAGGCGGCCGTGGGCCAGAAGATCGAGAGCGTC
GTCGGCGCCGACGGCACCGAGCGGTCCGAGTCCGGCGCGCGGCTCGCGGAGAGGATGCGG
CGCAAAGGGTTCGCCGGCGTGGGGTTCGGCGAGGACGAGGTGGCCGAGGTGCGGCACCTG
CTGAGCGAGCACGCGACGGGGTGGGGCGTGAAGCGGGAGGAGGACATGCTGGTGCTCACG
TGGAAGGGGCATGCAGCCGTGTTCACCACTGCCTGGGCGCCCAACTAA
>TaGRAS26 TraesCS1D01G421200
ATGGACGCTCACACACAGCCAGCACTCACAGCCTTCACGCAGCTCGCCCGCGAGGAACAC
ATGGGCCATTTCGCCCTCAGCTGGCAGGGCATGGAACCCGCCCCCGCCGCCTCCCTGTCC
GGCGCCGGTGCTACGCTGCCTCTCCACTCCGTCCAGGGCCCCGCCGCCGCGAGGAACAAC
GATGACGCCTCGTACTGCCTCGACCCGGCCACATACGCGCCCGCAGTCCCGCCGACCATT
GCGGAGGCGGGGGCGAAGAGGCGCCAGGATGCGGAGAACATCGCGCTCTACCTCATCCAC
GTCCTCCACAAGTGCGCTGAAGCCATCGAGGCGGGCGACTATGCGGTCGCGGCCGGCAAG
CTCTCCGAGGCGCGCACGATGCTCGCGACGTCTGTCTCGACGACCACTGGGATCGGCCGT
GTCGCCAGCCACTTCGCCGCCGCGCTGGCCCATCGCCTCTTCCCGGCGTCCCCGCACTCC
TCCTTCACGCTGGACGCCTCACCGGAGCGCGCCGGCGAGCTCTATCGTCAGTTCTATGAC
GCGGGGCCATACCTCAAGTTCGCACACTTCACGGCCAACCAGGCCATCCTCGAGGCGTTT
GAGGGCTGCGACCGCGTGCACGTCGTGGATCTCGCCATCAAGCAGGGCGTGCAGTGGCCA
ACCCTCATCCATGCCCTCTCCATCCGTCCCGGCGGCCCGCCGTCCGTCCGCATCACCGGC
ATCGGCTCCGCGCCCGCCGTCGACGAAGCTGGCCTCCGCCTCGCCGAGCTCGCGCGTGCC
ATGAACGTGCCCTTCTCGTTTCAAAGGGTCACCGACGATAGCCTGGACCAGCTCAAGCCA
TGGATGTTCCAGGTCCTGCCCGGAGAGGCGGTGGCCGTGAACTCCATCTGCCAGCTCCAC
CGCCTCCTGGTGGACCCGGACGCCGCGTCCACGTCTCTCCCCACGCCCATCGACGTCGTG
CTCGGCTGGATCGCGTCCATGCAGCCCAGGGTTTTCACGGTCGTGGAGCAGGAGGCGGAC
CACAACAAGCCGAGGCTGCCGACGCGGTTCGAGAACGCCATGTTCTACTATGGCTCTGTG
CTCGACTCCATGGAGGCCATGTCCGTGAGTCGTGGCGGCGTCATCGGCAACGGAGCCAGC
GCCGACGCGTACGTGCAGAGGGAGATCTTCGACATCGTCTGCGGCGAGGGCAGCGCCCGC
ACCGAGCGCCACGAGCCGCTTGCGTGCTGGTGCGATCGCCTCTTTCGGATGGGTCTCACT
CACGTGCCGCTGGGTCCGAGCGCAGCCTATCAGGCGGCCAAGCTTGTCCGCATGTTCTCC
ACCGCCGGGTTCCGCGTCCAGGAGATCGGCGGCTGCCTCTCGCTTATGTGGCACGAGCGG
CCCCTGTTCACGGCGTCCGTGTGGAGCGCAATGCCCGCAGATGGCGCCGGCGCCGGCGCC
GCCGAGGAGCGCGCCGACAAGCACAAGCTGAAGATGAGCATCGGCGAGAGTAGCAGCGGC
CACCTGCCGGACGCCGGGGCGCAGTGA
>TaGRAS47 TraesCS2D01G055700
ATGTGCCCGGTCCTCCGCCTCTCCGGGACCACGACGAACTACACCATCATCAATGTAGCT
CGGACGGAGAGGAATGCCGTGCTCCACGTCGTCGATCTCGGCGGAGCTGACGCCGCTCAG
TGGCTTCTAGTCCTCCTCCTCTTTGCCAAGCGTCTGGGAGCGGGCGCACATAACCAAATC
CTCCGTCTGACCATTGTCAACGAGGAGGACGAGTTCCTATCCGTCACACGTGGGCTCCTC
GCCTGGGAAGCCGAGAGCCTGCACATCGGCTTCCAGTTCCACCCGGTGAAACTCCACATC
AATCAGCTGCTCAGCATCGAGCCCCTCAATTTCATGAGCGACGAAGCACTAGTCATCGTC
TCCACCCTACAGCTCCACCGTCTGCTCGCCGACGAGTTTGTAGAAGTGGCTGCTCATCCT
CACGACAGGAAAGGAAAAGTACAGGCCCATGCTACAATGACGAGGGCCGACGCGCTCCTC
CGCGACCTAGCGGAGCTATCGCCGAAGCTCATGTTGGTGACGGAGCAGGAGGCCGACCAC
AACGACGAGTTCATGGGCCGGTTCGACAATGCGCTCAACTACTACGGGGCCCTGTTTGAT
GCCCTGGAGGAGAGCATACCTGCACGCGGGTTGGCAATCGAGCGGTCGGACATGGAACGA
TGCCTGCTCCTGCAAGAGATCAGGGATATCGTTGCATGTGATGGCGCGCAGCACCGGGAG
CGCCATGAGCGGATGGTGAAGTGGGCAGAGCGGATGAAGGCCGCCGGATTCGCGTCTGCG
GCGATGAGCGCAGACGCAGTGGCGCAAACGGTGATGCTGGGGCAGATGGTGACCGGCTGC
AGGAGGGAGTACAGGGTTTCTAGTAAGAAGGATCTGTGCTTCTTCATCCACTGGTGCGAC
ATCCCGTTGTTCTCTGTCTCGACCTGGCGTGCGGTGTGA
>TaGRAS48 TraesCS2D01G095300
ATGGGGACGCTAAACTGCGCTGTTGACATGAGCTCCGGCACGAAGCAGCTACAGCACCAG
CCAGCAGCGCCGACTTCACCCACCGCCTCCTTCTCGGAGTCCAACATCGTCGCCTCGTCA
GCGGACCCCGACGCCATCGACGCCCTAGCGGGCCTGCAAGCGTTGAGGTTCGATGGAGAC
ATCGACGGCGAGATCCAGTCGCCTGACCTCGCCATGTGGGAGTCGCTCTTCGCCGACCAG
ATCGGCGCCGGCGCCGCCTCAGGCGCCGACTTCTTGATGTCCTCCCCAAGGAGGGACTTC
AGCCCTCTGAGGGACTTCATGGCGTCTTCTCCCAAGAGGGACTACATGGTGTCTTCTCCC
AAGAGGGACTACATGATGTCTTCACCCAAGCGGGACTACATGGTGTCCTCCCCTAAGAGA
GAGATGGTGTCCTCCCCGAGGAGAACCTTCTCCAACCTCTACAACAACAGCACCAGCCAA
CAGAGCTACATGCATGGCACCTTGCACGGCATGGACACGGGAAGCCCCAGCAATCTCGCC
GGCTACGGCAAGGGGAAGTCGTCGCAGAGCCCGCTCCACAAGGGATTCGTCAACAACGCC
CACAGCAACAGCAGCAAGAGCAACCTCTCGTGCTCCTCGTCCTACGTTAATAACAGCGAG
AATCTTGCTCTGCCATCCTTGAACTCCTCCTTCCTGGAGGAAGGCTACCTGGCGTACCAG
CTGCCGCCGGAGAAGGATGCCGGCGGCTCCTCCTCTGCCGGCACCAGTGCTACGCAGCTG
CCGACGCTCTCCGAGTGCCTGGCGATGCCGGAGCCGGTGTACGGAACCAGGGACGAGGCG
GCGGTCGGCAGAGGGATTCCGGTGGGAGGCTTGCAGCCTGATCACCTCTACTACGCCAGC
CAGTTCGGAGCTGCAGATGGCTTGCCGTTGCAGCACCAAATGGCAAAGCCTGACCAGTGG
GCAGATTCTTCCTCCTTGCACAGCATGCTGGGGTCAGTAATACAGTCAGATCAGGTTGAG
CAGGAGCAGGACAGCGGTCTTCAGCTGGTGCACCTGCTGCTGGCGTGCGCCGACTTCGTG
TCCAAGGGCGACCAGCCCTCCGCCCTCCGCCACCTCCACCTCCTCCGCCGCGTCGCCTCG
CCGCTCGGCGACTCCATGCAGCGTGTCGCCTCCTACTTCGCCGACGCGCTCGCCACTCGC
CTCTCGGTCTCCTCCGGCACCGCCATCTCCCCGCGCGGCGCGGGCGCCCCCTATCCCTTC
CCGCCGTCGCCAGATACCCTAAAGATTTACCAGATCCTCTATCAGGCATGCCCTTACATC
AAGTTCGCTCACTTCACGGCCAACCAGGCCATCTTCGAGGCCTTCCACGGCGAGGACCGC
GTCCACGTCGTCGACCTCGACATCCTCCAGGGCTACCAGTGGCCGGCTTTCCTTCAGGCA
CTCGCGGCGCGGCCGGGTGGCCCGCCGACGCTAAGGCTGACGGGGGTGGGCCACCCGGCC
ACGGCTGTACGGGAGACCGGGCGGCACCTTGCCTCCCTCGCCGCATCGCTGCGCGTGCCG
TTCGAGTTCCATGCCGCCGTGGCGGACAAGCTGGAGAGGCTGCGCCCTGCCGCTCTGCAG
CGCCGCGTTGGGGAGGCGCTGGCCGTGAACGCGGTGAACCGCATGCACCGCGTCCCCGGC
GCTCATCTCGGCCCGCTGCTGTCTATGATCCGTGACCAGGCTCCCAAGATCATGACCCTC
GTGGAGCAGGAAGCTGGCCATAACGGCCCATACTTCTTGGGCAGGTTCCTGGAGGCACTG
CACTACTACTCGGCCATCTTCGACTCGTTGGACGCGACATTTCCGGCAGACTCAGCGCCA
CGGATGAAGGTCGAGCAATGCCTCCTGGCTCCTGAGATTCGCAATGTGGTGGCGTGCGAG
GGCGCCGAGCGGGTGGCACGGCACGAGCGGCTAGACCGGTGGCGCCGCATCATGGAGGAC
CGTGGATTTGAGGCCGTGCCGCTAAGCCCAGCGGCCGTCGGCCAGAGCCAGGTCCTCCTA
GGACTTTACGGCGCCGGTGACGGGTACCGGCTCAATGAGGACAAAGGGTGCCTCCTCCTC
GGCTGGCAGGATCGTGCCATCATCGGCGCATCAGCGTGGCGGTGCTGA
>TaGRAS49 TraesCS2D01G193300
ATGATGCAGTTCACCCATGCTGCAGTGACTGCACCGCCTCTCTACCCTAATGGGCACCAC
GGGCTAGGGCTAGGGCTCTTCCTTGACGTCGGCGCGCCGAGGGCACGCCCCTGGCCGGCT
GCTGGGAGCTTGTTCCCAACGCTGCCGCCCTCCTCCAAGATCTCCCTGGGGAACCTCAAC
AGCGCCGGCTGCATGGAGCAGCTTCTGGTGCACTGCGCCAACGCCATCGAGGCCAACGAC
GCCACGCTTACGCAGCAGATCCTCTGGGTGCTCAACAACATCGCCCCCGCCGACGGGGAC
TCCAACCAGCGGCTCACCGCGGCGTTCCTCTGCGCGCTCGTCGCGCGCGCTTCCAGGACG
GGGGCGTGCAAGGCGGTGACCGCGGCCGTGGCCGCCGCGGTCGAGTCGGCCGCGCTCCAC
GTGCACCGCTTCACGGCCGTCGAGCTCGCCAGCTTCGTCGACCTCACGCCTTGGCACCGG
TTTGGCTACATGGCCGCCAACCACGCCATCCTTGAGGCCGTGGAGGGCTTCTCCGTCGTG
CACGTCGTCGACCTCAGCACGACGCACTGCATGCAGATCCCGACCCTCATCGACATGCTC
GCGAGCCGCGCCGAGGGCCCCCCGATACTCCGGCTCACCGTCGCCGATGTCGGGTGCAGC
GGGCCACCGCCGGCGCTCGACATGTCCTACGACGAGCTCGGCGCCAAGCTTGTCAACTTT
GCGCGATCCCGCAACGTGACAATGGACTTCCGGATGGTGCCCACCTCGCCGGCCGACGCC
TTCACTTCCTTAGTCGACCAGCTCCGGGTGCAGCAGCTGGTCTCGGACGGCACCGAGGCG
CTCATCGTCAACTGCCACATGCTGCTGCACAGCGTGCCGGACGAGACGGCCGGGTCGGTG
AGCCTTACTCAGTCGGTCTCACTCCGGACCATGCTCCTCAAGTCCATCCGAACCCTCGAC
CCAACGCTGGTCGTGGTGGCCGAAGAGGATGCCGACTTCACGGCGGGGGACGTGGTGGGG
AGGCTCCGGGCGGCGTTCAACTTCCTGTGGATCCCGTACGACGCCGTGGACACCTTCCTG
CCCAAGGGGAGCGAGCAGCGGCGGTGGTACGAGGCGGAGGTCGGGTGGAAGGTGGAGAAC
GTGCTGGCGCAGGAAGGGGTGGACAGGGTGGAGCGGCAGGAGGACCGGGCGAGGTGGGGG
CAAAGGATGCGCGGCGCGGGGTTCCGGGCGGTGGCGTTCGGCGAGGAGGCGGCCGGGGAG
ATACGGACAATGTTGAATGAGCACGCGGCCGGTTGGGGTATGAAGCGGGAGGACGACGAC
CTCATGCTCACATGGAAGGGGCACAACGTTGTTTTCGCCTCGGCGTGGGCACCGTCGTGA
>TaGRAS50 TraesCS2D01G194800
ATGCTCAACGAGCTGGCGTCGCCGTACGGGGACGTGGAGCAGAAGCTGGCCTCCTACTTC
CTGCAGGGTCTCTTCGCGCGGCTCACGGCGTCCGGCCCCCGGACGCTGCGCACGCTCGCG
GCGGCGACCGACCGCAACACGTCCTTCGACTCCACGCGCCGCACAGCGCTGCGGTTCCAG
GAGCTCAGCCCCTGGTCGTCGTTCGGGCACGTGGCCGCCAACGGCGCCATACTGGAATCT
TTCTTGGAGGCCGCGGCCGCGTCGTCGGAGCCGCAGAGGTTTCACATCCTCGACCTGAGC
AACACCTTCTGCACGCAGTGGCCGACGCTGCTCGAGGCCCTGGCCACGCGGTCCCCCGAC
GACACGCCGCACCTGTCCATCACCACCGTCGTGTCGGCCGCGCCGTCGGCTCCGACGTCC
GCCGTGCAGCGCGTGATGCGGGAGATCGGGCAGCGCATGGAGAAGTTCGCGCGGCTGATG
GGCGTCCCCTTCCGCTTCCGCGCCGTGCACCACTCCGGGGACCTCGCGGAGCTCGACCTC
GACTCGCTCGACCTGCGCGAGGGCGGCGCCACGACCGGCATCGCCGTCAACTGCATGAAT
TCGCTGCGCGGCGTGGTGCCGGGCGGTGCCCGCCGGCGCGGCGCGTTCGCCGCGTCCCTC
CGCCGCCTCGAACCTCGGGTCGTCACCGTGGTCGAGGAGGAGGCAGACCTGGTGGCGACC
GACGCCGACGCGTCCGACGAAGGCGGCGACACGGAGGCGGCATTCTTGAAGGTGTTCGGC
GAGGGCTTACGGTTCTTCTCGGCTTACATGGACTCGCTAGAGGAGAGCTTCCCCAAGACC
AGCAACGAGAGGCTGGCATTGGAGAGGGGAGCAGGACGTGCCATTGTTGACCTGGTCTCG
TGCCCAGCGTCGGAGTCCATGGAGCGGCGGGAGACGGCGGCGGCGTGGGCGCGGCGCTTG
CGGTCGGCCGGGTTCTCACCGGTGCCATTCAGCGAGGACGTAGCCGACGACGTGCGGTCG
CTTCTGCGCCGGTACCGGGAGGGCTGGTCGATGCGGGAGGCCGGCACGGATGACTCGGCG
GCCGGAGCCGGCGTGTTCCTCGCGTGGAAGGAGCAGCCTCTGGTGTGGGCAAGCGCGTGG
AGGCCATGA
>TaGRAS51 TraesCS2D01G198200
ATGGCCGACACTCCAACTTCCCGGATGATCCACCCCTTCAGCAACATGCAGAGGCAGAAC
CCGAAGCAGTTCCAGTTCCAGTACTCCGACAACCCACAGCATCCCTGCCGCCCTTACCAG
CCATCTCCAGACACCCATGTTGTGCCACAGCATCACTACAGCCTCAAGTCCCACTCATCA
GACGCTAGCTATGAGAACCAGGTTGCTCAGATGAAGCACACTCTGGACTCCTCGGCCGCA
GCCGGCTGCATGAGGCATGACTCGCCCTCCAGCCATAGCTTCACTCCTCCGTCCATCGGG
AGCGGCAGCGGCAGCCCGTCGTCTCACGACGACAGCCACTCCGACTCCACCAACGGGTCT
CCCGTGAGTGCTTCATGCGTCACTGTGACGACCGAGGATCCGAACGACCTGAAGCAGAAG
CTCAAGGACCTTGAGGCTGAAATGCTTGGGCCGGACGCAGAGACAGTTAACAGCCTCGAG
AGCTCCGTGGCGAAGCAGCTTTCGCTGGAGCCGGAGAAGTGGGCGCAGATGATGGACTTT
CCCAGGGGCGACCTGAAGGAGCTGCTGCTTGCCTGCGCCAGAGCTGTGGAGGAGAAGAAC
ATGTACGCGGTGGATGTGATGGTGCCGGAGCTGAGGAAGATGGTTTCGGTCTCCGGCACG
CCGCTGGAGAGGCTGGGAGCCTACATGGTGGAAGGGCTGGTGGCCAGGCTTGCCTCCTCC
GGCCACTCCATCTACAAGGCCTTGAGGTGCAAGGAGCCCAAGAGCTCCGACCTGCTCTCC
TACATGCATTTCCTCTACGAGGCCTGCCCCTACTTCAAGTTCGGCTACATGTCGGCCAAC
GGCGCGATCGCTGAGGCCGTCAAGGGGGAGGACAGGATCCACATAATCGACTTCCACATC
GCTCAGGGAGCTCAGTGGATCTCCCTCCTCCAGGCCCTCGCGGCCAGGCCCGGTGGACCG
CCGACCGTGAGGATCACCGGCATCGATGACACGGTGTCGGCCTACGCGCGAGGCGGCGGG
CTGGACCTTGTTGGGAGGAGGCTGTCGCACATTGCCGGGCTCTGCAAGGTTCCATTTGAG
TTCCACTCGGTCGCCATGGCCGGCGAAGAGGTGGAAGAGGGGCACCTCGGGGTCGTCCCC
GGGGAGGCTCTGACGGTGAACTTCACCCTGGAGCTGCACCACATCCCGGACGAGACGGTG
AGCACGGCGAACCACCGGGACCGGATCCTGCGGCTGGTGAAGGGCCTGAGGCCTAGGGTG
CTGACCCTGGTGGAGCAGGAGTCCAACACCAACACGGCGCCGTTCCCGCAGAGGTTCGCG
GAGACGCTGGAGTACTACACGGCCATCTTCGAGTCCATCGACCTGACGCTGCCGAGGGAC
GACAGGGAGCGGGTGAACATGGAGCAGCACTGCCTGGCGAGGGAGGTGGTGAACCTGATC
GCGTGCGAGGGCGCGGAGCGGGTGGAGCGGCACGAGGTGTTCGGCAAGTGGAAGGCGCGC
CTCACCATGGCCGGCTTCAGGCCGTCGCCGCTCAGCTCGCTGGTGAACGCCACCATCAGC
ACGCTGCTGCAGAGCTACTCGGAGAACTACAAGCTCGCCGAGAGGGACGGGGCGCTCTAC
CTCGGCTGGAAGAGCAAGCCCCTCGTCGTCTCCTCCGCATGGCACTAG
>TaGRAS52 TraesCS2D01G208500
ATGATCCAGGGCGTCCTGTCGCGCGCGCCCGCCACCGACGCGATGAAGGCCAAGCGGGCG
GCGTCGATGCCCGACGACGAGGAGAAGGCGCGCGGGAAGCGGCTGCAGCTGCATGGCTCC
GCCTCCGAGCAGGGGCTGGCGGCGGCCGCGGGGGAGGAGGGGGAGCGGGTGGCGGAGGCG
CCGGAGACGCGCGGGCTGCGGCTGCTGAGGCTGCTGCTCAGGTGCGCGGAGGCGGTTGCC
ATGGACCAGCTGCCGGAGGCGCGGGACATGCTGCAGGAGGTCGCCGAGCTGGCGTCCCCG
TTCGGGTCGTCCCCGGAGCGCGTCGCGGCCTACTTCGGCGACGCGCTGTGCGCGCGCGTG
CTCAGCTCGTACCTGGGCGCCTACTCGCCGCTCGCGCTCCGCCCGCTCGCGGCCGCGCAG
AGCCGCCGCATCTCCTCGGCGTTCCAGGCGTACAACGCGCTCTCCCCGCTCGTCAAGTTC
TCGCACTTCACGGCCAACAAGGCCATCCTGCAGGCGCTCGACGGCGAGGACCACGTCCAC
GTCATCGACCTCGACATCATGCAGGGGCTGCAGTGGCCGGGGCTGTTCCACATGCTCGCG
TCCCGCCCCCGCAGGCCGCTCTCGCTCCGGGTCACCGGGCTCGGCGCCTCGCTCGACGTC
CTCGAGGCCACCGGCCGCCGCCTCGCCGACTTCGCGGCGTCGCTCGGGCTGCCCTTCGAG
TTCCAGCCCATCGAGGGGAAGATCGGGCACGTCGCAGACACCACCGCCCTCCTCGGCCCG
CGCCACCGCCACAGGGAGGCCACCGTCGTGCACTGGATGCACCACTGCCTCTACGACGTG
ACGGGCTCCGACGTCGGCACGGTGCGGCTGCTCAAGAGCCTGCGGCCGAAGCTGATCACG
ATCGTGGAGCAGGACCTGGGGCACAGCGGCGACTTCCTGGGCCGGTTCGTTGAGGCGCTG
CACTACTACTCGGCGCTGTTCGACGCGCTGCGCGACGGCGCGGGCGCCGCGGAGGAGGAG
CGGCACGCGGTGGAGCGGCAGCTCCTGGGCGCGGAGATACGGAACATCGTGGCCGTCGGG
GGCCCGAAGCGGACGGGCGAGGTGCGGGTGGAGCGGTGGGGCGACGAGCTGCGCCGCGCA
GGGTTCCGGCCCGTGTCCCTCGCCGGGAGCCCCGCCGCGCAGGCCAGGCTGCTGATCGGC
ATGTACCCGTGGAAGGGCTACACGCTGGCGGAGGAGGACGGGTGCCTCAAGCTCGGGTGG
AAGGACCTCTCGTTGCTCACAGCATCGTCGTGGGAGCCGACGGAAGACGAGCACGCCGCC
GTTGCCGAGCAAAAACGCCATGATTCTTGA
>TaGRAS53 TraesCS2D01G220200
ATGGATTTGCACCAGCTATTCAAGTACAGATTGACTGGTGCTAACGTCTTCTGCGAAATT
CCCACAGAGAACAATTTAGCGAACTCTTCCTGGCAAACTAGTCCACTGAAGTTAGAGTTC
AGCAACTCTCCATACACCCCTCTTTCTACCCAGCTTGAGTGTGACAATTTGTCTGCTCTT
AGCAACACTCCAGACAACCAGAGCTCTACTGAAACCATTTCAGCCCAATCAATCTCCCCG
CTTGAAGCAGACAGCTCATACATAAAGGCAGGTAGCATTCGTGAGAACATCCAAGTGAGA
CCTGATCCATTGTATGCAACATCAAGACATAATATGCAACAGACTTTGCGTGACATTGAG
AACGTTCTGATGGCACCTGATGCTGATGATGCAACAACGAGCACAAAGCATGAGTTTGAG
GACACCAAGCCTGCTCAGCTCATGCGGCAGCGGTCGAGGACATGGAGCCATGAGTCACGA
CAGCCGTTGCCTGGAGTTGTTCGGCCATACTTTGCATCTGGTGGATACCCCACGGCAAGC
TATGAGTTCCGCCCAGAGAAACGACAAAGGGAGTTAAGGGATGATCGACAACAGATTGTG
AAGGGTCTATTAACCAAGTGTGCTGAGGCATTAAGTGAGGACAGGACAGAGGAGTTCCTA
AAGCTTGTTCAGGAGGCTCGTGGGACTGTTTCAATTAACGGGGAACCGATCCAGCGTCTA
GGTGCTTACCTACTCGAGGGTTTGGTTGCTAGGCATGGGAACTCTGGTACAAACATCTAC
CGTGCTCTGAAATGCCGGGAGCCGGAGAGCAAGGAGCTTCTCTCCTACATGAAGATTTTA
TACAATATCTGTCCTTACTTCAAGTTTGGATACATGGCAGCTAATGGGGCGATTGCAGAG
GCATTGAGAAGCGAGGACAACATCCACATAATTGATTTTCAGATTGCTCAAGGGACTCAA
TGGATCACACTGATACAAGCTCTAGCTGCAAGGCCTGGGGGTCCACCTCATGTGCGGATC
ACTGGAATAGATGACCCGGTGTCAGAGTATGCCCGAGGTGAAGGCCTGGAGATAGTTGGA
AACATGCTGACAAGCATGTCTAATGAGTTCAATATACCTTTGGAGTTTACACCTCTATCT
GTCTATGCTACCCAAGTCACAGAGGAAATGCTTAAGATCAGACCAGGTGAAGCAGTTGCT
GTCAACTTCACCCTCCAGCTGCACCATACCCCAGACGAGAGCGTGGACGTCAACAACCCA
CGGGACGGGTTGCTCCGGATGGTGAAAGGGCTGTCCCCGAAGGTGACCACGTTGGTGGAA
CAGGAGTCGCACACCAACACGACGCCTTTCTTGATGAGGTTTTTGGAGACCATGGATTAC
TACTCCGCCATGTTCGAGTCTATCGACGCCAACTTGCCTCGAGACAGCAAAGAGAGGATA
AGTGTGGAGCAACACTGCCTGGCCAAGGACATTGTGAACATAATCGCCTGCGAGGGGAAG
GACAGAGTGGAGAGGCATGAGCTGCTTGGCAAGTGGAAATCAAGGCTGAGCATGGCGGGC
TTCAAGCCTTACCCGCTGAGCTCGTATGTGAACTCGGTGATCAAGAAGCTCCTCGCGTGC
TACTCGGACAAGTACACGCTGGAGGAGAAGGATGGGGCAATGCTCTTGGGCTGGAACACC
AGGAAGTTGATATCTGCCTCTGCGTGGCACTGA
>TaGRAS54 TraesCS2D01G302600
ATGAACCTGACGTTGAGTCTAGGCGTCAATGGTGGCGCCGCTGCGGCCAAGAAGCGCAAG
GTGATGGACGGCGTCGGCGACGTTGGCGTCCTCGGCGCCGGTGACGGCGGTGACCGCGCC
ACTGTCATGAGGCTCCTCCAGGCCAGAGATCGCATGGTGAAGGTTGAGCTTGATCACGAC
GACGGGGACGTGAGTGACCGCGGAGCCTCGCCGCTGATGCGCTTGCTCCTCTCGTCGGCG
GCCGCCGGGGAGGTCGGCGACATGCACGCAGCGGCCATGGCCTTGCAGGAGGTCTACCGG
CACGCGTCCTTCCGCGGCGGCGACCCCGCCCAGCGGGTCGCATCCTACTTCGCGGACGCG
CTGGCGTCGAGGCTCCTGCTGCCGCCGCCGGCGAAGGCGAAGACGACGACGACGACGACT
CGCGAAGAGCAGTTCCTGGCGTTCACCATGTTCTACCAGGCGTCCCCGTTCTACCAGTTC
GCGCACTTCACGGCGAACCAGGCCATCGTGGAGGCGTTCGAGGCCGGCGGCCGGCGCCGC
CTCCACGTCGTGGACTTCGACGTCTCGTTCGGCTTCCAGTGGCCGTCCCTGATGCAGTCC
CTTTCCGACGCCGCCACCACAAGCTCCTCTCTATCCTCCCAGGACGACAGCGGCGACTGC
TGCGACGAGCCGGTGTCCCTGCGCATCACCGGGTTCGGCGCGAGCGCCGACAAGCTGCGG
GACACGGAGGCCCGCCTCGCCCGCTTCGCGGACGGCTGCCCCAACCTACGGTTCGAGTTC
GAGGGCGTCGTCAACAACGGGCCGGAGGAGGGCCGCCATGAGCGCATAACGACCGACCCC
GCCGCGACGGTGGTCGTCAACCTGGTGTTCCCGGCCGCACAGAACGTGAGGCAGAGCTCA
TGGGATCCGCGCAGCGCATCGGCTCACATCCGGTCTCTGAACCCGTCCTTGGTCTTCCTG
ATCGACAAGGTCGACGAAGGCAACGGCGGCGTTAAAGGCGCCGGAAGATGCGGAAGCGCG
AGCCTGCTCCCGCGGTTCGCGGCCAACCTCCGGTACTACGCGGCCGTGTTCGAGTCGCTG
CACGAGTGCCTCCCGGCCGACAGCGCTGAGAGGATCGCCATCGAGAGGGACCACCTCGGC
GTGGAGATCAGCGACGCAATGGCCTCTCTGGACCGTCGGCGCCACGACGGCGATCGCGCG
GCGGACAAGGTGAGTCGCGGTTGGAAGGAGAGGCTGGAGAGCGCGGGGTTCGAAGACGCG
AGGCTGAGCTCGAGGACGGTGAGCCAGGCGAAGCTGCTGCTCAAGATGAAGAGCGGCGGG
TGCGGCGGCGGCGGGTTCCGCGTCATGGAGGCCGGCGACGGCAAGGCCATGGCGCTGGGG
TGGCGAGACAGGGCCCTCATCACGGCCAGCGCGTGGCGGCCGTGCCGGCAATCGGTCGGC
AAGAACGAGCCCTGA
>TaGRAS55 TraesCS2D01G393200
ATGGAGCCCGGCGGGCCGTGGCGCGATCCGCGCCAGGGGTACATGTACGGGCTCGGATCG
CCGATGCAGATGCCGGCGCAGCAGCGCTCCGACCCGGCCGCCGCAGGCGGGGTTCTCAAG
CGGAGCCTCGGCGAGCTGGAGAGGTGGCAGCACCAGCGCCAGTACGTCATGCAGCAGGAG
CTCTACATGCGCGCCGTCAGGCAGCGCACGGCCGCCACGTCGGCGGCCGTCTCGCCGCTC
ACCTCGGCGGACATCGCCGCCGTGCTCGGCGGGGTCCCGGCCCAGCCCTTCTTCTCCGGG
TCGAGCCTCGGCGGTGGCCTCGCGTCGCCGTCGTCCACGCTGTCGTCCCTCACGACCGCG
TCCAGGGCGGCCATGCCGCTGATTCAGCAGCATGTGCATCGGCAGGCGCCGTTCGTGCCG
TCCTCGGCCCACGCGCAGGCGCATGCTCTCGCGGTGGCGAGGGTGCCGGCTCCGTCCGCG
GCTGGGAGCGAGCTGTCCATCCTGCAGGACCTGGAGAAGCAGCTGCTCGGCGACGACGAC
GAGGCTGAGCCGGCGATGAGCGGAACCGGTTCCACGGTGACCAGCTCCGAGTGGGAGGAG
ACCATCCAGCGGCTCAACTCCATCACGGCCGCGCCGTCTCCTCCACTCTACGCGGAGGGG
ACTCCGAATAATAAGAACAACTACAGCGCGGCGATGACGGGGTCGCCGTCGAACTCGTCC
ACGTCCACGGCTTCTTCCTCGGCTTCCTGCTCACCGCCAATCTCGGCCACCACGTCGCGT
CAATTACTGTCCGAAGCAGCGGCTGCCATAGCCGACGGCAACCTTGAAACGGCGGCCGCT
AATCTGGCAACTCTCAAGCGCGCCGCTAACCCGCGCGGTGACGCGGAACAGCGGCTGGTG
GCCGTGATGGTGGCCGCCTTGTCTTCGCGCATTGCGCCTGCTGCCTCGGCATCGTCCCAG
CACCTCGCTGACCTCTGCGGCGCCAAGCACCATACCGGGTCCCAGCTCCTCCACGACATC
ACGCCCTGCTTCCGCCTCGCCCTCGACGCCGCTAACATCGCCATCGTTGAGGCCGTCGCC
GGCCACCGCGTCATACATCTGGTGGACTTCGACATCAACGCCCCGCAGCACGCGGCACTC
ATCCAGCGCCTCGCCGACCGGCGCGTGCCGGGGACATTCCTGCAGGTGACCGCCGTAACC
GATCCCACCTCACCGTTTACGCAGTCCCTAGCAGCGACGCTTCCCGGCGTCGGGGAGCGG
CTCAAGAAGCTGGCGGAGCGCGCCGGCATAGAGTACCACTTCAGAATGATCAGCTGCAGA
GCAGCAGAGATTGAGGCATCCAAGCTGGGGTCCGAGCCCGGGGAGGCGCTGGCCGTCAAC
CTCGCCTTCGCGCTCTCGCACGTGCCTGACGAGAGCGTGTCGCCGGCGAACCCCCGCGAC
GAGCTTCTCCGCCGCGTGCGCGCCCTCGGCCCGCAGGTGGTGACACTCGTGGAGCAGGAG
CTGAACTCCAACACCGCCCCGCTGGCCACGCGCTTCTCGGACGCCTACTTGCACTACGGA
GCCATTCTCGATTCACTGGACTCGACGGTCAGCCGGGATAGCGCGGACAGGGCGCGGGCA
GAGGAGGCGGTGGCAAACATGTCGGCCAACGCGGTGGGCCGGGAGGGCGCCGACCGGCTT
GAGCGGTGCGAGGTCTTCGGCAAATGGCGCGCGCGGTTCGGCATGGCCGGGTTCCGGCCG
GTGGCGCTCGCCGCGGGCATCGCCGACCAGGTCATGGCGCGCGTCGGCGCTCCCCCGCCG
GGCCTCGTCGTGAATCAAGAGAACGGCGTGCTCCGGCTCGGATGGAAGCAGCGCGTGGTG
GCCGTGGCCTCCGCCTGGCGCTAA
>TaGRAS56 TraesCS2D01G460500
ATGAATTACCATGAGCAGGAGGATCAAGGGCTCGCCGTCGTCGCCACGAACAACGACGGC
TTGGACTGGCTCGAGGACTCCGTCTCCTTGCTCGCCGGGGACATCGACCTCGGCGGCAGC
TACGGCTGGTGGTGTGACATCTTGCCGGCGCAGAAAGATGACATTGGGAGCGTCGTCGCG
CAGACGCTGTCGCCTCCAGCGCCACCCGCGACAAGCTCGCCCCTGGCCCACCCCTCGCCG
AGCATTGCGTCGCCCGCGGCGTCGGAGCCGTCGCCCAAGAAGCGCAAGTCTCCGGCGCGC
GTGGTGTCCGGCTCCGGCCATAGCAGCAGCAACAACCAGCGTCGCCGAACCGAGCAGGAT
AGGCCGGGCGGCGGCAAGAAGGGCGGCGGAGCGGGGTCGGACCGGGACGCGAGGTGGGCG
GAGCAGCTGCTGGGCCCGTGCGCCGTCGCCGTCGAGGCGCGCAACCTGTCGCGCGTGCAG
CACCTCTTCTACGTGCTCGGCGAGCTCGCGGCCTTCTCCGGCGACGCCAACCACAGGCTG
GCCGCGTACGGGCTGCGGGCGCTCTCGCTTCGCCTCCCTGCCGCGGTGGGCCCCGCGGCC
GCCGCGGCCGTGAGGGTGCCGGCCGCCTGCGAGTCCCCGACGCCGTCGTTCGCCGGCGCG
GAGCCACGGCTGTTCCGCGCGTCCCTCATCAAGTTCCACGAGGTCAGCCCGTGGTTCACG
CTCCCCAACACGCTGGCGAACGCCGCCATCTCGCAGCTGGCCTCCGCGGCGCCCCGGCCG
CTCCACCTCGTCGACATTGGCGTCTCGCACGGGGTGCAGTGGCCGACCTTGCTGGAGTCG
CTCACGCGCATGGCCGCCGGACGAGCGCCGCCTTCCGTCCGGCTGACGGTCGTGGCCACC
CCGCCGGTGCCCTTCTCGGCCTCGCCTCCCGGATATGACTTCGCGCCGCATCTCCTCCGG
TACGCCAAGTCCATTAAGCTGGACCTCGAGATCGGCCGCGCCGCTTCACTAGACCCCGCG
CATGGCTTGTGCACCACTCCCGACGAGGCGCTCGTGGTGTGCCTCCAGTTCCGGCTCGGC
CATGTCTCCGCCGAGGAGAGGGCGGACATCATCCGCAGGGTCAAAGACCTCAAGCCGCAC
CTGGTGGTCCTATCAGAGCTCGACGTCGGGGGCAACGGCAGCGCGGCGGGCGAGTTCACG
GCGAGGCTGGAGCTGCTGTGGCGGTTCTTGGAGTCCACGCACGCGGCGTTCAAGGGGAGG
GACGGGGAGGACAGGCGGCTCCTGGAGGCCGAGGCGGGGACCGCCGTGGCGGTGGCCGCG
GCCAGGGAGGCCATGGGGCGGGAGGGCTGGCGGGACCGCATGGCCGCGGCGGGGTTCGAC
CAGGTGGCGTTTGGGGGCGAGGCGGTGGAGTCGGCCAGGTCGCTGCTGAGGAAGTACGAC
AACGGGTGGGAGATGTCCACGGCGGCGGCGGCCACGGGAGGCGGCGGCGCCGTGGCGCTG
CGGTGGAAAGGGCAGCCGGTGTCCTTCTGCTCGCTGTGGCGGCCGGCGTAG
>TaGRAS58 TraesCS2D01G534700
ATGTGCCCTTTCCCCCGCCTCGCCGGGACCGCAGCGAACTATGCCATCATCGACGCTGTG
CAGAGCGAGAGGAATGCCGTGCTCCACGTCGTCGATCTCGGAGGCGCTGACCCCGGCCAG
TGGCTTCTGCTCCTCCGCTTCTTTGCCAACCGCCCTGGGGCGAGCACACACCACCAAATC
CTCCGTCTGACCATTGTCAACGAGGAGGACGAGTTCCTGTCCAGCACCGCTGCGCTCCTC
GCCTTGGAAGCCGAGCACCTGCACGTCGGCTTCCAGTTCCACCCGGTGAAACTCCATATC
GATCAGCTGCTCAGCATCGAGCCCCTCGATGTCAGGAGCGGCGAAGCACTGGTTGTCGTC
TCCACCTTACAGCTCCACCGTCTGCTCGCCGACGAGTTTGCAGAAGCGGCTACTCGTCCT
CACGACAGGAAAGGAAAAAGGCAGGCGCATGCTACCATGACGAGGGCTGACGCGCTCCTC
CGGAACCTAGCTGAGCTATCGCCGAAGCTTATGGTAGTGACGGAGCAGGAGGCCAACCAC
AACGGCATGGAGTTTAAGGACCGGTTCGGGAACGCGCTCAAGTACTACGGGGCTCTGTTC
GACGCCCTGGAGGAGAGCGTACCTGCGCGCGGGTCGGCACTGGAGCGGGCAGAAGTGGAA
CGGTGCTTGCTCCTGCCAGAGATCAGGGATATCGTTGCCTGTGATGGCGCGCAGCGCCGG
GAGCGCCACGAGCAGATGGTGCACTGGGCGGCGCGGATGGAAGCCGCAGGATTCGTGCCA
GCGACAATGAGCCCCGGCACCGTGGCGCAAACGGCGATCCTAGCACGTATGCTGGCCGGC
GATAGCAGGGCGTACAGGGTTTGCGGTGAGAATGATGGCCGATGCATCTTCATCTACCGG
GGCGACGTTCCGATGTTCTCCGTCTCGACCTGGCGCACGGTGTGA
>TaGRAS78 TraesCS3D01G067700
ATGGGCACCAGTGACAAGCCCAGCTCGGCTGATTTTCACGGCACCATGGCAAACACGGCT
TGCGACGGCGCCTATTGTTCTCAGGACTTCATCGAGTCAAGTACCGCCAAGTACAATGAT
TCGGAGTTTATTTTGCATCCACCAACTCCTATGAGTAACTATCCTGCACCATCAATTGCT
TCCAACAAGATTGGTTCCCAATTCTGCAATGTCAGCTGTGATGACACATCAGCTGGTTGG
CGCCAAACCAGTGTGGCGGAGCACCCAAGGACCGACTCTGATGTAACTCTCAGCTACATA
GAACAGATGTTGATGCAGGACATTGATGACAAGGTCAGAGCACCTCATGGTGAGACTGCC
ATTAGAAGCATGGAGGAGCCCTTCTATGAACTTCTTGGACAAAAGTATCCAGTTTTGCCT
GACTTACTACCACTTTGTGGATGTGGTCACCTAGAGAACCTAAATGGCAATGTCAGCAGG
CTTAACGGAAAATTAAGCTGCAATTGCTCTGTATATATCAGCTCAGATGATTATCACCCC
AATGAAAACTCACAAGGATCCCAGGCTCCATGGACTTTATCCGCAATTGTTGGAGAGGCA
AAACAATTCCCTCTGGGTGCTGAAAGAATGGAACTTGGTTTGAACATCAATGGCCTTTCC
ATTGCCAAAAAGCCTAGCCGGGATTATCATTCACCTCATATGCATGACAGAGACGCAATG
AAGAATGGATCATTTGAAGTTCGAGGTCGAAAAGTTTATCCGGGTATAGAAGAGCTTGAT
TTGTTAGAAGGAAGGAGAAACAAGCAGATTGCTATTTTCTCCGACGAGCCGACGCGAAAT
GAGGCGTTCGACAAGGTTTTACTTTGCTCTGAGCAGAAGCCCATAGATGAAGGTACTATT
TCGCAACGAACCATGTCAGATACATCCACCAAGTATGCACAAAAAGACCAAGGAAGAAAG
CCAGCTAGGCAAAAGACGAGAGGTAAAACACGAAAGAAGAAAGAGGTAGTGGATCTCAGA
ACTCTCCTTATCCATTGCGCACAAGCAGTATCTGTGAACAACCATAGCTTAGCAAGTGAC
ATACTTAAAACCATAAGACAACATTCTTCACCAAGTGGGGATGATACCCAGAGGCTAGCG
TTTTACCTAGCAGATTGCCTAGAGACAAGATTGTCTGGAACTGGGAGTCAGATAAACCGG
AACTTCATCGCTACACCAAGGAATGCAGCATATATTCTAAAGCTATTCCATCTTTGTTTC
ACAGTATCTCATTACTTGAGATCATCATATTATTTCTCAAACAAAACCATCCTTGATGTC
TCAAAGGGAAAATCACAAGTGCACATTATTGATTTTGGCATTTGCTTTGGTTTTCAATGG
CCATCATTACTGAAACAATTTGCAGATAGAGAAGGTGGGCCGCCTAAGCTTCGGATTACA
GGTATAGAACTGCCCATGCCAGGTTTCCGGCCAGATGGAAGGAAGAACAACACACAACTG
CGATTAGTTGAATATGCCGGCATGTTCAAAGTACCTCTTGAATACCGGCAGATCTCATCA
AAGTGGGAATCCATTTCCATTGAAGATTTGAACATTAACAAAGGTGAAGTGCTCGTAGTC
AATTGCATAAATCGAATGAAGAATATTGCTGATGAGACAATATCCATCAACAGCGCCAGG
AACAGAGTGCTCCATACCATCAAGATGATGAAGCCGAAAGTTTTCATACATGGAGTTGTT
AACGGATCTTACAACACCCCTTTCTTTTTATCACGTTTTAAAGAAGTCATGTACCACTAT
GCTTCACTGTTTGATATGCTTGATAAAACGACTCCACGAGATAATGAGACAAGATTAATC
CTGGAGAGTGATATATATAAATATGAAATGCTCAATGTCATTGCATGTGAAGGATCGGAA
AGAATTGAGAGGCCTGAGAGTTACAAGAAATGGAAGGTACGAAGCCTCAGGGCCAGGTTT
GAGCAGCTTCCACTGAATCCAACCATTGTTAAAGGAGTACAACATATTGTGAGACAGATT
TATCACAAAGACCTTTTTGTCGACGAAGAAGACCAGTTCCTAGTGTTGGGATGGAAGGGA
AGGATAGTCTATGCATTATCCACATGGAAGCCAAGTGAGTCTAACAATGAAAGCACTGAT
GATATTTGA
>TaGRAS79 TraesCS3D01G067800
ATGGGTAGTAGTGACAAGCACAGCTCGGCTGATTTTCACAGCATCATGGCAAACACGGCT
GGCTGCGGCGCCCCCATCGAGTCAAGCACCGCCGAGTACAATGATTCAGAGTTTGTTTTG
CATCCACCAACCCCTATGAGCTACTCTCCTGCAGTGTCAATTGTTTCCAACAAGATTGGT
CCCCAATTCCACAATGTCAGCTGTGATGACACATCAGCTGGTTGGCGCCTAATCAGTGCG
GCAGAGCACCCAAAGACCGACTCTGATGTAACTCTCAGCTACATAGAACATATGTTGATG
CAGGAAACCGATGACAAGGTGAGAGCACCTCATGGCGAGACTGCCATCAGAACCGTGGAG
GAGCCCTTCTATGAACTTCTTGGACAAAAGTATCCAGTTTTGCCTGACATATTATCACCT
TGTGGCTGTGATCGCCTCAAGAACCTAAATGGCAATGTCAGCAGGCTTAATGGAAAGTTA
TGCAGCAATTGCTCTTTATATATCAGCTCAGATGATTATCACCCCAATGAAAACTCACAA
GCATCTCAGGCTCCATGGACTTTATCCGCCATTGTTGGAGAGGCAAACAAAATCCCTCTG
GGTGCCGAAAGAATGGAAATTGGTTTGAACATCAATGGCCTGTCCATTGCAGAAAAACCT
AGCCGAGATAATCATTCACCTCATATGAATGAGAAAGAAACAATCAAGGATGCATCATCT
GAAGTTCGAGGCCGAAAAGTTTTCCCAGATAAAGAAGATCTTGATTTGTTAGAAGGAAGG
AGAAGCAAGCAGACTGCTATTTTTTCTGATGAGCCGATCCGAAATGAGGCATTCGACAAG
GTTCTACTTTGCTGTGAGCATCAACTCGTCGTAGATGAAGGTATTATTCTGCAGCAAACC
ATGGCGAATACATCCACCAAGTATGCACTGAAAGACCAAGGGAAAAAATTGGCTACACAA
ACTACCAGAGGAATAACACGGAGGAAGAAAGAGGTGGTGGATCTCAGAACTCTCCTTATC
CATTGTGCAGAAGCAGTATCTGTGAACAACCATAGCTTAGCAAGTGACATACTTAAAACC
ATAAGACAACATTCTTCACCAAGTGGGGATGATACCCAAAGGCTAGCGTTTTACCTAGCA
GAATGCCTGGAGATAAGATTGTCTGGAAATGGGAGTCAGATAAACCAGAACTTCATTGCT
ACACCAAGGAATGCAGCATATATTCTAAAGCTATTCCATCTTGGTTTGAAAGTATCTCCT
TACCTGAGATCATCATATTACTTCTCGAACAAAACTATCATTGATGTCTCAAAGGGAAAG
CCAAAAGTGCACATTATCGATTTTGGCATTTGCTTTGGTTTTCAATGGCCATCATTATTG
AAACAGTTTGCAGATAGAGAAGGTGGTCCGCCTAACCTTCGGATTACAGGCATAGAGCTA
CCAACGCCAGGTTTCCGGCCAGATGAAATCAATAACAACACACGGCTACGATTAATTGAA
TATGCTGACATGTTCAAAGTACCTTTTGAATACCGGCAGATCTCATCAAAATGGGAATCC
ATCACCATCAAAGATTTGAACATTGACAAAGATGAATTGCTCGTAGTCAACTGCATACAC
CGAATGAAGAATCTTGGTGATGAGACAACATCCATCAATAGCGCCAGGAATAGGGTGCTC
AATAACATAAGGATGATGAAGCCAAACATCTTCATCCATGGAGTTGTTAATGGATCTTAC
AACACCCCCTTCTTTTTATCACGGTTTAAAGAAGTCATGTACCGCTATACTTCACTGTTT
GATATGATTGACAAAACTACTCCACGAGATAACGAGACAAGAATGATCCTAGAGAGGGAT
ATATATAAATATGAAATTCTCAATGCCATTGCATGTGAAGGATCGGAAAGGATTGAGAGG
CCCGAGAGTTACAAGATATGGAAGGTAAGAGGCCTCAGGGCCAGGTTTGAGCAGCTTCCA
CTGAATCCAACCATTGTTGATGGAATACAGCATATTGTGAGACAGATTTAG
>TaGRAS80 TraesCS3D01G067900
ATGGCAAACACGGCTGGCTGTGACGCCTATTGTAATCAGGAGTTCATCAAGTCAAGTACT
GCCAAGGTTGGTCACGTTTCATGGGGCACATCCTCTTCTTATAAGGTCTACAGTCCCCAA
CTGTTCAGTGTCAGCTGCGATGAAACATCAGCTGGTTGGCGCCTAATCAGTGTGGCAGAG
CACCCAAAAACTGACTCTGATGTAACTCTCAGCCACATAGAACAGATGTTGATGCAGGAC
ACCGATGACAAGGTCAGAGCACCTCATGGAGAGACTGCCATTAGAACTATGGAGGAGCCC
TTCTATGAACTTCTTGGACAGAAGTACCCTGTTTTGCCTGGCTTGCTACCACTTTGCGGC
TGTGATCGCCTCAATATTCTTGAAAATGGCAGTGTCAGTAGGCTTAATAATGGACAGTTA
TGCAATAATTGCTCTGTAAAATTCAGCTCAGATAATTATCACTCCAACGGCAGCTCACAA
GCTTCTCAGGCTCCATGGACTTTATCCGCCATTGTTGGAGAGGCAATACAATTCCCTCTG
GGTGTTGAAAAAATGGGAATTGGTTTGAACATCAATGGCCTTTCCATTAGCCCAGAGAGT
CATTCACCACATATGAATGATAAGGACACAATCAAGCATGCACCATTTCATGATCGAAGC
CGAAAAGTTTTTCCGGGTATAGAAGAGCTTGATTTGTTAGAAGGAAGGAGAAACAAGCAG
ATTGCTATTTTCTCCGATGAGCCAGTCCGAAATGAGGCGTTCGACAAGGTTCTGCTTTGC
TCTGAGAATAAGCCCGTGGATGAAGATATTATTTTGCAGCGAGCCATGGCAGATATATCC
ACCAAGTATGCACAGAAAGAACAAGGAAGAAAACCAGCTAGGCGAACGAAGAGAGGTAAA
ACACGAAAGAAGAAAGAGGTGGTGGATCTCAGAAGTCTCCTTATCCATTGCGCAGAAGCA
GTGTCTGTGAACAACCGTAGCTTAGCAAGTGACATACTTAAAAGCATAAGACAACATTGT
TCACCAAGTGGGGATGATACCCAGAGGCTAGCCTTTTACCTTGCAGATTGCCTGGAGATA
AGATTGTCTGGAAGCGGGAGTCAGATAAATCAGAAGGTCATCACTACACCAACGAATGCA
GCACATATTCTGAAGCTATGCCATCTGTGTTTCACCGTTTGTCCTTATTTGAGGTCATCA
TATTATCTCTCAAACAAGACAATCCTTGATGTCTCAAAGGGAAAACCAAGAGTGCACATT
ATTGATTTTGGCATTTTCTATGGTTTTCAGTGGCCATCATTACTGAAACAATTTGCAGAT
AGAGAAGGTGGGCCGCCTAAGCTTCGGATTACAGGTATAGAGCTGCCCACGCCAGGTTTC
CGGCCAGATGAAATGAATAAGAACACACGGCTACGATTAACTGAATATGCCGACATGTTC
CACGTACCTCTCGAATACCGACAGATTTCATCAAAATGGGAATCCATCTCCATCGAAGAA
TTGAACATTGACAAAGATGAAGTGCTCGTAGTCAATTGCATACTCCGAATGAAGAATGTT
GGTGATGAGACAATAACCATCGATAGCGCCAGGAATAGGGTGCTCAATACCATAAGGATG
ATGAAGCCGAACGTTTTCATACACGGAGTTGTTAACGGATCTTACAACACCCCCTTCTTT
CTATCACGTTTTAAGGAAGTCATGTACCACTACACTTCAATGTTTGATATGCTTGACAAA
ACTACTCCACGAGATAACGAGACAAGAATGATCCTAGAGAGGGATATATATAAATATGCA
ATTCTTAATGCCATTGCATGTGAAGGATCAGAAAGGATTGAGAGGCCAGAGAGTTACAAG
AAATGGAATGTAAGAAGCGTCAGGGCCAGGTTTGAGCAGCTCCCACTGAATCCAACCATT
GTTAAAGGCATACAATCTATGGTGAGACAGATTTATCACAAAGATTTCTTCGTCGACGAA
GAAGACCAATGCCTAGTGTTGGGATGGAAGGGAAGGATACTCTACGCATTATCCACATGG
AAGCCAAGCGAGTGCAAGGACGAAGACGATTAA
>TaGRAS81 TraesCS3D01G220100
ATGGCAATGGGCACGTTCCCCTTCCAGTGGCCCATGGAACCCCCGCCCGCGCCGCCCTCC
GGCCTCGGCGGCAGCCTGTTGCCCTCTCTGCTCCCGCCTCCGCCCGCGCCGGTGCCCGAC
GACGGCGCGGCGTACTACGCGGCGGCGGACATGCAGGCCTCCTCTATGCCCGAGCTGGCA
CCGCCATTCCCGTCACGGGACGCGGTCGCCGCCGAGCTGGCCATGCGGCGCGCGGCGGAG
GAGGTCGCCGGCATCCGCTTGGTCCACCTCCTCATGAGCTGCGCGGGCGCCGTCGAGGCA
GGCGACCACGTGCTCGCGGCCGCGCACCTGGCCGACGCCAACGCCTCGCTCGCGGCCGTC
TCCATCGCCTCCGGCATCGGCCGCGTCGCCGTTCACTTCACAGACGCGCTCTCCAGGCGG
CTGTTCCGGTCGCCTGCCACTCCCCCGGCCACCGATGCCGAGCACGCCTTCCTCTACCAC
CACTTCTACGAGGCGTGCCCCTACCTCAAGTTCGCGCATTTCACGGCCAACCAGGCTATC
TTGGAGGCCTTCCATGGCTGCGACAGCGTTCACGTCATCGACTTCAGCCTGATGCAGGGC
CTCCAGTGGCCCGCTTTGATTCAGGCCCTCGCTCTCCGCCCCGGCGGCCCGCCGTTCCTC
CGGATCACCGGCATTGGCCCGCCCTCCCCACCAGGCCGCGACGAGCTCCGGGATGTCGGT
CTCCGCCTCGCCGACCTCGCACGCTCCGTCCGCGTCCGATTCTCCTTCCGCGGGGTCGCC
GCCAACAGCCTCGACGAGGTCCACCCGTGGATGCTCCAGATCGCGCCCGGCGAGGCCGTG
GCGGTCAACTCCGTGCTCCAGCTCCACCGCCTCCTCGCCGACTCAGCCGATCAGGCGCCC
ATCGATGCCGTTCTTGACTGTGTCGCCTCGTTGCAGCCCAAGATCTTCACGGTCGTGGAG
CAAGAGGCGGACCACAACAAACCGGGGTTCCTCGACAGGTTCACCGAGGCGCTCTTCTAC
TACTCGGCAGTGTTCGATTCTCTTGACGCGGCGAGCGCAAACGGCACGGGCAACGCGATG
GCCGAGGCGTATCTCCAGCGGGAGATCTGCGACATCGTGTGCAACGAGGGCACCGCCCGC
ATGGAGCGACACGAGCCGCTGTCGCAGTGGAGGGACAGGCTGGGGCGCGCGGGGCTGAGC
GCCGTGCCGCTGGGGGCGAGCGCGCTCCGGCAAGCCAGGATGCTGCTCGGGCTGTTCTCC
GGCGAGGGACACTCCGTGGAGGAGGCCGAGGGGTGCCTGACGCTCGGGTGGCACGGGCGG
CCGCTGTTCTCGGCGTCGGCGTGGCGGGCGGCCGCCGTCGGCTGCGACGCCGACGGCGAA
GATAACCACACCAGTAACAACAGCAATTTTAGCGGCAGTAGTGGCGGTGGTAGTGACAGT
AATAACAGCAGCAGCAGCAACGGTCTTATGGCACTTGGCACGACAACTTCTCAACTGTCT
ACTACAAAAGTTTTGCCTGGCTCCGACGAGGGAAGGGCAATGACGGTGGTGCGCATTTGG
CTCGCTTCAGTGCTTCTAGTCATCGTTAGGTGGACTATGGGGATTTGGATGTAA
>TaGRAS82 TraesCS3D01G354100
ATGCTCTGCGGCGGCGGCGTGTCGATGGTCATGGACGCCGCGCTGCACGACTGGTGCGGG
CCGCTGCCCGGCGGATCCAAGCTGCCAATCTACCCCCAAATCCCCGACGGGTTCACCGCG
GAGGAGCTCGAGTCGCTGCTGCTCTTCCCGTCCGACGGCGCCGACGCGGGCGCCTACCTG
AATGCCGCCGCGGCGCCGGCCCTGCTCCCGCCCCCGCCCGCCTCCGCCGGCAGCGCGTCG
CCGCCGCCGCCGAGAGACGCCTCGGCCCATTCGCCGTCTGCTGCTGCTGCGGCGGCGGGC
CAGGCGCATCCGCAGCCGGACGACTCGGAGGTGTTCTCGGACATCGTGCTGGGCTACATC
AACCGCATGCTCATGGCCGAGGACATCGACGAGAAGTTCGACCACTACCCGGCCCACCCG
GCGCTGCTCGCCGCCGAGAAGCCCTTCCTCGAGATCCTCGCCGACCAGCCGCCCTGCTCC
GGCGGCAGCACGGTCGAGAGCCCCGACGGCAGCAGCGTCACCACCAGCTCCTTCAACAGC
CACGGCTCTTGCAACTGCGCCGCGCCTTCCGGTGGTGGCCTCGGCGCCATGCAGGCGCCG
CCTGCTCTCGAGTTCCCCAGCGCGGAGTTCCTGCAGCCGCCGCAGTTCTACCAGGATCTG
AGCCCCGAGAGCTGCGTGGTGGAAGCAGGCGGCGCGTGGCCGTACGATGCCATGGAATTC
AACCCTCTTCCTGACGCGCTGCTCTCGCAGTCGTCGTCCTTCGCGTCTTCAAATGGCAGC
AGCGTTGCATTTTCAGAGGGCTTCGAGCCGTGGCTCAGCACGGCGGCTGCTGTGCCTTCT
GATGCTGGTTTGAGCGATCTTGTTCTGCAGAGCCAGCAAGCAGTGCAGTTCAGCCGAGGA
TTTGAAGAGGGAAGCAGATTTCTGCCTCAAGAGAGCAAGCTTGTGATTGACATCGACAGC
TTACCGTCAGTTCGGGTTAAAGAAGATAAGAAGGTTGTGGAGGTCAAGAGAGAGAAGGCT
GATTCTGAAGTAGCAATTCACCGAGGAAAGAAGCATTTCTATGGTGACGACCTGGATGCA
GATGAAGTGAGATGCTGCAAGCATTCAGCACCTGTGGTCGACGCGGATCACCTTGTGCGG
GAGATGATGGACAAGGTCTTGCTATGCAACGGCGAGACATGCTCTAGAGGTGTCAAGGAA
CTGCGTGAGGCCCTACAGCACGATGTGGCAGCTCATTCAGGTGGTGCCCATGGCAAAGGG
TCTGGCCATGGTAAGGGCCGTGGCAAGAAACAAGTCAAACAGCCCAAGAAGGAGGTGGTC
GACTTGGAGACTCTCCTCATTCATTGTGCTCAGTCTGTGTCCATTGATGACCGGCGGAGT
GCAACTGATCTCCTCAAGCAGATCAGGCAGCATGCATCTGCCAATGGTGATGGTGACCAG
CGTTTGGCGCACTGCTTTGCCAATGGCCTTGAGGCGAGGCTTGCTGGTAATGGAAGTCAG
ATTTACAAGTTACACACCATATCACGGTTTGCATGCGCTGATATTCTGAAAGCCTACCAA
CTGTACCTAGCAGCTTGCCCATTCAAGAAGATCTCTCATTACTTTGCCAATCAAACCATT
ATGAATGCTGTGGAGAAAGCCAAGAAAGTTCACATTGTCGACTTCGGCGTATACTATGGC
TTTCAGTGGCCATGTCTCATTCAACGGCTAAGTAAAAGGCCTGGAGGCCCCCCAGAACTT
CGGATCACAGCAATAGACACACCTCAGCCTGGTTTTCGCCCAGCAGAGCGCATCGAGGAG
ATTGGAAGATATCTAAGTGATTATGCTCAGACCTTCAAAGTTCCTTTCAAATACCATGGC
ATCGCATCTCAATTTGAGGCTGTTCAGGTAGAGGATCTCCACATTGAGAAGGACGAGATT
CTGATTGTCAACAGCATGTTCAGGTTCAAGACTCTGATGGATGAGAGCGTGGTAGCTGAG
AGTCCAAGGAACATGGTATTGAACACAATAAGGAAGATGAAGCCACATGTGTTCATTCAT
GGGGTCACTAATGGATCCTATAATGCACCATTCTTCGTCTCACGCTTCCGGGAGGCATTG
TTCCAGTTCTCTGCTCACTTTGACATGTTGGAGGCTAACATTCCCAGGGATAATGAGGAG
AGGCTGCTCATTGAGTCGACTATTTTCAGTCGGGAGGCAATTAATGTAATATCTTGTGAG
GGAATGGAGAGGATGGAGAGGCCAGAGACCTACAAGCAGTGGCAGGTGCGGAATCAGAGG
GCTGGGTTCAAGCAGCTCCCGCTGGACCCGGAAATCATGAAGCGTGCACGGGAGAAGGTG
AAGTGCTACCACAAGAATTTCATCATCGACGAGGACAACAGGTGGTTACTACAAGGATGG
AAGGGGCGTATCCTGTACGCGCTCTCAACATGGAAGGCGAATCCCCAATCTTCCTAG
>TaGRAS83 TraesCS3D01G385400
ATGGTGGGCATGGCAACCAACCCCTTCCCTACTTCATGGCAAACACAGGAAGGTGCTTCA
ATTTGCACTAATCAAGAACTAGACTACGAGCATCCTCACTACCTCGGCATTGAGGAGGTA
GCGCTCGACGGCGTCGAGCTGGAGCTCGGCCCCCGGGCTCCCAAGGCGACCAAGGTCGAC
TACCTCAGCTCGCCGTACAACGCCTCATGGCCGCCTGCGCAGGCCGACTTCGAGTCGTCG
CGCGTCAGGAAGACGAAGCAGTTCCGCGACGTCCTTGAGACCTGCAAGCAGAAGGTGGAG
GCCATGGAGGCTTTGGAGCACTCGCCGCCTGTGTCCGGTGGTGGGTTCGAGGAACAAGCA
GGTGAGGCTGTGGTCGCTGTGGGAGATGTCGGGGGTGGTGGCGGTGGCAGCGGGGCTGAC
GGCATGCGGCTCGTGCAGCTTCTTGTTGCATGCGCCGAGGCGGTGGCGTGCCGCGACCGC
GCACAGGCTGCGGCGCTGCTGCGCGAGCTCCAGGTCGGCGCGCCCGTGCACGGCACGGCG
TTCCAGCGCGTCGCGTCGTGCTTCGTGCAGGGCCTGGCGGACCGGCTGGCCCTGGCGCAC
CCACCGGCGCTGGGCCCGGCGAGCATGGCGTTCAGCGTCCCGCGCTCGTCATGCCTTGAC
GGAGCGCGCGGCGAGGCGCTCGCCGTGGCGTACGAGCTGTGCCCGTACCTGCGCTTCGCG
CACTTCGTGGCGAACGCGTCCATCCTGGAAGCCTTCGATGGAGAGAGCAACGTCCACGTG
GTTGACCTCGGCATGACAATGGGCCTGAACCGCGGCCACCAGTGGCGCGCCCTGCTAGAC
GGCCTTGCCACGCGGGCCGGCGGCAAGCCGGCACGCGTGCGCGTCACCGGCGCCGGCGCC
GGCTTGGACACCATGAGGGCCGTCGGGCGCGAGATCGAGGCGTACGCGGAGGAGCTCGGG
ATGTGCCTTGAGTTCAGGGCCGTCGACCGCACCCTGGAGAGCCTCCACGTCGACGACCTC
TGCATCGATGCCCACGAGGCCGTGGCCATCAACAGCGTCCTGGAGCTGCACTGCGTGGTG
AAGGAGAGCCGCGGCGCGCTCAACTCGGTGCTGCAGACCATCCGAAAGCTCTCGCCGAAG
GCGTTCGTGCTCGTGGAGCAGGACGCCGGCCACAACGGGCCATTCTTCCTCGGGCGGTTC
ATGGAGGCGCTCCACTACTACGCCGCCTTGTTCGATGCGCTGGACGCGGCTCTCCCGCGC
TACGACGCCCGCCGCGCGCGCGTGGAGCAGTTCCACTATGGCGCCGAGATCCGCAACGTG
GTCGGGTGCGAGGGCGCGGCGCGCGTGGAGCGGCACGAGCGCGCGGACCAGTGGCGGCGC
CGCATGAGCCGCGCGGGCTTCCAGTCCATGCCGATCAAGATGGCGGCCAAGGCGCGGGAG
TGGCTGGAGGAGAACGCCGGCGGCAGCGGGTACACGGTGGCCGAGGAGAAGGGGTGCCTC
GTGCTTGGATGGAAGGGCAAGCCCGTCATCGCCGCCTCGTGCTGGAAATGCTAG
>TaGRAS84 TraesCS3D01G385500
ATGCCGATGTTGCCCAGCTCCTTCACCACCTCCTCCTCATGGCAATCACACCAAGATGCC
TCCTCGATTTGCACTAACCAAGAACTGGACTACGACCATCCTTACTACTTCGGCATTGAG
GAGGTGGCCGTGGACGCCGACGAACTGGAGCTCGGCCTCCGGGCTCACAAGGCGACCAGG
GTCGACTACCTCAGCTCGCCGTACCAGGCGTCTTGGCCATCGGCGCAGGCAGACCTCGAG
TCCTCGCGCGTCAGGAAGACGAAGCAGTTCCGGGACGTTCTTGAGACGTGCAAGCAGAAG
GTGGAGGCCATGGAGGCCATGGAACGGTCGTCATCGCCGGTCGGCAGTGGCGGGTTCGAG
GAACAAGGTGAGGCGGTGGTTGCCGTGGACGACGTCCGGGGCGGCGGTGGTGGCAGCGGA
GCTGATGGCATGCGGCTCGTGCAGCTGCTGGTCGCCTGCGCCGAGGCGGTGGCGTGCCGC
GACCGCGCGCAGGCGGCTGCGCTGCTGCGTGAGCTGCAGGTCGGCGCGCCCGTGCACGGC
ACGGCGTTCCAGCGCGTCGCGTCGTGCTTCGTGCAGGGCCTGGCGGACCGGCTGGCCCTG
GCGCACCCGCCGGCCCTCGGACCAGCGAGCATGGCGTTCTGCCTCCCGCGGTCGTCGTGC
CTCGATGGAGCGCGCGGCGAGGCGCTCGCCGTGGCGTACGAGCTGTGCCCGTACCTGCGC
TTCGCGCACTTCGTGGCGAACACGTCCATCCTGGAAGCCTTCGAGGGAGAGAGCAACGTC
CACGTGGTGGACCTCGGCATGACGATGGGCCTGAACCGCGGCCACCAGTGGCGCGCCCTG
CTCGACAGCCTCGCCACACGGGCCTGCGGCAAGCCGGCGCGCGTGCGCGTCACCGGTGTC
GGCGCCCGCGTAGACACCATGAGGGCCGTCGGGCGCGAGCTCGAGGCGTACGCGAATGAG
CTCGGGATAACCCTCGAGTTCATGGCCGTCGACCGCACCCTGGAGAGCCTCCACGTGGAC
GACCTCGGCGTGGAGGCCGACGAGGCCGTGGCCATCAACAGCGTCCTGGAGCTGCACTGC
GTGGTGAAGGAGAGCCGCGGAGCGCTCAACTCCGTCCTGCAGACCATCCGCAAGCTCTCG
CCGAAGGCGTTCGTGCTCGTGGAGCAGGACGCCGGCCACAACGGGCCCTTCTTCCTGGGG
CGGTTCATGGAGGCGCTCCACTACTACGCCGCGCTGTTCGACGCCCTCGACGCGGCGCTC
CCGCGCTACGACGCCCGGCGCGCGCGCGTCGAGCAGTTCCACTTCGGCGCCGAGATCCGC
AACGTGGTCGGGTGCGAGGGCGCGGCGCGCGTGGAGCGGCACGAGCGCGCGGACCAGTGG
CGGCGCCGCATGAGCCGTGCGGGCTTCCAGTCCATGCCCTTCAAGATGGCGGCCAAGGCG
CGGGAGTGGCTGGAGGAGAACGCCGGCGGCAGCGGATACACCGTGGCCGAGGAGAAGGGA
TGCCTCGTGCTTGGATGGAAGGGAAAGCCAGTCATCGCCGCCTCGTGCTGGAAATGCTAG
>TaGRAS85 TraesCS3D01G403100
ATGTCTTTTGTCGGGCGAGTAGACCCGTCAACGACATACGCGGATAATATTTATGTGCAT
AAATTTGGCGCACCCAACTCAAACTTTGCTGCAAGAAGATTTGGCTCTGATACGCAGTTG
TTCCGTTATGGCCCTGAACCATTCAATTCCGAGGACTATGGACATATGGGTTTCCCTGAA
GCACCATCTGCTGCATTCCAGAACTCCTTCTACAATCAGCAGGCCTCACTAACGCCCTGC
TCCGATGCGGAAAAAGACTCACCGGTGTTCTCCAATGTGTCTCAACAGAACTCCCAGTCT
ATATCAGATAATCAGAGTTCTGGACTTGAAGTAGAGTTCGATGATGAGATCAGGCTGAAG
CTTCAAGAGCTGGAGCATGCTTTACTTGATGATGGAGATGACATCTTGTTCGAAATTTCC
CAGGCGGGTTGCATCAGTGATGAATGGGCCGATCCCATGAAGGATGTCTTGCTTGCAACT
TCTCCGAAAGAATCGGAATCAAGCATTAGTTGTGCAGGTAGCAACAGCGGAGAAGCACGG
ACCCCAAAGCAGTTGCTCTTTGACTGTGCCACGGCATTAGCTGAATATAACGTAGATGAA
GCACAGGCAATCATAACGGACCTCCGGCAGATGGTCTCAATCCAAGGGGACCCTTCTCAC
AGGATTGCAGCTTATCTGGTGGAGGGCCTTGCTGCAAGAATAGTAGCTTCAGGGACGGGC
ATCTACAAGGCATTGACATGCAAGGACCCTCCAACCCTGTATCAGCTGTCAGCAATGCAA
ATCCTCTTTGAGATCTGCCCATGCTATCGATTTGGTTTCATGGCTGCTAATTATGCCATA
CTTGAAGCCTGCAAAGGCGAAGAAAGGATGCATATTATAGACTTTGACATCAATCAAGGC
AGCCAGTATATTACACTGATGCAGTTTATGAAAGATGATGCAAACAAGCCACGCCATTTG
AGAATAACTGGTGTGGATGATCACGAGACAGTACAGAGGACTGTTGGAGGTCTGAAGGTC
ATTGGGCAACGCCTGGAGAAGCTTGCGGAGGACTGCGGAATATCTTTTGAGTTCAGGGCA
GTGGGTGCCGACATCGGGGATGTTACACCTGCAATGCTAGATTGCCGTCCCGGGGAAGCA
CTAGTTGTGAATTTTGCATTCCAGCTGCACCACCTTCCTGATGAAAGTGTTTCGATCATG
AACGAACGGGATCAGCTCCTTCGTATGGTGAAGGGCCTTCAACCAAAGCTTGTGACCCTG
GTTGAGCAGGATGCCAATACCAATACTGCTCCATTTCAGACAAGGTTCCGTGAGGTCTAT
GACTACTACTCCGCTCTTTTCGATTCACTGGACGCAACACTTCCAAGGGAAAGTCCGGAC
AGAATGAATGTGGAGAGGCAGTGCCTTGCTAGAGAAATTGTTAACATCTTGGCTTGCGAA
GGCCCTGATCGCGTGGAGAGGTACGAAGTTGCTGGGAAATGGAGGGCGAGAATGACGATG
GCTGGATTCGCACCGTGCCCATTTAGCAGCAACGTCATCGGAGGAATAAGATCGCTGCTG
AGCTCGTACTGCGACAGGTACAAGTTCGAGGAGGACCATGGGGGACTTCACTTCGGCTGG
GGAGAGAAAACGCTCATCGTCGCCTCCGCGTGGCAATAG
>TaGRAS86 TraesCS3D01G482600
ATGGTCCACCAGGACGAAGGCTCCTCCTCGTCGGTCACCTCCTCCCCGCTGCACAACTTC
TCCAACATGCCGCTCCACCCGCACCCTGGCGCGAACGGCGCCGGCGCAGGCGCCACGCCG
CCCTGGATGCTCCGGGAGCTCCGCTCCGACGAGCGCGGCCTCTGCCTCATCCACCTCCTG
CTCAACTGCGCCGCCGCGGCCTCGGCCGGCCGGCTCGACGCCGCCAACGCCGCGCTCGAG
CACATCGCCACGCTCGCGGCGCCCGACGGGGACGCCATGCAGCGCGTCGCCGCGGCCTTC
GCGGAGGCGCTGGCCCGGCGCGCGCTCCGTGCGTGGCCCGGGCTGTGCCGCGCGCTGCTC
CTGCCCCGCGCGGGCCCCACGCCCGCCGAGGTCGCCGTCGCGCGCCGACACTTCTTGGAC
CTCTGCCCCTTCCTCCGCCTCGCCGGCGCGGCGGCCAACCAGGCGATCCTCGAGGCCATG
GAGTCGGAGAAGATCGTGCACGTCATCGACCTCGGCGGCGCCGACGCCACGCAGTGGCTC
GAGCTGCTCCACCTCCTCGCCGCGCGCCCCGAGGGCCCGCCGCACTTCCGCCTCACCGCC
GTGCACGAGCACAAGGACCTGCTCTCGCAGACGGCCATGGCGCTCACCAAGGAGGCGGAG
CGGCTGGACGTGCCGTTCCAGTTCAACCCCGTGGTGTCCCGCCTGGACGCGCTGGACGTT
GAGTCCCTCCGCGTGAAGACCGGCGAGGCGCTGGCCATCAGCTCCAGCCTGCAGCTCCAC
CGCCTGCTCGCCACCGACGACGACTCCATCCCCGCCGCAGCCGCGGCCGCCGACAAGGAC
CGGCGCAGGAAGAGCAGCCCGGACTCGTCGGGGCTGCTGTCCCCGTCGACCTCCCGGGCC
GACGCGTTCCTGGGGGCGCTGTGGGGGCTGTCGCCGAAGGTGATGGTGGTGGCGGAGCAG
GAGGCGAGCCACAACACGCCGGGGCTGACGGAGCGGTTCGTGGAGGCGCTCAACTACTAC
GCGGCGCTGTTCGACTGCCTGGAGGTGGGCGCGGCGCGCGGGTCGGTGGAGCGCGCGCGC
GTCGAGCGGTGGCTCCTGGGCGAGGAGATCAAGAACATCGTGGCCTGCGACGGCGCGGAG
CGCCGCGAGCGGCACGAGCGGCTGGACCGGTGGGCGGCGCGCATGGAGGGCGCCGGCTTC
GGGCGCGTGCCGCTGAGCTACTACGCGCTGCTGCAGGCCCGGCGGGCGGCGCAGGGGCTC
GGGTGCGACGGCTTCAAGGTCCGCGAGGAGAAGGGCACCTTCTTCCTCTGCTGGCAGGAC
CGCGCCCTCTTCTCCGTCTCCGCATGGCGCGGCCGCCGCTTCGACTGA
>TaGRAS123 TraesCS4D01G040400
ATGAAGCGGGAGTACCAGGACGCCGGAGGGAGCGGCGGCGGCGGTGGCGGCATGGGCTCG
TCCGAGGACAAGATGATGGTGTCGGCGGCGGCGGGGGAGGGGGAGGAGGTGGACGAGCTG
CTGGCGGCGCTCGGGTACAAGGTGCGCGCCTCCGACATGGCGGACGTGGCGCAGAAGCTG
GAGCAGCTCGAGATGGCCATGGGGATGGGCGGCGTGGGCGCCGGCGCCGCCCCCGACGAC
AGCTTCGCCACCCACCTCGCCACGGACACCGTGCACTACAACCCCACCGACCTGTCGTCT
TGGGTCGAGAGCATGCTGTCGGAGCTCAACGCGCCGCCGCCGCCCCTCCCGCCCGCCCCG
CAGCTCAACGCCTCCACCTCCTCCACCGTCACGGGCAGCGGCGGCTACTTCGATCTCCCG
CCCTCCGTCGACTCCTCCAGCAGCATCTACGCGCTGCGGCCGATCCCCTCCCCGGCCGGC
GCGACGGCGCCGGCCGACCTGTCCGCCGACTCCGTGCGGGATCCCAAGCGGATGCGCACT
GGCGGGAGCAGCACCTCGTCGTCATCCTCCTCCTCGTCGTCTCTCGGTGGGGGCGCCAGG
AGCTCTGTGGTGGAGGCTGCCCCGCCGGTCGCGGCCGCGGCCAACGCGACGCCCGCGCTG
CCGGTCGTCGTGGTCGACACGCAGGAGGCCGGGATTCGGCTGGTGCACGCGCTGCTGGCG
TGCGCGGAGGCCGTGCAGCAGGAGAACCTCTCCGCCGCGGAGGCGCTGGTGAAGCAGATA
CCCTTGCTGGCCGCGTCCCAGGGCGGCGCGATGCGCAAGGTCGCCGCCTACTTCGGCGAG
GCCCTCGCCCGCCGCGTCTTCCGCTTCCGCCCGCAGCCGGACAGCTCCCTCCTCGACGCC
GCCTTCGCCGACCTCCTCCACGCGCACTTCTACGAGTCCTGCCCCTACCTCAAGTTCGCG
CACTTCACCGCCAACCAGGCCATCCTGGAGGCGTTCGCCGGCTGCCGCCGCGTGCACGTC
GTCGACTTCGGCATCAAGCAGGGGATGCAGTGGCCCGCACTTCTCCAGGCCCTCGCCCTC
CGTCCCGGCGGCCCTCCCTCGTTCCGCCTCACCGGCGTCGGCCCCCCGCAGCCGGACGAG
ACCGACGCCCTGCAGCAGGTGGGCTGGAAGCTCGCCCAGTTCGCGCACACCATCCGCGTC
GACTTCCAGTACCGCGGCCTCGTCGCCGCCACGCTCGCGGACCTGGAGCCGTTCATGCTG
CAGCCGGAGGGCGAGGAGGACCCGAACGAGGAGCCCGAGGTAATCGCCGTCAACTCAGTC
TTCGAGATGCACCGGCTGCTCGCGCAGCCCGGCGCCCTGGAGAAGGTCCTGGGCACCGTG
CGCGCCGTGCGGCCCAGGATCGTCACCGTGGTGGAGCAGGAGGCGAATCACAACTCCGGC
ACATTCCTGGACCGCTTCACCGAGTCTCTGCACTACTACTCCACCATGTTCGATTCCCTC
GAGGGCGGCAGCTCCGGCGGCGGCCCATCCGAAGTCTCATCGGGGGCTGCTGCTGCTCCT
GCCGCCGCCGGCACGGACCAGGTCATGTCCGAGGTGTACCTCGGCCGGCAGATCTGCAAC
GTGGTGGCCTGCGAGGGGGCGGAGCGCACAGAGCGCCACGAGACGCTGGGCCAGTGGCGG
AACCGGCTGGGCAACGCCGGGTTCGAGACCGTCCACCTGGGCTCCAATGCCTACAAGCAG
GCGAGCACGCTGCTGGCGCTCTTCGCCGGCGGCGACGGCTACAAGGTGGAGGAGAAGGAA
GGCTGCCTGACGCTGGGGTGGCACACGCGCCCGCTGATCGCCACCTCGGCATGGCGCCTG
GCCGGGCCGTGA
>TaGRAS124 TraesCS4D01G054000
ATGGCGTACATGTGCGCCGACAGCGGCAACCTCATGGCCATCGCGCAGCAGGTGATCCAG
CAGCAGCAGCAGCACAACCAGCAGCAGCAGCGGCACCACCACCACCACCACCACCTCGTC
CCGCCGCCCATGCCGATGCCGCCCGCCCCCGCGCCCCCGCACGCGCAGATCCCGGGCTCG
CTGCCGTTCGGGGCCGCGGGGTCCGCGGCGTGGCCCCAGGCCGAGAACTTCTTCTCTGAC
GTCTTCGGGGCGTCCGCCGCCGACGCCGTGTTCTCCGACCTCGCCGCCGGCACGGACTTC
GACTCCGACGTGTGGATGGAGAGCCTCATCGGGGACGCCCCCGTGTTCCAGGACTCGGAC
CTCGACCGCCTCATCTTCACCACCCCGCCGCCGCCCGGCCCGCCCGAGGCTGAGGCCGAG
ACGGAGGCCGTCGCGCGGGACGAGAATGCGCCGGCCTCGCTCCCCACGGTTACCGCCGCG
GCGCAGGCGGCGTGTTCTTCTCCGGGCTCAGCCGACGCGTCCTGCTCCGCCCCCATCCTC
CAGTCCCTCCTCGCCTGCTCCCGCGCCGCGGTGGCCAGCCCAGGCCTCGCCGCCGCGGAG
CTCGCCAAGGTCCGCGCCGCGGCCACCGAGTCCGGGGACCCCGCGGAGCGCGTGGCCTTC
TACTTCTCCGACGCTCTCGCTCGCCGCCTCGCGTGCGGCGGCGCGGCGCCCCTCGAGACG
GCGTCCGACGCGCGGCTCGCCTCCGACGAGGTCACGCTCTGCTACAAGACGCTCAACGAC
GCCTGCCCCTACTCCAAGTTCGCGCACCTCACCGCCAACCAGGCCATCCTGGAGGCCACG
GGCGCGGCGACCAAGATCCACATCGTTGACTTCGGCATCGTGCAGGGCATCCAGTGGGCG
GCGCTGCTCCAGGCGCTGGCCACGCGCCCCGAGGGGAAGCCGTCTCGGATTCGCATCTCC
GGCGTACCCTCGCCGTACCTGGGGCCGCAACCCGCGGCGTCCCTGGCCGCGACCAGCGCG
CGCCTCCGCGACTTCGCGCAGCTTCTCGGGGTGGACTTCGAGTTCGTCCCGTTGCTCCGG
CCCGTGCACGAGCTCGACCGGTCCGACTTCTCGGTCGAGCCCGACGAGGTCGTGGCCGTC
AATTTCATGCTCCAGCTCTACCACCTCCTGGGCGACTCCGACGAGCCGGTGCGGCGACTC
CTCCGCCTCGCCAAATCGCTCGGCCCGGCGGTGGTCACCCTCGGGGAGTACGAGGTGAGC
CTGAACCGAGCCGGCTTCGTCGACCGGTTCGCCAGCGCGCTGAGCTACTACCGGGCGGTG
TTCGAGTCGCTGGACGTGGCGATGGCGCGGGACTCCGAGGACAGGGCGACGCTGGAGCGG
TGCATGTTCGGGGAGCGCATCCGCAGGGCCGTCGGGCCGCCGGAAGGCGCCGACAGGACG
GACAGGATGGCCGGCAGCGCCGAGTGGCAGGCGCTCATGGAGTGGTGCGGCTTCGAGCCA
GTCCGGCTCAGCAACTACGCCGAGAGCCAGGCCGAGCTCCTGCTCTGGGACTACGATGCC
AAGTACAAGTATTCGCTCGTCCAGCTGCCGCCGGCGTTCCTCTCGCTCGCATGGGAGAAG
CGGCCTCTGCTCACCGTCTCCGCCTGGCGGTGA
>TaGRAS125 TraesCS4D01G110800
ATGGAGACCATGTCATATCCTTGTTCCCCTCTTCTCTCCCTCCCCACACATGAAGAGAGT
AACTTTTTCATGTGGTCTCCTCAAGTAGCTCTCCACGAGAATGCCACCATCCATGTTGAT
CATCCCACTGATCAGCAACCTGATAATGTGTTCTTGGACACTGCAGTTCAAGATTATGCT
AATGATTGGCATCAACAAGATGCTTCTGATGTTGGTGTGTTCACCTATTGTGATGAGAGG
ATTCAGGGCCAAGAGAGTGGCAACTTGGTCGCGATCCAGGAAGAGCTCATGGAGGAGAAC
AGTTTAACTGATCTCCTCCTCACTGGTGCAGAGGCGGTTGAGGCGGGGGATCCAAGATTT
GCCTTGGCAGTGTTCTCGAGGCTTGATGGCCTCCTCCTTGGCAGCCCTGAAAATGCAGCA
GCCGGCTCTTTTGATCGCCTGGCCTACCACTTTGCCCAAGGTCTGCGGTCCCGGATCTCC
AGTGCAAGCACCAGTTGCTCTCTGCCGGAGCCACTGCCGTCTGATAGAATGTCGGTGCAA
CATATTATACAAGAGCTGTCGCCGTTTGCCAAGTTTGCGCACTTCACTGCCAACCAGGCC
ATTCTAGACGCCACCAAGGGCGATACACATGTGCACATCGTCGACCTGAACATTGGTGAG
GGCATCCAGTGGCCATCGCTCATGTCAGATCTTGCCCGTCATGGTGGCATGTCATTCCAC
CTCACGGCGGTCACAGCAGACGCCGACTACAGCGACGGCGTTCACCATGCATCTGCGCGG
CGGCTCTCGGAGTTCGCGGACTCCTTGAACCTTCCTTTCCAGTACAGCTCTCTCTGTTTA
CACAGTGATGAAGACCTGCATGAATTCTCCAAGAACTGTAAAGGCTCGGTGATCCTCTCA
TGTGACACAACAGGCATGCCTTACAAGTTGCTGAGCAAGTTACCGGCACTCCTACCTGCC
TGTGTTAAACTGTTACAGCCAAAGTTAATGGTCATCGTAGAAGAGGAGCTGGTTAGAGTC
GGAAAGGAGGCGTCTCTATGTAAGGCCTCCTTTGTCGACTTCTTCTTCGAGGCATTGCAC
CACTTTACCACGGTGTTCGAGTCACTGGCGAGCTGCTTCTTTGGTGGTAACCAGGGGGCG
TGCCTGAGACTTGTGGAGAGGGAGATGGTGGGGCCAAGGATACAGGACTTTGTGGGGCAG
TATGGGTCTGTGACAGTTGAGGTCACTACTCCTGTGGTTTTGGAAAGGTATGGGGCTTGT
GACCTGAGTGGCTGCAATGTTGCTCAAGCCAGGATGCTGGTTGGGTTGTTCAATAGGGGG
TTTGAGGTTGTGCATGAGAAGGGTAGGCTTGTGTTGTGCTGGAAGTCCAGGCCACTGACC
TCTGTGTCTGTTTGGGCTCCAATCTTAAAAGAAAGAAGCTCATGA
>TaGRAS126 TraesCS4D01G122000
ATGGGCTCCTCCTCCCTCCTCCTCTTCCCCTCGTCCTCCTCCTCCGCCCCCAACCACTCC
TCTTATTCCCATGCTCATGCTGCCGCCTCCGCTTCCCACTCCGCCTTGCTCCCACCGCTC
CCCTCCCCGTCCCCCTCCGACCTCTTCCTCTACCTCGACCAGCTAGACCACCAAGAGGGC
GGCGCCGCCATGGTACGCAAGCGCCCGGCTCCGGACGTCGACCTGCCCCCGCCCCGGCGC
CATGTCACCGGGGACCTCTCCGACGTCACCGCCGCTACGGGCGGAGCGGCGCCCCCGCAG
CAGCTCCCGTCGGCGGTGGCAGGGAGCGCGCAGCTGCCCGCGCTGCCGATGCAGCTGCCG
GCGTTCGGCGGCCACCTGCAGGCGCCAGTGCCGGCGATGGACGTCGTCGTCGCACCGCAG
GTCGCGACGGAGGTTAACGTCAACAATAACAGCACGGCGTGGGTGGACGGCATCATCCGG
GACATCATCGGCAGCAGCGGCGCCGCGGTCTCCGTCGCGCAGCTCATCCACAACGTCCGG
GAGATCATCCACCCCTGTAACCCCGGACTCGCTTCACTCCTAGAGCTCCGCCTCCGCTCG
CTCCTCGCATCCGACCTTGTCCAGCACCCGCCGCCGCCTCCTCCTCCTCCCCATCATCCG
CCCTCACTCCTACCCGGTGCCGGTGGCAACACGATACTCTCCGCCCCGCCAGTGCCGGCG
CTCCCTCCGCCGCCGCCTCCCGACAAGCGGCGCCGCGAGGAGGAGCAGCAGAACCCGCCG
CCGCAGTCGCCGAAGCCGCCCCCTTCCGCGGAGGAAACCGCCGCGGCCGCCGCAGCCGCT
GCAGCGGCAGCTTCCGCCGCCTTGAAGGAGCGGAAAGAGGAGCAGCGGCGGAGGCAGCGC
GACGAGGAGGGTCTCCATCTGCTGACGCTCCTTCTGCAGTGCGCCGAGTCCGTCAACTCC
GACGACCTCGACGAGGCCCAGCGCGCCCTGCTGGAGATCGCGGAGCTGGCCACCCCGTTC
GGCACCTCCACGCAGCGCGTCGCCGCCTACTTCGCGGAGGCCATGTCGGCCCGCCTCGTC
AGCTCCTGCCTCGGCCTCTACGCGCCGCTCCCCAACGCGTCGTCCCCCGCCGCGTCCCGC
CTCGTCAACTCGCGCGTCGCCGCGGCGTTCCAGGTGTTCAACGGCATCAGCCCCTTCGTC
AAGTTCTCCCACTTCACGGCGAACCAGGCCATCCAGGAGGCGTTCGAGCGGGAGGACCGC
GTCCACATCGTGGACCTCGACATCATGCAGGGGCTCCAGTGGCCGGGACTGTTCCACATC
CTCGCCTCCCGCCCGGGCGGCCCGCCCAGGGTCAGGCTCACCGGGCTCGGCGCGTCCATG
GAGGCGCTGGAGGCCACCGGGAAGCGGCTGTCGGACTTCGCCCACACGCTGGGCCTGCCG
TTCGAGTTCTACCCGGTGGCGGGCAAAGCTGGGAACCTCGATCCGGAGAAGCTCGGCGTC
GACACGCGGCGGCGCGAGGCTGTTGCCGTCCACTGGCTCCACCACTCGCTCTACGACGTC
ACCGGCAACGACTCCAACACACTCAACCTCATCCAAAGGTTGGCGCCGAAGGTGGTGACA
ATGGTGGAGCAGGACCTGAGCCACTCTGGCTCCTTTCTGGCCCGCTTCGTGGAGGCCATC
CACTACTACTCGGCGCTCTTCGACTCGCTGGACGCGAGCTATAGCGAGGACAGCTCGGAG
CGGCACGTCGTGGAGCAGCAGCTGCTGGCGAGGGAGATCCGCAATGTGCTGGCCGTGGGT
GGCCCGGCGCGCACCGGGGACATCAAGTTCGGAAACTGGCGGGAGAAGCTCGCGCAGTCG
GGGTTCCGTGCGGCGTCGCTGGCGGGCAGCGCCGCCGCGCAGGCTTCCCTGCTGCTCGGC
ATGTTCCCCTCGGATGGCTACACTCTCGTTGAGGAGAATGGCACTCTGAAGCTTGGATGG
AAGGATCTTTGCTTGCTCACTGCATCTGCTTGGCGCCCATTTCAGGCTTTAGGTCGTTAG
>TaGRAS127 TraesCS4D01G127800
ATGCCAATACTTTGCCTTTACCGTGGATATTTCCAAATTCATTCGAACAGACACGTGCCA
ACAACCAGAGGAGTTGATCCAGCCAAGACACCCAAGCCATGCGCACACGAGCAGGTCACT
GCGGATGACCTGACGCAACTTGGCCCGGCCTTGTACGAGTGCATGGCGCATGTGATCGAA
GGATCTGTTGAGAAGACTGATCGCAGCTTTATGAAGATCAGCAAGCTCGCCTCCGTAGTG
GACGGGCCACTGCAGCGTATGTCCAGGATAATCGCCCACAGCTTAGCCCGCCGCCTTATA
TGCCCCGTCCAGGGCTTTGCTGCTGCCCTCATCGATCCATCGCACTACCTCGAGCAGTCC
TGCCTCCGGGCTGCCCGCGAGAACTTCGCCGACATCAGCCCCTACCTCAGCACTGGCTTT
GTCACTATTAACCGGGCTATGCTGGAGCAAGTCCAGGATCAAAAGGTTGTCCGCATCGTT
GACTTGTCCTGCTCAACCACCCACCAGTGGCAGTGGATCAAGATTCTTCAGGATTTCCAT
AGCCGCCCTGGGGGCCCGCCCGAACTACGCCTAACTGTTGTCCATGAAGACAGTGAGTTC
CTGGACAACATGCAGGCGTGCCTGTGCAAGCAAGCCGCTAACCTCAAGCTATGTTTTTAT
TTCGACAAGGTGATTGGCAAACTCGAGACATTGGACTTCAGCAATCTCCGTGAGATCCTT
AAGATAAACTTCGGCGAGGCAGTTGTGATCAGCTGCGCTCTACAGATGCATCGCCTCCTC
GCGGTTGATGACAGCATAAGCCGTGACTTCACTGCTCAGCTCCAGCAAATGGCAAACATG
GCTCGGCTTAAGCAAATGGCCTGCTCAGCGTGCAGTCCGGCATCGACACTGAACTATCCG
CAGACACCATCCCCTCAACGCCAGATACCAAGCCTGCTGGTGAGCTTCCTCTACGCCATC
CGTGCCCTTGAGCCGAAGATCATTGTGATGATGGAGCAAGACGCGGACCACAACGCCCCG
CTGTTCCACGATCGGTTCACCAAGACAGTCGACTACTACGCCGCCCTCTTCGACAGCCTC
AATGCGGTGGATGCAGCCAGCCCGCAGAGGGCTCGCGTGGAGAGGGTGCTCCTTGGGGAG
GAGATCAAGAATATACTGGTATGCGAGGGGGTCCAGAGGCATGAGCGGCATGAGAGGCTG
AGCCAGTGGGAAATGCACATGCAGCGTTGCGAGGTTGACCATGTGCCGCTCAGCTTTGAA
GCCATCAGGGAGGGCAAAGAGAGGCTGATGAGCTACGGATTGAAACAATGCAAGAGCAAA
GAAGACAAGGCCGGCCTTCTGCTGTGCTGGGGTGCAACTCGTCTGTACTCCATTTCAGCC
TGGAGACCACGCAGCTCGAATGCAGCGCCAAATAATGTGGCTGGCTAG
>TaGRAS128 TraesCS4D01G135500
ATGCCTGCAATGGCTGCCGCCCAGGAAGAGCCGTTGGGGCTCGTCAAGCCTGCGCCACCG
CCACCGCCCCCTTCCATCTTCCTCGACCAACCCTCGATGACCAACGGTGACTCACAGTCA
CAGCAGCCGCAGGATGACCTGGCCTTGGCATACATCTCGCGCATGCTCATGGAGGAGGAC
ATCATCGACAAGTTCTTCTACCAACACCCTGAGCATCCGACCCTCCTGCAGGCCGAGCAG
CCCTTCGCTGAGATCCTCTCAGCCTCCGGCATCACCACAGCTGGTGCCCATGGGTCCTCC
GCTTTACTTCCAAGTCAAGGCAACAACACGGGCATCATGGCTTCTGGGTTCTTGTCCAGC
GAGGTACGTAGTCAAGCCTTGATCTTGAATGGCACAGTCACAGCGGAGGAGCCCAGCAGC
GGCGTCACCATGGGTGACCTGTCGAGCATGGCTTTCTTCAAAGGCATGGAGGAGGCCAAC
AGCTTCTTGCCCACAGTCAATGTGATGGTGGATGCTAGGGGGCGTAAGAAGAGGTCTGGC
ATGGATGGCGAGACGGAGGCGTGCATGGGCAGGAGCAGCAAGCAAATAGCGGTGCGGGTG
CTGGCACATGATGACTCGGCGGAGGAAGACACCGCACTTGAGCTGGACCTGCTCATCCTC
AACGGCTACAACATGCACTCCAATGAGACGATGAAGGAGAGGGGGGACCAGGCAGCGCAT
CAGAGCATTTGCAGGAAGGCGCCGTGTGTGAGGCACAGCGCAAGGCAGAAGGTGGTGGCT
GATCTGGAAACGCTGCTGATCCGCTGTGCGGAGGCGGTGGCTACCAACGACCGGAGCAAC
GCCGGCGATCTACTGAAGAAGATCAAGCAGCACTCGCTACCAACAGGAGACGCAAGGCAG
CGACTGGCATATTACTTCGCCGAGGGGCTGGAGGCACGACTGGCGGGCACAGGGAGGCAA
ATGTACCACTCGATCACCATGGCGAATCACACCTCCACCGTGGAGCTCTTCAAAAGCTAC
CACCTGTGCATAGCCGCCTGCTGCTTCCTGAAGGTGTCGCTAAACTTCTCCAACAAAAAC
ATCTACAATGCCGTGGCGGGGAGAAAGAAGCTGCACATTGTGCACTACGGTGTCAACGAT
GGGTTCCAGTGGCCGGATTTGCTCCGGTGGCTAGCTGACAGGGAGGGTGGGCCACCGGAG
GTGAGGATCACCGGCATTATTAGCCCGCAGCCTGGGCCCTGTCCGGCTAAGCAAGCCAAG
GAGACAAAACGCAGGCTCAGCTACTGCGCAAGGCAGTTTGGCGTGCCATTCAAGTTTCAT
GCTATCATAGCCAAGTTAGAGGCTGTCCATGCCGAGGACCTCGACATCGATCCAGACGAG
GTGCTCGTCGTGAACAATATGTTCCATTTCAGGACACTGATGGATGAGAGCCTCACCTTT
GACATGGAAAACCCAAGGGACCTGGTGCTCAACACTATCAAGAAGATGAAACCATCCATG
CTCATCCACGCAGCTGTCAATGGAGCATACAGCTCGGCGTTCTTCATGACTCGTTTCCGG
CAAGCGCTCAACAACTTCACAGCACAGTTTGACATGATGGAGACTACCATGATGCAGAAC
AAAGAGAAGAGGTTACTGGTGGAGCGGCACATTTTTGCACGCTCTGTGATGAATATCATT
GCCTGTGAGGGCCCTGACCGGGTGGAGCGCCCTCAGAACTACAAGGAGTGGCATGCGCGG
AACCAGCGAGCCGGACTGAGGCAGCTGTCATTAGACCCTGACATTGTTAAGATGCTCAAG
GACCAAGTGAAGAAGCAGTACCACAAGCATTTCATGATTGATGAGGATCAACGGTGGCTT
CTGCTGGGATGGAAAGGCCGGGTGCTCTACGCCCTCTCGACATGGGTAGCTGATGATGCT
AGTGGCTCTCAACTGGAGTAG
>TaGRAS129 TraesCS4D01G135900
ATGGCTGCCACACCGGAGGAGTTGTTGGGCCTCACTGAGCCTGCACCACTGTCCCCATCC
ATCTTCCTCGACCTTCCTCCGCCCCCGACGACCCATGGTGACTCACAGCAGCCGCAGAAC
GACCTGGCCCTGGAGTACATTTCGCGCATGCTCACGGAAGAGGACATCGTCGACAAGTTC
TTCTACCAGTACCCTGACCACCCAGAGCTCCTGCAGGCCGAGCAGCCCTTTGCCGAGATC
CTTGCCGACACCTCATCCGACGCCCACGAGTCCTTTGCCGCCTCCACCTCCATCTTGAGG
CCGAGCCAAGTCTTGAACGGCACAGGCACAGGCACAGGCATTATGGAGCCCAGTGGTTTG
GTGTTTCCCATTCCCAGCGAGAGCAGCACCAGAACGGACATGCTGTCGAGCATGGCTTTC
TTCAAAGGCATGGAGGAAGCCAACAGGTTCTTGCCCGCAGACAATGTGATGGTGGCTGGC
AGGGGGCGTAAGAAGAGGCCTGGCATGGATGGTGAGGCGGAGGCGGGCTTGGGCAGGAGC
AGCAAGCAAATAACGGCGCTGCCGCGTTGTGTCGAGGAGGAGGAGGAGGAGGAGGAGGAG
GAAGCCACCGCGCTGGAGATGCTGGACCGGCTCGTCCTCAACGGCTACGACGCGCACCCG
GGCGAGATGCAGGAGGTGGTACGCGTCACCTTGGAGGACAAGGAGAACAAGGCAGCAATT
GGCAGGCGCGGGAGGCGCGGGGCGAGGCACACGGTGGTGACTGACCTAGAGACCCTGCTG
ATCCGCTGCGCCGAAGCAGTGTCCAGCAACGACGTGCATGGCGCGAGCAAGCTGCTGGAG
CGGATCAAGTGGCACTCCTCGCCGACGGGGGACGCCAAGCAGCGGCTGGCGCACTACTTC
GCCCAGGGGCTGGAGGCACGGCTGGCTGGCACTGGGAGCCGGCTGTACCGAGCGCTCATG
GGGAAGCACACCTTAACCATTGAGCTCATCAAAGCCTTCCATCTGCACATGGCTGCGTGC
TGCTCGATGAAGGTTGGTTTGCTCTTTGCCATCAACACCATCTGCAAGGCCGTTGCAGGG
AGGAGGAAACTGCACATTGTGCACTACGGCATCACCACCGGATTCCAGTGGCCGGACTTG
CTCCGGTTGCTGGCCAACAGGGAGGGTGGGCCACCGCAAGTGAGGATCACCGGCATTAAC
ACCCCTCGCCCTGGGCTCCGTCCGGCTCAAATAATGGAGGAGGCGGGGGACCGGCTCAAC
AACTGTGCTAGGCAGTTCGGCGTGCCATTCGAGTTCCGCGCCATCGCATCCAAGCTGGAG
GATGTCCGGGCTGAGGACCTGCACATCGACCCAGACGAGGTCCTGGTCGTGAACAGCCTG
TACGAGTTCAGGACCTTGATGGACGAGAGCCTGACCTTTGACATGGTGAGCCCGAGGGAC
ATGGTGCTCAACAATGTCAGCAAGATGAGGCCGGCTGTGTTCGTTCAGTCCCTCGTCAAT
GGACCATACAGCGCGGCTTTCTTCATGACGCGGTTCCGCCATGCCTTGTACTACTTCACG
GCCTTGTTCGATGTGATGGAGAACACCGTTCCACGGGACAACGACCAGAGACTTCTGGTG
GAGCGGGACATCTTTGCACGCTCCGCCATTAACATGATCGCCTGTGAAGGCACAGACCGG
GTGGAGCGCCCTCAGAACTACAAGGAGTGGCAGGCGCGGAACGAGCGAGCGGGGCTAAGG
CAGCTGCCATTGGACCCTGATGTTGTTCTGATGCTCAAGGACCAAGTGAAGAGTCGGTAC
CACAAGCATTTCATGATCAGCGAGGATCACTGCTGGCTTCTGCAAGGATGGAAAGGCCGG
GTGCTCTATGCACACTCCACATGGGCTTCTCAATACCAGATAAATCTAAAGGTCTAA
>TaGRAS130 TraesCS4D01G136000
ATGCCCATCGCCCGCGAGGAGTTGCTGGGACTGAAGGAACACATGGAGCCCCCGCCGCCA
TCTCCATCCGTCTACCTTGACATTCCTCCGTCGCCCTGTGGCGGCAGTGTCGGGGACCTG
GTGCTTCCATACATCACTCGCATTCTGATGGAGGAGGACATCGACGACAGGTTCTTCTAC
CAGTACCCAGACCATCTTGCCTTCCTCCAGGCGCAGCAGCAATTTACCCAAATTCTTGAT
GATGCCAAGAACTTACTGTCCTGCGAAGGTGGCGACATGGAGAAGATGCATTCCGATGCG
TCTTTGCAGGGTATTCGTGGAGGCAGCATGTGCTTGGCTGACAAGGACGTCCCGAGTTGG
ACGTTCTCGGATGGTGCTGAGGTGGACAATAATGGTGATCAGAGCAAACTCAACCGCTCC
AATGAAGCCATGCTTAACTTTGCATTCTTGAAAGGCATGGAGGAGGCCAACAAGTTCTTG
CCTAGAGACAACCAACCGCAGGCTGATGTCTTCAGCGTCGACCAAGCGAAAGAGATTTTT
GGGCGAAGCATTAGTGGTGGGGCACGCAAGGGTCAGCGTGATGTGGACAAGCTGGAGGAA
GTGGTGGGCAGGTCCAGCAAACTGCTGATGCCGGAGCTGGAAGAGGATGGCGCCCGCGAG
ATGATCAACAAAATAATGCTGAATAGTTACGAACTATGTGGGGAGACCATGGAGAAGCTG
CAAATCACCATGGAGAACATCAGAGCTGATAGAAAAAATAAGAAGGCGGTGCGGGGAAAG
CAGGGAAAGAAAGAGGCGGTGGACCTGCGCGGGCTGTTGCTATGCTGCGCACAGGAGGTG
GCCACCGGCAACCGTCATGGCGCGGGCAATCTGCTGAAACAGATCAGGCAACATGCTTCC
GCAACAGGAGATGCCGCTCAGCGGCTGGCGTATTGTTTCGCCAAGGGGCTTGAGGCCCGG
CTGGCGGGCACTGGGAGCCAGGTGTACAGGTCACTCATGGCGAAGCACACCTCGACCATG
GAGTTCCTCAAAGGTTACGAGCTGTTCATGGCAGCCTGCTCCTTCAAAAGGGTGGCGTTC
ACATTCTCCAGCATGACCATCTTCGATGCCGTGGAAGGGAAGAGCAAGTTGCACATTGTG
GATTATGGCTTGCATTATGGGTGCCAGTGGCCGGGCCTGCTGGCTTGGCTGGCGACTAGG
GACGGCGGGCCACCGGAGGTGAGGATCACCGGGATTGACCTCCCGCAGCCCGGGTTCCGC
CCGGCTAAGAGGCTTGAGGAGACAGGGCGGGCACTCAGCAACTGTGCCCGTCAGTTTGGC
TTGCCGTTCAAGTTCCATGCCATCGCGGCCAAGTGGGAGACTATCCGTGCCGAGGACCTC
AACATCGACCCTGACGAGGTGCTTGTGGTGAATGACCTGTTCAATTTCAACACCTTGATG
GACGAGAGCCTTGTTATCGACAGACCCAGCCCCAGGGATGTGGTCCTCAGCAACATCCGG
GAGATGCAGCCAGATGTGTTCATCCAAGGTGTTGTGAACGGTTCGAGCGGCCCATTTTTC
TTGGCGCGGTTTCGGGAGGCGCTCTTCTTTTACTCATCGGTGTTCGACATGCTTGACGCC
ACCACACCACCAGATAGCTACCAGCGCTTCGTTCTCGAGCGGGACATGTTCGGGCAGTGT
GCTCTGAATACTATCGCCTGCGAGAGTGCAGACCGGGTAGAGCGTCCTGAGACATACAAA
CAGTGGCAGCTGAGAAACCAACGTGCAGGCCTCAGACAGCTGCCACTGAAGCCGATTATC
ACTAAGGTGGCATCAGGCAAGGTCAAGAGCCTGTACCACAAGGAGTTTGTTGTGGATGTG
GATCAGGGGTGGTTGCTGCAGGGGTGGAAGGGGCGCATCCTATATGCTCACTCGGCGTGG
GTGGCAGACGACACTAGCTCGGAGTATTAG
>TaGRAS131 TraesCS4D01G136100
ATGGCTGTCCCTCATATCTTCCCCGACCTTCCCGACAGGAACCGCTCTGCCATGCAGGAT
CACCTGGCACTCCCCAATATCGCGCGTATCCTCATGGAGGAGGAGGATGACATTGACGAA
GACAACCCTGCACTCCTCAAAGCCCAGCGACCCTTTGCCCAAATCCTCTCTTCCAGCATG
CATGCCTCCACCTTAATGGCAGACCAAGGTGGCGCCTTGGCCAGCGACATGCACTCTCCC
AGCTCGGGCATCTCGAAGTTCAAGGGTGTTGATGATGTCCGCAGCTTGCTGTTGCTCGCC
AATGGAGAGTTCAGCACTGACATCTTTAGCACTGCTTTCCTCAAGGGCATGGAAGAGGCG
AAGAAGTTCTTGCCCACAAACAGTGAGCTGACGGCCACCGGTGAGCAGGACCAACCGAAG
GAGAAAAGCAGCAGGGGCCGCAAGGACTGGAGCGACGAGGTGGAGGCTGATTTCAGTAGG
ACGGACAGATTGGTCGAAGCTGGTGCCTGCGAGGTGTTCGACTTGAATCAAATGTGCAGT
TCCATGGACAATGAGACTGGGAACAGTAACAAGAAGGGGAGAAAGAGCAAGGCACGGGTG
ATTGACCTGCACACGCTGCTGATCCACTGTGCCAAGGCGGTGATGGATGACCGCCGGAGG
GCAGGTGAGTTGCTCAAGGAGATCCAGCAGCATGCCTCACCCACTGGTGACGCCACACAG
CGGCTTGCCTACTGGTTCGCTGAGGGGCTGGAGGCACGGCTCACTGGCACAGGCAGCCAA
GTGTATGGGACGCTTACGGCTAAGGGCACCTCTGCTGTGGCACACTCAGAGGCTTACCAA
GAATTCATTTCAGCGTGCTGCTTCAGGAATGTATCCTTCTTGTTCGCCAACAGTGCCATC
TTCAATGCGGCAGTGGGGAGGAGCAGGTTGCACATTGTTGATTATGGCTTTCGTTATGGA
TTCCAGTGGTCAGAACTGCTGCGCAGGCTGGCAGCAAGGGATGGTGGCCCGCCAGAGGTC
AGGATCACGCACATTGACCTCCCACAGCCTGGATTCCACCCAGAAAAACATATGGAGGAG
ATCGGTTATCGGCTGACTGGCATTGCCCGGGAGCTTGGTGTGTCGTTCAAGTACCGTGCC
ATCTTGGCGCAGTGGCAGACCGTTTCCATCGAGGACCTGGACCTGGACCTGGAACCTGAT
GAGGTGCTTGCTGTGAATGACCTGTACAATTTCAGGACCTTAATGGATGAGAGTGTCGTC
ATAGGCAGCCCGAACCCCAGGGATACTGTCCTCGGCAACATCAGCAAGATGAAACCGGAC
GTGTTTGTCCAAAGCACCGTGAATGGTTCCTATGGCACCTTCTTCTTGTCACGGTTCCGC
GAGGCCCTCTTCTTTTACTCTGCACTGTTTGACATGCTTGATGCAACCATGCCAAGGGAG
AACAAACTGCGGCTGGCGCTGGAGCGCAACATCTTTGGGTGGGTTGTCCTGAATGCCATT
GCATATGAGGGAACGGACCGGGTGGAGCGTTGTGAGACCTATAAGCATTGGCAAGTCAGA
AACCAACGTGCAGGCCTGAGGCAGCTGCCACTGGACAGAGAAACTGTTAAGATGGCTAGG
GACATGGTAAAGAACAAATACCACAAGGACTTTCTCATCGACGAGGACCACCACTGGCTG
CTGCAAGGGTGGAAGGGCCGCATCCTCTTGGCTCACTCAACATGGGAGGCAGACGGTGCT
AGCTCCCACTGTTAA
>TaGRAS132 TraesCS4D01G136200
ATGATTCCCTTCCATTCATTCCAGGAAGAGCTTTGCCATTACCATTGTCATTGCCATCAC
CAAGGCTGCCACTCCCGTCTCCCGGTGTTCCCAGACCTTCCCTTGATGGCCGATGATGAC
AGCAACTGCTTTGCTGTGCAGGATCACCTGGCACTCCCCTATATCACACAAATCCTCATG
GAGGAGGAGGATGACGTTGACGAAGACAACCCTGCACTCCTCAAAGCCCAGCGACCCTTT
GCCCAAATCCTCTCTTCCAGCATGCATGCCTCCACCTTAATGGCAGACCAAGGCGGCGCC
TTGGCCCTCGACGTGCACTCTCCCAGCTCGCCCATCTTCAAGTTCAAGGGTGTTGATGAG
GTCCGCAGCTTGCTGTTGCTCCCCGATGGGGACTACAGCACTCACATGTTTAGCACTGCC
TTCCTCAGGGGCATGGAAGAGGCCAACAAGTTCTTGCCCACAAACTGTGAGCTGACGACC
ACCGGTGGGCATGATCAACCCAAGGAGAAAAGTGGCAGGGGCCGCAAGGACAGGCATGGT
GAGGTGGAGGCTGATGTCAGTAGGACTAGCAGATTGGTGGAAGCTGGTGCCGGCGAGGTG
TTCGACCAAATGCTCACTGCCATGGGCAATGAGACTGGGAACAGCAACAAGAAGGGGAGA
AAGAGCAAGGCGCGGGTGGTTGACCTGCACACACTGCTGATCCACTGCGCCAAGGCGGTG
ATGGATGACCGCCGTAGTGCAGGTGAGTTACTCAAGGAGATCAAGCAGCATGCATCACCA
ACTGGGGATGCCACACAGCGGCTTGCCTACTGGTTTGCTGAGGGGCTGGAAGCGCGGCTG
ACCGGCACAGGGAGCCAGGTGTACGGGTTGCTCACGGCGGAGTGCACCTCTACTGTGAGG
CATATGCAGGCCTACCAGCTGTTCATGTCCACCTGCTGTTTCAGGAAGGTCGCCTTCTTG
TTTGCCAACAAGGCCATTTTCAATGCAGCAGTTGGGAAAAGCAGGTTGCATATCGTGGAT
TATGGCCTCCATTCTGGGTTCCAGTGGCCTGAGCTGCTGCGCTGGTTGGCTTCAAGGGAT
GGTGGCCCACCGGAGGTCAGGATCACCCACGTTGAACTCCCACAGCCTGGGGTCTACCCG
GAAAAACATATGGAGCAGATAGGTAATCGGCTGACTGACATTGCACAAGAGCTTGGTGTG
CCGTTCAAGTACCGTGCTATCATGGCACAGTGGCAGACCATTTGCGTTGAGGACCTGGAC
ATGGAACCTGACGAGGCGCTTGCTGTGAATGACCAGTTCAATTTCAGGACCTTAATGGAT
GAGAGTGTCGTCATAGCCAGCCCGAACCCCAGGGATGCCGTCCTCGGCAACATCAGCAAG
ATGAAGCCAGACGTGTTTGTCCAAAGCACCGTGAATGGCTCCTACGGCACCTTCTTCTTG
TCACGGTTCAGAGAGGCCCTCTTCTATCACTCTGCGCTATTTGACATGCTTGATGCAACC
ATGCCACGGGAGAGCAAACTGCGGCTGGCGCTGGAGCGTGACGTCTTTGGGTGGATGGTC
CTGAATGCCATCGCATATGAGGGAGAGGACCGAGTGGAGCGCGGTGAGACCTATAAGCAT
TGGCAGATCAGAAACCAACGAGCAGGCCTGAGGCAGCTGCCACTGAACAGAGAGACTGTT
AAGATGGCTAGGGACATGGTCATGGGTGAGTACCACAAGGATTTTGACATAGACGAGGAT
CACCAGTGGCTGCTACAGGGATGGAAGGGTCGTATTCTCTACGCCCACTCAACATGGGTG
GCAGAGGGAGCTAGCTCCCATTGTTAG
>TaGRAS133 TraesCS4D01G136300
ATGGCCGCCACGCCGGAGGAGTTCCTGGGGCAGCAGGGTTTCCTTGCGCGGCTGGAGCCG
CCCTCGCCGTCCCTGTTCCTCGGCCTGCCGCCGACGCCCCGCGGCGAGGAGGACGGGGAC
TCCTCGTTTGACGACATGGCACTGCCCTACATCTCGCGCCTGCTGGAGGAGGACATGGAG
GACCACTTCTTCTACCTGTACCCCAACCACCCCGCGCTCCTCCGGGCGCAGCTGCCCTTT
GCGCAGATCCTCGTCGACGTCGCCGACAGCGCCAGCGGCTCCACCTCCGCGCTCTCGCCG
TCCTCCTCCACCTCCACCTTCGACGCCACTGCCTCCACAACCCCCAGCGCTACATCGCCC
TACGACGCAGCGATCCAGATCTCACGCCCGCCCTACGCCCAAGTACTGGGCCTTGCCTCA
GGTTCACCGGACACCCAGAGCTCGGCGCTCCTCAGCTGCGACGAGGAAGCCCAAAACCCT
AGCTCTGACTTCGTCATTGGGAATTATTTGTTGCCCGGCGACCAGGACATGCTCAACTTG
GCCTTCCTCAAAGGCATGGAGGAGGCGAGCAAGTTCTTGCCGCCCAACAGCAGCCTCCCG
GCCATGAAGGTGGATCAAGTGGTGGGCGGAGCGCTCGCTGGAGCCGGCCTCAAGAAAAAG
AGGGACACTCTAGATCCAGACATGGGCAGGGCCAGCAAATTGATGATGCCGGAGCAGGAA
GAGGATGGCGCACGAGAGCTGTTCGACGAAATGATGTTCCAGGAACACGAGATATGCATG
AAGGGGGTTCAGCAGCTTCGCATCCCCGTGGACAGCGAACCCGGGAAGAACAGACGGAAG
AAGGGACGGCCAAGACGGGACTCGAGTGACAGTGAGATGGTGGACCTGCACACGCTGCTG
CTGAACTGCGCCCAGGCGCTGTCCACAGATAACCGCCGGACCGCAAGTGAGCTGCTGAAA
AGAATCAGGCAGCATTCGACCCCAAAGGGTAATGCGGCGCAAAGACTGGCGCATTATTTT
GCCGAGGCGCTGGATGCACGGCTGGCGGGTAGGGGGAGCGAGCTGTACCAGTCGCTCATG
GCAAGGCGTACCTCGGTTGCAGACTTTCTCAAGGCCAACCAGCTTTACATGGCAGCTTGC
TGCTGCAAAAAGGTGGCGTTCATCTTTGCCAACAAGACCATCTGCAATGCTGTGGTAGGG
AAGAGCCGATTGCACATTGTGGACTATGGTCTGAGTCAAGGACTGCAGTGGCCGGGCCTG
TTACGTATGCTTGCAGCTAGAGAAGGTGGACCACCAGAGGTGAAGATCACCGGCATTGAC
CTCCCTCAACCTGGGTTCCATGGAGCCTACCATATTGAGGAGACAGGGCGCAGGCTCAGC
AACTTCGCCCGCGTGTTCGGTGTGCCGTTTAAGTTCCATGGTATTGCAGCAAAGCGGGAG
ACAGTCCAGCCAGAGGACCTGAACATCGACCGTGATGAGGTGCTTGTGGTGATTAGTCTT
TGCCATTTCAGGCTTTTGATGGACGAAAACCTCGGCTTTGATACTCCGAGCCCCAGGGAT
CAGGTCCTCAACAACATCAGGAAGATGCGCCCAGACGTGTTCATCCATGGCATTATGAAT
GGCTCGTATGGTGCTACATACTTCCTGACACGGTTCAGGGAGGCACTGTTCAATTACTCG
GCCCAATTTGACCTGCTGGATGCGACAGTCCCCCGGGATAATGAAGGGCGTCTGCTGCTT
GAGCGCGACATCTTCGGGCGGTCTGCCCTGAATGTCATTGCATGTGAGGGCGCAGACCGG
GTGGAGCGCCCTGAGACATACAAGCAGTGGCAGCTCCGGAACCACCGGGCAGGGCTGAGG
CAGCTGCCATTGAATCCAGATGTTGTTAGGCTTGTGCTGGACAAGGTTAAGGACAACTAC
CACAAGGACTTCGTCGTTGATGAGGATCAGCGGTGGTTGCTGCACAGGTGGAAGGGGCGT
GTGCTCTATGCCCTGTCAACATGGGTTGCCGACAATGCAACCTAG
>TaGRAS134 TraesCS4D01G136400
ATGCTTCCATCCCATCCTATCCTTTTAAAGAAGAAGAAATGCAGCGGAGTAATGTCCAAC
GCAGCCTTGATAGCTACTCTACTCCAGTGGCAAGTACCAACCAGAAGCGCAATGGCCGCC
ACGCCGGAGGAGTTCCTGGGGCAGCAGGGTTTCCTTGCGCGCCTCGAGCCGCCCTCCCCG
TCCCTCTTCCTCGACCTGCCGCCGACGCCCCGCGACGACGACGGCCACTCCTCCTTCGAC
GACATGGTGCTCCCCTACATCTCGCGCCTGCTCATGGAGGAGGGCACGGAAGACCACCTC
TTCTACCTCTACCCCAACCACCCCGCCGTCCTTCGCGCGCAGCAGCCCTTCGCGCAGATC
CTCGTCGACGTCGCCGACAGCGCCAGCGCCAGCGGCTCCACCTCCTCGCCCTCGCCCTCC
TCCTCTTCCGACGCCACTGCCTCCACCACCCCCAGCACCGCAACTGCATCGGCATCGGCA
TCGCCCGACGACGCACCAGTCCAGATCTCACGGCCGCCCTACACCGACGTCAACGGCCAT
GCCTCCGCCTCCCCGGACAATCACAGCTCGGGGCTCCTCAACGGCGACGAGATGGCCAAA
AGGCCGAGCTCTGACTTCTTCAGTCACTTGTTGCCCGGCGACCAGGACATGCTCAACCTG
GCCTTCCGCAAAGGCATGGAGGAGGCTAGCAAGTTCTTGCCGCCCGACATCAGCCTGCCG
CCAATCAACGAGGGGACAGTGGTGGGAGGCGGGAATGCTGTCAGCCTCAAGAAAAAGAGG
GCCGCACTGCCACTGGAGCCGGATGTGGGCAGGCCCAGCAAATTGATGATGCCGGAGCAG
GAGGAACGCAAGATGTTTGACGAAATGATGTTCCAGGAACACGAGATATGCATGAAGGGG
ACTCACAACCTGATCGCCGCAGCGGACGGCGAGCCCGGGAAGAACAGCCGGAAGAAGGAC
CGGTCGAGAAAGGCCGTCGATGATAGGGAGATGGTGGACCTGCACACGCTGCTGCTCAAC
TGCGCTCAGGCGCTGTCCACGGACAACCGCCAGAGCGCCATTGAGCTGCTGAAGCGAATC
AGGCAGCATTCGTCCCCGAAGGGGGACGCAGGGCAAAGGCTGGCGCATTATTTCGCCAAT
GGGCTGGAGGCACGGCTGGCGGGTAGGGGGAGCGAGCTGTACCAGTCACTCCTCCTAAGT
CGCATCTCGGTCGCCGACTTCCTCAAGGCCAACCAGCTTTACATGGCGGCTTGCTGCTGC
AAGAAGGTGGCCTACATCTTCGCCGACAAGACCATCTGCAATGCTGTGGCCGGTAAGAGA
CGGTTGCACATTGTGGACTATGGTCTGAATCAAGGACTCCAGTGGCCGGGTTTGCTACGC
ATGCTCGCGGCTAGAGAAGGTGGGCCGCCGGAGGTGAGGATCACCGGCATTGACCTCCCT
CAACCTGGGTTCCACGGAGCCTACCACATCGAGGAGACGGGGCGCAGACTCAGCAACTTC
GCCCGCGTGTTCGGCGTGCCGTTTAAGTTCCGTGGTATCCCAGCAAAGCGGGAGACTGTC
CGGCCGGAGGACCTGAACATCGACCGGGACGAGGTGCTTGTGGTGATCAGTCTTTGCCAA
TTCAGGCACCTGATGGACGAAAGCCTCGGCTTTGATGGTCCAAGCCCAAGGGATCAGGTC
CTCAACAACATCAGGAAGATGCGTCCAGATGTGTTCATCCATGGCATTATGAATGGCTCA
TACGGCGCTACATCCTTCCTGACACGGTTCCGGGAGGCGCTGTTCCATTACTCGGCCCAG
TTCGACCTGCTGGACACAACCGTCCCCCGGGACAACGAAGGGCGTCTGCTGCTCGAGCGC
GACATCTTCGGGCGGTCTTGCCTGAATGTGCTCGCATGTGAAGGCGCCGACCGGGTGGAG
CGCCCTGAGACGTACAAGCAGTGGCAGCTCCGGAACCACCGGGCTGGGCTGAGGCAGCTG
CCGTTGAACCCAGAGGTTGTTAAGCTTGTGCTGGACAAGGTCAAGGACAACTACCACAGG
AACTTTGTTGTTGATGCGGATCAGCGGTGGTTGCTACACAGGTGGAAGGGGCGTGTGCTC
TACGCTTGGTCATCATGGATTGCAGCTGATGCCACATAG
>TaGRAS135 TraesCS4D01G136500
ATGGCCGCCACGCCGGACGAGTTCCTGCGGGCGGGGGACGCGGAGCCCTTCTCCCCGTCG
CTCTTCCTCGACCTGCCGCCAACGCCGTCGCCCCCGCGCGCCCCCGCCTCAGACGACCTC
GACTTCATCTCGCGCATGCTCATGGAAGAGGACATCGACGACAAGTTCTTCTACCAATAC
CCCGACCACCCCGCCATCCTCTCCGCGCAGCACCACTTCGCCCAGATAATCTCCGACTCC
AACACCGACGACTCCGCCAACACCGCCGTCGCCAGCTCCACCTTCTCCTCCGACTCTGCC
ACCGCCAGATCGGCCTCCTCCTGCTCCGACTCTGCCACAAACACCGGCAAATCGACCTCC
TCCTCCCACTCCGCCACCAACACCGCCCACTCCACCTCCTGTTCCTCCTCACCCGGCGCC
TTCGGCCCCGCCAATCCCACCTGGCCTTACGAGCGAATCGATCTCTCCCAGCCCCTCCAC
TCCCCCCCATACATCGGCCTGGGCTTCCCCGTCGACGGTGCCAACAACCTCCTCTTTTCC
GGCGTCGGCACGCCCACCTCGGGATATTTCGGGCACACTCCGGCGCTCTCCAGGGGCAAC
AACGACCATTTCGTCGCCCCCGCTGGCCAGAACGGCCGCAGCACGGGCATTCAGAGCTTT
GCGACCTTCGCGAATAGTAGCGCCGCCAAGGACGCCAAGACCTTGTCGAACAATGGCACG
GAGAAGGCGGCCAAGCCGGCTACTCAGCCGGCTTGCCGAGGTGGCCCAGGCACCCCGGCT
TCGGCCTTCTTCAATGGCCAGACTAACGGTGACGTGGACATGCTCAACATGGCGTTTCGC
AAGGGCATGGAGGAGGCCAACAAGTTCTTGCCCACCAACAACACCCTCGACGCCATTTCC
AACAGGCCGGTACCGCGCGACTTCACCGGTGACCAATTGAAGAAGGAGGAGGTGGATAGA
CTCAGAATGTTGATGTTCAGTAATGGCCGGGGGCGCAAGAACAGGCATGGCGTGGAAGAC
TTGGAGGCGGAGGCTGGCAGGAGATGCAAGCTGATGATGCCGGAACAGGAGGAAACTGGG
GTAGGCGAGATGGTCGAGGAAATAATGCTTCACGGCCACGACATCATCATGAAGGGGATA
GAGGATCTGCACATAGCAATGGGCACCGAGGCCGAGAAGAACCACAGGAAGGGCACCGGC
AAGGCAGCGCGGGGGAGGCGGGGTGCAAGCGAGGTCGACCTCCGCACCATGCTCATCCAC
TGTGCGCAGGCGGTGGCCACGGGCGATCACCGGGGATCGAACGAGCTACTCAGGCAGATT
AAGCAACACTCATCGCCTAAGGGGGATGCCACACAGAGGCTGGCGTATTGTTTCGCCGAG
GGACTGGAAGCGCGCCTTGCAGGCACGGGCAGCCATGTGTATCGGTCGCTTGTGGCGAAG
AGCACCTCGGTCGGAGAGTTCCTCAGGGCCTACAAGCTCTACATGGCAGCCAGCAGTTTC
AAGAAGTGGCCAGGTTTGCTACAGATGCTAGCGGAAAGGGAAGGCGGGCCACCGGAGGTG
AGGATCACTGGCATTGACGTCCCTCAGCCTGGGTTCCGCCCAGCCTTCCAGATTGAGGAG
ACAGGCCGTCGGCTCAGCAAATGTGCCCAAGAGTTTGGCGTGCCATTCAAGTACCATGGT
ATACCCGCAAAGTTGGAGACAGTCCATGCGGAGGACCTAAAAATCGACCCATATGAGGTG
CTCATCGTCACCAGCCAGTATGGTTTCAGCAACTTGATGGATGAAAGTGTTATCATGGAC
AGGCAGGACATCCCGAGCCCTAGAGACATGGTCCTTACCAACATTCGCAAGATGCGGCCT
GATGTGTTCATTGACTGCGTTGTGAATGGAACCTATAGCGCGCCTTTCTTCGTGACACGA
TTCCGGGAGGCGCTCTTCACCTATTCGGCGCAATTCGACATGCTGGATGCGACCATCCCC
CGTGACAATGATGACCGGCTGCTCATCGAGCGGGATATCTTCGGCCCGTGTGCCCTGAAT
GTCATTGCCTGCGAGGGTGCAGATCGGGTGGATCGGCCCGAGACTTATAAGCAATGGCAG
GTGCGGGGCCACCGGGCTGGGCTGAGGCAGGTGCCATTGAGTCCGGCTGTTGTTAAGCTT
GTGAAGGATAAGGTTAAGAGCCTCTACCACAAGGACTTTCTCATCGACGTGGATAACCGT
TGGTTGCTGCAGGGGTGGAAAGGGCGGGTACTCTATGCCATGTCGACATGGGTAGCTGGT
GACCATGATAACTCCAAATTTTAG
>TaGRAS136 TraesCS4D01G216200
ATGGACGTAACCATGGAGGACGTGGTCGGGGATCTCGAGATCTCCGGCTATAGCTCCATC
TCCACGTCCCCGTCCTCCTCTCTTGACGACGGCATGGGGCTGTACGGGTGGAATGCGCTC
TCCCCGGTCGCCGACTGGGGCCTGTTCTGCTCCGACGACGGCGGCCACGACCTCCACGGT
CTGATCGAGTCCATGCTCTGCGATGACGCTCTCATCGGCAAGCCCGACGAGCACCCAACC
ATGTTCACGGACGGTCCCTGCTACTCCAACGCGTCGGACCCGAGCAGCACCACCACGACG
AACCCAGGCACGCCCGTGCAGCACGACGACACGCCGGATTGCAATCCCGAAAAGGGCCTC
CGGCTGCTGCACCTCCTCATGGCCGCCGCCGAGGCGCTCTCTGGCCCGCACAAGAGCCGG
GAGCTGGCACGGGTGATATTGGTTCGGCTCAAGGAGATGGTCTCCAGCACCAGCGGCAAC
GCCGGCGCGTCCAACATGGAGCGCCTCGCCGCGCACTTCACCGACGCGCTCCAGGGGCTC
CTCGATGGGTCCCACTCAGTCGCTGGGACCAGCAGGCAGGCCGCCATGGCCGCGTCCCAC
CACCACAGCACTGGCGACGTGTTGACGGCATTCCAGATGCTCCAGGACATGTCGCCGTAC
ATGAAGTTCGGCCACTTCACCGCGAACCAGGCGATCCTGGAGGCGGTGGCGGGCGACCGG
CGCGTCCACATCGTGGACTACGACCTCGCCGAGGGCATCCAGTGGGCGTCTCTGATGCAG
GCCATGACGTCACGACCCGACGGCGTGTCGCCTCCCCACCTGCGCATCACCGCCATCACG
CGGAGTGGCGGGGGCGGTGCGCGAGCAGTCCAGGAGGCCGGACGGCGCCTCGCGGCCTTC
GCGGGGTCCATCGGGCAGCCCTTCTCGTTCGGACATTGCCGTCTGGACTCGGACGAGAGG
TTCCGGCCGGCGACGGTCAGGATGGTCAAGGGGGAGACGCTCGTGGCCAACTGCATACTC
CACCAAGCCGCAGCGACGACCACCGTCAGACGGCCCACCGGCTCGGTGGCGTCGTTCTTG
ACCGGCATGGCCTCTCTCGGGGTCAAGGTGGTGACGGTGGTGGAGGAGGAAGGGGAAGCG
GAGAAGAACGAGGAGGAGGCGAGCGATGCCGCGGCGGGAGGCTTCGTGGGCCGGTTCATG
GAGGAGCTACACCGGTACTCGGCGGTGTGGGACTCGCTGGAGGCCGGTTTCCCGACGCAG
AGCCGGGTGCGCGGCCTCGTAGAGCGGGTCATCCTCGCCCCCAACATCGCCGGCGCCGTG
AGCCGCGCGTACCGAGGGACGGACGGCGAGGGCAGGCGCGGGTGGGGTGAGTGGATGCGC
GGGAGCGGATTCGAGATGGTGCCGCTGAGCTGCTTCAACCACAGCCAGGCCAGGCTGCTC
CTCGGGCTGTTCAACGACGGGTACACGGTGGAGGAGACGAGACCAAACAAGATCGTGCTC
GGCTGGAAGGCCCGGCGGCTGCTGTCGGCCTCCGTGTGGGCACCGCTGCCACTGTCGGTG
CCATCGTCGCCGGCAGAAGGGGTGTGCCAGCCCATGGGGATGGCGCCGGCCAGCGGCGGC
TTTGGCCGGACGGAGTACGACTACGTTGACTCGTTCCTCGTGGAACCTGCTTACGCGCTA
ATCTGA
>TaGRAS137 TraesCS4D01G266400
ATGTCAGCAAAGGCCTCTAACATGTCATACAGATATCCAGACAATTCTCAAATACCATAC
TACAGCAGTTCAATGCATGTGGGGGGGAATGGTACTTGCTATGTGCAACAAAATCATGAG
GATCATCACTACGTGTCCTCTGATGATGGTTCACAGAACAGCGATCCAAAGTCTCAGGTG
ATTCACCCACAATACTGCACTCTAGAGTCTTCATCAGCCAATTGTGTTTATGCTGCCCAT
AGCTCTACATCTCCTCAGTGCAGAAGTGGTAGCCACATTTCTGTGCATGATAGCCACTCA
GATCACACATATGATTCTCCTGCAAGTGGCATCACCGAGGTTCCAGGTTTGGGGTTTACA
ACACTTCAGGAGCTAGCAGATGCACTGTTTGGATCTGATTCAGATGCAGTTAGTTCTGAC
AGATCCCTAGTAATTGGCGCCGCAATGCACCAAAGTAACTGGAGAGAGCTTCTGGGAATT
AGCTCTGGGGACTTGAAGCAGGTAATTGTAGCATGTGGTAAGGCTGTTGATGAGAATAAT
TGTCATGAGGACTTGCTGATATCAGAGTTACAGAAGATGGTTTCCGTGTCTGGAGAACCA
ATCCAACGTCTGGGAGCCTATATGTTGGAAGGCCTTGTTGCGAGGCGTTATTCTACTGGA
CATGCGTTGTATAAATCTCTGAAGTGCAAGGAACCTCAACCTACAAATTCAGAGCTCATG
TCCTACATGCATCTTCTCTATGATATCTGTCCATTCTTCAGATTTGGTTACATGTCTGCC
AATGGTGCTATAGCCGAGGCTGTTAAGGGTGAGAACTTTATTCACATCATTGATTTCCAG
ATTGCTCAAGGGAGCCAGTGGGTAACTATGATACAGGCCCTTGCTGCGAGGGCTAGCGGA
CCACCATACCTAAGAATTACTGGTATAGATGATTCAGATTCGGCTTATGCCCGAGGTGGT
GGACTGGATATAGTTGGGCGTAGGTTATGCAACATTGCCCAGTCATGTTGTCTGCCCTTT
GAGTTCAATGCCGTAAATGCAGCTAGTCACGAGGTTACACTTGAACATCTCGATATAAGA
ATGGGAGAGGCTATTGCTGTCAACTTTGCGTATCAGCTGCATCATACTCCTGATGAGAGT
GTCTGCATAGAAAACCACCGGGATAGGATATTGAGAATGGTTAAGAGCCTGTCTCCTAGG
GTGGTAACTCTTGTAGAGCAGGAGGCTAACACAAACACTGCCCCATTCTTCAGTAGATAC
ATGGAGACCCTTGACTACTACACAGCCATGTTCGAGGCAATAGATGTTGCTTGCCCTAGG
GATGACAAGGTGAGGATGAGCACTGAGCAGCACTGTGTTGCAAGAGATATTGTCAATTTA
ATTGCATGTGAAGGTGCAGAAAGAGTGGAGAGGCACGAACCATTTGGAAAGTGGCGGTCT
AGGTTTGCAATGGCTGGCTTTAGACCATACCCCCTAAGTGCATTGGTGAACAATACTATC
AGAACACTGTTAAATGATTACAACAGTTACTACAAGCTAGAGGAGAAAGATGGTGTCATT
TATCTTGGATGGAAGAACAGAAAGCTGGTTGTATCTTCTGCATGGCGGTGA
>TaGRAS139 TraesCS4D01G332000
ATGGAATGGATGGATGGTGTAGGAAATGATATATCCACTCCAAATCCAAGATATTGTCAC
TGCACCATCAGGAACAGCATACACTCCACTATGGCCGCCACACCGGAGGAGTTGTTGGGC
CTCGCCGAGCCTGCACCACTGTCCCCCTCCGTCTTCCTCGACCTTCCTCCGACGACCCAT
GGTGACTCACAGAATGACCTGGCCCTGGAATACATTTCGCGCATGCTTACGGAGGAGGAC
ATCGTCGACAAGTTCTTTTACCAGTACCCTGACCACCCGAAGCTCCTGCAGGCGGAGCAG
CCCTTTGCCGAGATCCTCGCCGACACCTCATCATCCGCCGCCCAGGAGTCCTTTGCCTCC
TCCACCTCCATCTTGATGCCCAGCCAAGGAAACAACACAGACGTCATGGTCTCCGGGTGC
CAGGTACAGGATCCAGTCTTCTTGAACGGCACAGGCACAGTGGAGCCCAATGGTATGGTG
TTTCCCAGCGAGAGCAGCACCAGCATGAACATGCTGTCGAGCATGGAATTCTTCAAAGGA
ATGGAGGAGGCCAACATGTTCTTGCCCACATACGATGTGATGGTGGATGGTAGGGGGCGT
AAGAAGAGGTCTGTCATGGATGGTGAGGCGGAGGCGGGCTTGGGCAGGAGCAGCAAGCAA
ATAGTGGTGCTGCTGCATAGTACTACTACCTTGGAGGAGGAGGAAGCCACCGCGCTGGAG
ATGTTGGACCGGCTCATCCTCAACGGCTACGAAGCGTGCCCGAGCGAGATGCAGGAGGTA
GTACGTGTCACCTGGGAAGACAAGGAGGACAAGGCAGCACGGCAGAGCATCTCCAGGCGT
GGGAGGCGCGGGGCGAGGCATACGGTGGTGACTGACCTAGAGACTCTGCTGACCCGCTGT
GCAGAAGCAGTGGTCAGTAACGATGTGCGCGGCGCGAGCAAGCTACTGGAGCGGATCAAG
TGTCACTCGTCGCCGACGGGGGATGCTAGGCAGCGGCTGGCGCACTACTTCACCCAGGGG
CTGGAGGCACGGCTGGCTGGCACGGGGAGCCGACTGTACCGATCGCTCATGGGGAAGCGC
ACCTCAGTCTTGGAGCTCATCAGGGCCTTCCATCTGCACGAGGCCGCGAGCTGTTCGATC
AAGGTGGGGTTGCTCTTTTCCACCAACACCATCTACAAGGCCGTTGCAGGGAGGAGGAAA
CTGCACATTGTGCACTACGGCATGAGCACCGGGTTTCAGTGGCCGGACTTGCTCCGCTTG
CTGGCGAATAGGGAGGGTGGGCCACCGGAAGTGAGGATCACCGGCATCAACACCCCTCTG
CCCGGGCCCTGTCCGGATGCACTGATGCAGGAGGCAGGGCACCGGCTCAACAATTGCGCG
AGCCAGTTCGGCGTGCCATTCAAGTTCCGCGCCATCGCATCCAAGCCGGAGGATGTCCGG
GCTGAGGAGCTGCACATCGATCCAGATGAGGTCCTGGTCGTGAGCAGCCTATACGAGTTC
AGGACCTTGATGGACGAGAGCCTCACCTTTGACATGGTAAGCCCAAGGGACATGGTACTC
AACACTATCAGGAAGATGAGGCCGTCTGTGTTCATCAGTTCCGTCGTCAATGGACCATAC
AGCGCGGCGTTCTTTATGACGCGGTTCCGCCATGCGCTCTACTATTTCACGGCGTTGTTC
GATGTTATGGAGACCACCGTTCCACGGGATGGCGGCGAGAGACTTCTGGTGGAGCGGGAC
ATACTTGCACGGTCCGCCATAAACATGATCGCCTGTGAAGGCACAGACCGGGTGGAGCGC
CCTCAGAACTACAAGGAGTGGCAGGCGCGGAACCAGCGAGCGGGGCTAAGGCAGCTGCCA
TTGGACCCTGATATCGTTCTGAGGCTCAGGGACGAAGTGAAGAATAGGTACCACAAGCAT
TTCATGATCAGTGAGGATCACCGATGGCTTCTGCAAGGATGGAAAGGTCGGGTGCTCTAT
GCCCACTCCACATGGGCAGCTGGTGATGCTACTGGTTCTCTAGTGTGA
>TaGRAS141 TraesCS4D01G338800
ATGGGCCATTTCTCCTTCGGCTGGCAGGGCAAGGAGCCCGCCCCCACCGCCTCCCCGTCC
GGCGCGGGTGCTACGCTGCCTCTCCAGTCCGTCCAGGGCACCGCCGCCGCGACGGTCGGC
GCTGACACGGCGTACTGCCTCGACCCGGCCATGTACGCGCCCGCAGTCCCACCCACGGTC
CCGCCGCCCGTTGCGGAGGCGGCGGCGAGGAGGCGCCAGGAAGCGGAGAACATCGCGCTC
TATCTCATCCACATCCTTCGCAAGTGCGCTGAAACCATCGAGGCGGGCGACTATGCGGCC
GCGGCCGGTAAGCTCGCCGAGGCGCGCACGATGCTCGCGACGTCTATCTCGACGACCACC
GGGATCGGCCGCGTCGCCAGCCACTTCACTGCCGCGCTTGCCCAACGCATCTTCCCGGCA
TCACCGCACTCCTCCTTCGCGCTGGACGCCTCGCCGGAGCGCGCTCGCGAGCTCTACCGT
CAGTTCTATGACGCGGGGCCGTACCTCAAGTTCGCGCACTTCACGGCCAACCAGGCCATC
CTCGAGGCGTTTGAGGGCTGTGACCGCGTGCATGTCGTGGATCTCGCCATCAAGCAGGGC
ATGCAGTGGCCTGCCCTCATCCAGGCCCTCTCCATCCGCCCTGGCGGCCCGCCGTCCGTC
CGCATCACCGGCGTCGGATCTGCGCCCGCCGCAGACGAAGTTGGCCTCCGCCTCGCCGAG
TTCGCACGCGCCATGAACGTCCCCTTCTCATTTCAAAGGGTCACCGACGACAGCCTGGAC
CAGCTCCAGCCGTGGATGTTCCAGGTCCTCCCTGGAGAGGCGGTGGCCGTGAACTCCATC
TGCCAGCTCCACCGCCTCCTGGTGAACCCGGACGCCGCATCCACCTCTCTCCCCACTCCC
ATCGACGTCGTGCTCGGCTGGATCGCGTCCATGCAGCCCAGGGTGTTCACGGTGGTGGAG
CAGGAGGCGGACCACAACAAGCCGGGGCTGGTGACACGCTTCGACAATGCCATGTTCTAC
TACGGCTCCGTGCTCGACTCCATGGAGGCCATGTCTGTGAGCCGTGGCGGCGCCATCGGC
AACGGAGCCGGCGCCGACGCGTACGTGCAGAGGGAGATCTTCAACATCGTATGCTACGAG
GGCAGCGCCCGCACCGAGCGCCACGAGCCGCTGGCGTACTGGTGCGCTCGCCTCTGGCGC
ACGGGTTTCACCCACGTGCCACTGGGTCCGAGCGCGGCCTATCAAGCCGCTAAGCTTGCC
CGCGTGTTCTCCTGCACCGGATTCCGCGTCCAGGAGATCGGCGGTTGCCTCTCGCTCGCG
TGGCACGAGCACCCCCTGTTCACGGTGTCCGTGTGGAGCGCAATGCCCGCCGACGGCGCC
GACACTGCCAAGGAGCACGCCGATAATCACAAGCTGAAGATGAGCATCGGCGAGAGCAGC
GACAGCCACCTGCCGGACATCGGGGCGTAG
>TaGRAS142 TraesCS4D01G360200
ATGCCCACGCAGCAGCTCACGACATTCCAGCTGCTCCCACCCGCTCACGCGCACGGCGAC
CGGCGACAGTACCAGTACCAGCACCACCACCAGGACCAGCAGCAGCAGCTCGCCTGCGGC
GGCGGAGGAGGAGGCCTGTGGGACCCCGCGTCGGTGCTCGACCGCCGGGCCAGCCCCGCC
GCGCATCCCACGCTGTCTTCCCCCTCGCCCCTGCCCGCCGGCGTGGCGGCCCTCGCCAAG
AACGTCTCCGCGGCCCCGCCGGCGCAGGCATGGCCGCCCCCGCCGGGCCCCGGGGCGAAC
GACGACGACGCCAAGGACGACTGGGTCCACCACCTGCCGCCCCTCGACATGGCCGGCTGG
GGCGACCCGCACGCCGCCGCGATGCAGGAGCCGCACCCGCCGCCCTCCTCGCAGGACAGC
ACCTTCCTCCGCTGGATCATCGGCGGCGGGGACGACGACGACGACGACTCCGGGGCCGCC
ATGGACGGCGCTGACCCCCCGGATCTTGACCTCGACCGCATCAGCATGCTCCCCCGCCAC
CCGCCGCTCATGGGGGGCACGGGCCACGGCCTCCCGTTCACGCTCGCCGGCGAGGACACC
AAGCAGCAGTTCCGCCCCTCGCCGGGCGCCGCCCTGCATCAGCAGCAGCACCACCTGCCG
CACGCGTTCCACGGCGGCGCGTTCCCTTCCTTCGACCCGGCGAAGCGGCAGCAGCAGCAG
CAGCACCCGATGGCCGGCGCGGCGCCGCCCAAGCAGCCCCCCTTCGCCGGCCACGGCGCT
GCGGCCGCCCTCAAGCCCAAGGCGGAGGCGCCGGCCGACGACGGCGCGGCCGCGGCGGCG
GTGGACCAGCTCACCGAGGCGGCCAGGCTCGTCGAGGCCGGCGACGCCTACGGCGCGCGC
GAGATATTGGCACGGCTCAATCACCGGCTCCCCGCCGCCCCCGCGGCCGGGACGCCACTG
CTCCGCTCCGCCTTCTACTTCAAGGAGGCTCTCAGCGTTGCCCTGGACACCACCGGCGCC
CACGCCTCCTCGGCGGCCGTGGCGTCCACCCCCGTCGACGTCCTCCTCAAGCTCGGCGCC
TACAAGGCCTTCTCCGAGCTCTCCCCGGTGCTCCAGTTCGCGCACTTCACCTGCGTCCAG
GCCGTGCTCGACGAGCTCGGCGGCGCCGGCTGCATCCACGTGCTCGACTTCGACATCGGG
GTCGGCGAGCAGTGGGCGTCGCTGATGCAGGAGCTGGCGCAGCGCCGCCCCGGCGCCGCG
CTCAAGGTCACCGCATTGGTGCTGCCGTCGACGCACCACCCGCTCGAGCTGCAGCTCATC
CACGAGAACCTCGCCAACTTCGCCGCGGAGCTCGGGGTCCCCTTCCAGTTCGTCGTGTTC
AACCTCGACTCCGTCGACCCCACAGAGCTCCTCGCCATTGCCGGCGGCGACGCAATCGCC
GTGCACCTTCCCGTCGGCTCAGTTCACGCCGCCGCGGTGCCATCGGTCCTTCACCTGGTC
AGGCGGCTCGGCGCCAAGCTTGTCATCTCGGTCGACCGCAGTGGTGACCGCGGCGAGCTG
CCGTTCGCGGCGCACCTGCTCCAGGCATTCCAGTCCTGCGCGTTCCTGCTCGAGTCCCTG
GATGCCGTGGGCACCGAACCCGATGTCGCGAGCAAGATCGAGCGCTTCCTGATCCAGCCA
AAGATCGAGAGCTGCGTGATCAGGAGGCACCAGGCCGCGACCGCCGGCGACAAGCTGCTG
CCATGGCGGACAATGTTCACCTCGGCCGGGTTCGTGCCGGTGCACATAAGCAACTTCGCC
GAGGCGCAGGCCGATTCACTCCTGAAGAAGGTGCCGGTGAGGGGCTTCCGCGTGGAGAAG
CGCGCCGGATCGCTGGTCCTGCATTGGCAGCGCGCGGAGCTGGTGTCGGTGTCGGCATGG
AGATGCTGA
>TaGRAS162 TraesCS5D01G092000
ATGGAGGAGGACATCGACGACAAGTTCTTCTACGACTTCCCCGACAACCCCGCGCTCATC
GAGGCGCAGCAGCCCTTCCTCGAGATCCTCTCCGATCCCTCCTCCAACTCCACGTCCGAC
GACAGCAACAACCGCGCCGTCTCCCCGTGCTCCCCCTCCGACGCCTCCGTCGGCAACGCC
GCCCAGCTGCCTCCCACGCCCGCCGCCGTTGACTCCTACGACCGCTTCCAGTTCGAGCCC
GTCGACCTCGATCCCGCCGCCTTCTTCGGTGGCGGCGCCAACTCCGACCTCATGAGCTCC
GCCTTCCTCAAGGGGATGCAGGAGGCCAACAAGTTCCTGCCCAGTCAGGACAAGCTCGTC
ATCGACCTCGAGGCCTCCTCTGGCCAGTTCTTCAAGGGCGTCGAGGAGGGCAACAAGTTC
CTGCCCAGGGAGGACAAACTCGTCGCTGGGTTCAATGGCCACGCAGCTCCTGCGCCGGCG
CCGGCTGTGCTCAGCGTAAAGAAGGAGGAGGCGGTGGATGCGGTCTCGGCCAACTCTGGT
GGCGGCCGAGGTCGGAAGAACCCTTACCATGATGACGAGCTGGAGCAGGAGGGTGGCAGG
AGCAGCAAGCAGAGTGCGCTGGGAGATGACGTCTCTGCACGGGAGATGTTCGACAGGATG
CTGATGCCCTCAGACGAGATGTGCATCGTGCAGATGCAGAACCTGCGGATCGCCATGCAG
GAGGCGGTGGCCAAGAATGATAGCGGCGGCGGGAAAGGGGCCAATGGCAAGGGGAGGGGC
CGGCGTGGTGGTTCCGATGTGGTGGACCTGCGCACGTTGCTCATCCATTGCGCGCAGGCT
GTTGCCACAGATGACCGCCGGAGCGCTACAGAGCTGCTGAAGCAGATCAAGCTGCATGCT
CGCCCTGATGGCGACGGGACTCAGCGCCTCGCGCATTGCTTTGCGGAGGGCCTGCAGGCG
CGGATGGCGGGCACAGGTGGCCTCGTACACCAGTCGCTCATGGCAACACGCATCTCAGCT
GTGGACATGCTCAAAGCTTACCAGCTGTACATGGCAGCCATCTGTTTCAAGAAGTGGCCG
TGCTTTCTGCGACGGATATCAACAAGGCCTGGAGGGCCGCCAGATGTAAGGATCACTGGT
ATTGATCTCCCTCAGCCTGGGTTCCGGCCAACAGAGCGGATTGAAGAGACAGGGCGCAGG
CTCAAGAAGTATGCCCATGAGTTTAATGTGCCGTTCGAGTACCGGGCCATCGCGACGGCA
AAGATGGAGTCGCTCCGCAAAGAGGATTTGAAGATTGATCCTGATGAGGTACTCATTGTT
AACTCCTTGTTTCAATTCAAGAACTTGATGGACGAGAGCGTTGTGCTTGAGAGCCCAAGG
GATGTTGTGCTCAAGAACATCAGGAAGATGCAGCCCCACACATTCATCCATGCAATCGTG
AATGGCTCATTCAGTGCCCCATTCTTTGTGACACGGTTTCGGGAGGTTCTGTTCTACTAC
TCGGCCCTTTTTGATGTTCTGGACACAACCACCCCAAGGGATAACGAACAGAGGATGCTG
ATTGAGCAGAACATCCTTGGGCGTGCTGCCCTGAATGTCATTGCCTGTGAGGGTACAGAT
AGGGTGGAGCGTCCTGAGACGTATAAGCAATGGCAGGTAAGGAATCAACGGGCAGGTTTG
AAGCTGCTGCCATTGAATCCAGAGGTCATTGAGCTAGCGAGAGACAAGGTCAAGAACTGC
TACCACAAGGACTTTGTGATTGATATAGATCAGCACTGGCTCTTGCAAGGATGGAAAGGA
CGCATCCTCTATGCCATCTCGACATGGACGGCAAACGATGCTAGCTCATAA
>TaGRAS163 TraesCS5D01G139500
ATGCGGACAAAGATGGCATTGCGCGTGCCGCAGATGCGTCCAGCCTTGGAGAGACCCGAG
GTGCCACAAGAGACAAGCTCACCACATCGGAAGGGAGTGGAACCGCGTTCTTGGGGTGGG
ATAGCATCCATCATGTTCCAGCAGCAGCAGCCGCCGCCGCAGCCGCAGCCGCAGCCGCAG
CGCCAGCAGCAGCAGGAGGACGTGATGTCGTCGGCGACGTCGTCGCCGGCGTCCACGCTG
TACTCTCCCACGCCGTACGCTTTCGCGGGGACGTCGGTGCAGGAGCTGAGCTCGGACCAG
TGCAGCGTGCGCCTCATCAGCCTGCTGTACCAGTGCGCCTCCGAGGTGGCCGCCGGCGAG
TTCGACCGCGCTAACCTCTGCCTGGAGCACATCATGCAGCTCGCGTCGCTGGACGCGCCT
CACACGCTTCAGCGCCTCGCCGCCGTCTTCGCGGACGCGCTGGCCTGCAAGCTGCTCAAG
CTCCTGCCGGGGCTCTCGCGGGCGCTCCTGTCGTCGTCGAGCTCCGACGACGCCCACCTC
GTCCCGGCCGCGCGCCGCCACATGTTCGACATGCTCCCGTTCCTCAAGCTCGCGTACCTG
ACCACCAACCACGCCATCCTCGAGGCCATGGAGGGCGAGCGGTTCGTCCACGTCGTCGAC
CTCTCCGGCCCTGCCGCCAACCCCGCGCAGTGGATCGCGCTGTTCCACGCGTTCCGCGGC
CGGCGCGACGGCACGCCAAATCTCCGCATCACCGCCGTCCATGAGAGCAAGGAGTTCCTG
GCTGGCATGTCCGCCGTGCTCGTCAGGGAGGCCGAGGCGTTCGACATCCCGTTCCAGTTC
AACGCCGTGGAAGCGAGGCTCGAGGACATGGACTTCGACGCGCTCCGACACAACCTCCGC
GTCAGGTCCGGCGAGGCGCTCGCGGTGAGCGTGGCGCTGCAGCTGCACCGCCTCCTCGCG
GCCGACGACACCGGAGGCAAGCGGCAGGGCGGCCTCACCCCGCTCCAGATCATCGCGCGG
TCCAGCCCGAGCAGCTTCGGGGAGCTCCTGGAGCGGGAACTGAACACGCGGCTACAGCTG
AGCCCCGACGCGTCCGCGTTCTCCTCCATGTCGCCGCAGTCCCCGATAGGCGGCCACTTC
CCCGCGGGAGGGCAGCAGAGGCCCAAGATCGGGTCCTTCCTGTCGGCGGTGAAGGCGCTG
TCTCCCAAGATCATGGTGGTGACGGAGCAGGAGGCGAACCACAACGGGGCGGCGTTCCAC
GAGAGGTTCGACGAGGCGCTCAACTACTACGCGTCGCTGTTCGACTGCCTGGAGCGCGCG
GCGGCGGCGCAGCGGGGCAGCGCGGCGGCGGAGCGGGCGCGGGTGGAGCGGTCGGTGCTG
GGGGAGGAGATCAGGAGCATCGTGGCGTGCGAGGGCGGGGAGCGGAAGGAGCGGCACGAG
CGGGCGCGGCAGTGGGCGGGGAGGATGGAGGCGGCGGGGATGGAGCGGGTGGGGCTGAGC
TACAGCGGCGCCATGGAGGCGAGGAAGCTGCTGCAGAGGAGCGGGTGGGGCGGGTACGAG
GTGAGGCACGACGCCGAGGGGCACTGCTTCTTCCTCTGCTGGCACAAGAAGCCGCTGTAC
GCCGTCACCGCGTGGAGGCCGGCGGGGTACCACCACTCCGGCGGCGCCAGGTCCAGGTGA
>TaGRAS164 TraesCS5D01G148000
ATGGGCTCCTCCTCCCTCCTCCTCTTCCCCTCGTCCTCCTCCTCCGCCCCCCGCTCCTCT
TATTCACATGCCACCGCCTCCTCCTCCTCCTCCTCCCACCACTGCCACCTGCTCCCCTGC
CCTCCCGACTTCCTCCTCCACCTCCGCCTCCTAGACCACCAAGAGCAAGAACCCGCCGCC
GCCGCCATGGTCCGCAAGCGCCCGGCCACCGACATGGACCTGCCCCCGCCGCGGCGCCAC
GTCACGGGCGACCTGTCGGACATGACCGCCGGACCGCCCGTCCTGTCGTCGGCGACCGCG
CAGCTGCCCGCGCTGCCCTCCCAGCTGCTTCCGCCGTTCCAGCTCCAGCAGCAGCAGCAG
GTGGATCACATGGACGTCGCCGCCGCAGCCGCCGCGCCGGCGCAGGCGGGCGAGGCGGCC
AACACCACGGCGTTCGTGGACGGCATCATCCGGGACATCATCGGGAGCAGCGGCGCCGGG
GTGTCCGTCGCGCAGCTCATCCACAACGTCCGCGAGATCATCCACCCCTGCAACCCCGGG
CTGGCCTCGCTCCTCGAGCTCCGCCTCCGGTCCCTCCTCGCATCCGACCCCGCCCCGCCG
CAGCAGCATCAGCATCAGCAAGCTCTCCTCCCTAACGCCCCAATGCCCATGGCGGCGCTC
CCTCCCCCGCCCCCGGACAAGCGGCGCCGCGAGGAGGAGCGGGAGCCCAACAACCCGCCG
CAGTCGCCCAAGCCACCGTCCGCGGAGGAAACCGCGGCGGCCGCAGCGGCAGCCTCGGCG
GCCGCCTCCGCGGCGGTCAAGGAGCGGAAGGAGGGGCAGCGGCGGAAGCAGCGCGACGAG
GAGGGGCTGCACCTGCTGACGCTGCTCCTGCAGTGCGCGGAGTCGGTGAACGCCGACAAC
CTGGACGAGGCCCAGACGGCGCTGCTGGAGATCGCGGAGCTGGCCACCCCCTTCGGCACC
TCCACGCAGCGCGTGGCCGCCTACTTCGCGGAGGCCGTGTCGGCCCGCCTCGTCAGCTCC
TGCCTGGGCCTGTACGCGCCGCTGCCCCACGCCTCCCCGGCGGCGTCCCGGTTGGTGAAC
GGCCGCGTCGCCGCGGCGTTCCAGGTGTTCAACGGCATCAGCCCGCTGGTGAAGTTCTCC
CACTTCACGGCGAACCAGGCGATCCAGGAGGCGTTCGAGCGGGAGGAGCGCGTGCACATC
ATCGACCTGGACATCATGCAGGGGCTCCAGTGGCCGGGGCTGTTCCACATCCTGGCGTCC
CGGCCCGGCGGCCCGCCGAGGGTGAGGCTGACCGGGCTGGGCGCCTCCATGGACGCCCTG
GAGGCCACCGGGAAGCGGCTGTCCGATTTCGCCGACACGCTGGGCCTGCCTTTCGAGTTC
TGCCCCGTGGCGGACAAGGCCGGGAATCTTGACCCGGAGAAGCTGGGCGTCACGCGGCGC
GAGGCCGTCGCCGTCCACTGGCTGCACCATTCCCTCTACGACGTCACCGGCTCCGACTCC
AACACGCTGTGTCTCATCAAGAGGTTGGCGCCCAAGGTGGTGACGATGGTGGAGCAGGAC
CTGCGGCACACGGGGTCGTTCCTGGCGCGGTTCGTGGAGGCGATCCACTACTACTCGGCG
CTGTTCGACTCGCTGGACGCCAGCTACGGCGAGGACAGCCCGGAGCGGCACGTCGTGGAG
CAGCAGCTGCTGTCGCGGGAGATCCGCAACGTGCTGGCCGTGGGCGGGCCGTCGCGCACC
GGGGACGTCAAGTTCGGCTGCTGGCGCGACAGCCTCGCCCGCTCCGGCTTCGGCGCCGCC
TCGCTCGCCGGCAGCGCCGCCGCGCAGGCCGCGCTGCTCCTCGGCATGTTCCCCTCCGAC
GGCTACACGCTGGTGGAGGAGAACGGCGCCCTCAAGCTCGGCTGGAAGGACCTCACCCTG
CTCACCGCGTCGGCATGGCGCCCCATGCACGCTAGAGCTTAA
>TaGRAS165 TraesCS5D01G152700
ATGACATCGACCCCGCAGCCTCCCCGCGATCGCGCGCACGCCGCCCCGCCCGCGCAGGAC
CTCACCGGCCTCGGCCTCGCGGCCGCGAGGTCCCTCCGCCACCGCCCACCTCGCCAAGGG
TCGATGCCTTCAGGTTCTGTGGAGCACCAGACCATTTCAGGCTCACTGATCCACTCAATG
ATTCAGTTCTGCGGAGCACCAGAGTACTTCATGTTCAATGATCCGCAGCCGGTGATCCCA
CACCATGTGGCCGCGGAACCCAGTCACAATGCTCCCGTGGCCACCCTCTCCAGGGCCACC
AACACAGAGACTGACAACCCCGAAGACTGGGAGTTCATCTCGGATGAGTCGCTCAACTAC
ATCAGCCGGATGCTCATGGAGGAGGACATTGATGAGAAGGTCAGCGTGTACCAGGAGGAG
TCAGCCACTCTCCGTGCTACCGCAAAGCCCTTCTATGACATCCTTGGGCACAAGTTCCCG
CCGTCCCCTGACCGCACGCTCACGACTTGGTCCCTGGACAGCCCCAGTGAGAGCAGCAGC
AGCGGTCATGCCCAGTCCTTGTCCAGTGTGGGTACTAGCGGCAGCATCGGTGGTGCGGTT
CATAGCAACCAGTGCCATAATGTTGGACACTCTGAGCAGCTGGAAGCTTATCGCGGCTTG
TGTGGCCGATCTTCTCAGCCACTGGTTGCCCCACCAAGTGGTGTTTCTGATGCAGCAGAG
TCACTAGAAGATCCTTTGATCACCAACGGCAGGATCCCCGAGTATTTGTTCGAGAGCCTT
CCAACTTGGGATTTCAGGAGAGGTGTCGAGGAAGCACAGAAGTTTCTCCCTGGTGGTGAT
AAGCTAGTGATTGATTTAGAAGCTGCTGGTGTCTCAAAGCCTCAAGAAGCAGTGAAAGAC
ATTCCTTTCAATGTGAGCAGGACAGAGGTCTTGAAGGCCAAGAAAAACAGACAGAGCGAA
GATCTTGACTTGATAGAAGGACGGAACATTAAACAATCTGCATTCTGTTCCGATGAGCCT
GATGATTGGGTTGAGATGTTTGATGATTTGTTTCGTCAAACTGAAAAAAAGGCTACAGTT
CTGCGAGAAAAGATGCGCAGCGAAGCTTCCAAGAATTCTCAGGTCATTCAAACGAAAGGA
ACAACTGGGGTGAAGACACGGGGCAGGAAGCCGACTAAAAATGATGTGGTGGACCTTAGG
ACCATCCTCATCCACTGTGCACAGGCAGTGGCAGCTGATGACCGCCGAACTGCTAATGAG
TTGCTAAAGCAAATAAAACAGCATTCCAAGGTAAATGGGGATGGCAGCCAGAGGCTGGCG
TTTTGCTTTGCACAGGGTCTCGAGGCTCGCTTGGCTGGCACAGGGAGCCAGCAGTACCAT
AGGCTTGTAGCAAAGCGGACAACCGCGTCCGACATGCTTAAGGCGTACCATCTTTACTTT
GCAGCATGCCCATTCAAGAGGCTCTCACATTTCCTCTCCAATCAAACAATCTTGAGCATG
ACAAAAAATGCAAAGAAGGTGCACATAATTGACTTCGGCATTTATTTTGGCCTCCAATGG
CCATGCCTCATCAGGCGTCTCTCCAAGAGGGAAGGTGGTCCACCAATTCTTCGCATCACG
GGAATTGATGTACCCGAGCCCGGTTTCCGCCCTACCGAGCGCATCGAAGAGACGGGACAG
AGGCTTGCAGAGTATGCCAAGAAGTTTGAGGTGCCTTTTGAGTACCATGGCATAGCATCA
AAGTGGGAAACCATCCGTGCTGAGGATCTCAAGGTTGGCAAAGACGAAGTGGTGATTGTT
AATTGCCTGTACCGTTTCAGAAATCTTATTGACGAAACAGTGGCTGTAGACAGCCCTAGG
AATAGGGTGCTCAACACTATAAGGCAAGTGAATCCAGCAATTTTCATCCATGGGATTGTG
AATGGGTCATACAGTGTTCCTTTCTTCATCACACGTTTCCGTGAGGCATTGTTCCATTTC
TCTGCATTGTTTGACATGCTTGAGGCAACTGTGCCGCGGGATGATGACCAGCGTAGGCTC
ATAGAGAGGGATCTCTTTGGCCGAGAGGCACTCAATGTGATTGCATGTGAGGGCTCAGAC
AGAGTCGAGAGGCCAGAGACATATAAACAGTGGCAAGTCAGGAACCTGAGGGCTGGATTT
GTTCAGTCTCCGCTAAACCAGGACATTGTGATAAAAGCCAAAGACAAAGTGAAAGATATA
TATCACAAAGATTTTGTCATAGACGAAGACAGTGGATGGCTCCTCCAAGGGTGGAAAGGA
AGGATAATTTATGCTATAACTACATGGAAGCATAATAACAGTTAG
>TaGRAS166 TraesCS5D01G419400
ATGTCAGCTAAGGCTTCAGAACGTGATGGGTCACAGAAAATTAGTTCCAATCCTCAAGTA
TTTGAAGCACAGTACTGCACACTCGAATCATCATCGGCAAATGGTGTTTATCCTACACAG
AGCTCCACATCTTCTCATAGCATCTCCCCTATAAGTGGGAGCCCCCTGTCTCAGAATGAT
AGCCACTCATACCACACATATGATTCACCCCCAACTGCTTCATGTGTTACCGAGATACCG
GATTTCCAGAGTAAACTGAAGGAGCTAGAAAATGCAATTCTTGGACCTGAATTGGACATA
GCCTCTGACAGCCCCGAGAGCTTATTGCAAGCCAACCATCCTTTGAAACAAGATAACTGG
AGACAGCTTCTGGGAATTAACACAGGAGACTTGAAGCAGGTGATCATAGCATGCGGTAAG
GCTGTTGCTGCGAATGATATGTATGCAACAGAACTATTGATATCTGAGCTAGGTCAGCTG
GTGTCTGTCTCTGGAGATCCAATGCAACGCCTAGGGGCATATATGTTGGAAGGCCTTGTG
GCCAGGCTCTCTTTCTCTGGAAGTAAGCTGTATAAATCCTTGAAGTGCAAAGAACCTACA
AGCTCTGAGCTCATGTCTTACATGCATCTCCTCTGTGAGATCTGCCCGTTCTACAAGTTT
GGTTACATGTCGGCCAATGGTGCCATAGCAGAGGCTATCAAAGGCGAGAACTTCGTTCAC
ATCATTGATTTCCAAATCGCACAGGGGAGCCAGTGGATAACTATCATTCAGGCTCTTGCA
GCGAGGCCCGGGGGTCCACCATTCCTAAGAATCACTGGTATAGATGACTCAAACTCTGCT
TATGCCCGAGGTGGTGGACTGGATATGGTTGGGACAAGATTGCATAGCATCTCTGCTTCG
TGTGGCCTTCCCTTTGAGTTCAATGCTGTCCATGCTGCTAGCCATGAGGTTTATATTCAG
CATCTTGACACAAGACCTGGGGAGGCTATTGTAGTGAATTTTGCCTATCAGCTGCACCAT
ACTCCTGATGAAAGCGTGAGCGTGGAAAATCACCGGGACAGGATCATAAGAATGATCAAG
AGCCTGTCCCCTAGGGTGGTGACTCTTGTTGAGCAGGAGTCGAACACAAACACAAGTGCA
TTCTTGCCAAGGTACTTGGAGACCCTCGACTACTATACGGCAATGTTTGAGTCAATAGAT
GTTGCTCTACCAAGGGATGATAAGAGGCGGATTAGCACGGAGCAACACTGTGTGGCAAGG
GATATCGTCAATTTAATCGCGTGCGAGGGTGCTGAAAGGGTTGAGAGGCACGAGGTGTTT
GGGAAATGGAAGGCGAGGTTTGCAATGGCTGGATTCAGGCCGTACCCGCTGAGTTCGGTG
GTGAACAACACCATCAAAACGCTGCTGGATAGCTACCACAGTTGCTACAGGCTTGAGGAG
AGGGACGGAGTCCTTTACCTTGGTTGGAAGGGCAGAGTGTTGGTCGTGTCTTCTGCGTGG
TGCTGA
>TaGRAS167 TraesCS5D01G494900
ATGGGTTCTTGCGAGGACGTGGAGTACGGCGACGTCTTCTCCGTCCCCAACGCGGCGGCG
GCCCCCGCCTACGCGCTCGACTTCTCCCTCCACCACCACCACCAGCACCACCAGCAGCAG
CTCCGGTTCCCCCCTTCATCCTACGGCTTCCACGGCCTTCCTGCCGGTCCCGCCGCCCAT
TACCAGCCGTCTCCGCCGCAGTCGGCGCGGATTGGCAGCACGCCGAGCCCCGTCTCCACC
ACCACGGAGCTGGGGAGCCCCGAGGAAGCGTCCGACGACGCCGTGCTCGCCTACATCAAC
CAGTTCCTCCTCGAGGACGACGACGACGACGAGTCCTCTGCTCCCGGCACAGCCGCCGCG
CCGGCGCGGGACTCGGCGCTCCTCGCCGTCGCCAAGCCCTTCGTCGACATCATCGCCGAC
GCCAAGCCGGCGTACCAGCACAGTTCCTGGATGGATCCCTGCTGCGCTTTCGCGGGAATG
GGAGGAGGATCCCCTGACATGTTCATCAGCAGCAGCAGACAGAGCTCCTGCCAGTTGGTT
CCCTGCGATTCCGTGAAGGTGGAGGAGGAGTGCGCCGTCCACAAGGGCCGGAAGAACCGG
CACGGCGACGACGACCTGGAGCCGGAGGACGAGAGGCGGCGCAAGCAGCTCGCGCTGTCC
GAGGAGGAGACCGTCCGGGAGATGTTCGACAAAGTGCTCCTCTGCAACGGTGTCAACTGC
ATCCTTCAGTCGCCGCTGCCTGCCGAAGCAGAGATCAGCAGCGTGTACGTGAAAGGGTCA
GGGAACCGGAGAGGCCGCAAGAAGGGCAAGACCGGAGTGCCCACCGTGGAGGAGGAGTCC
GTCGATCTGACGACCTTGCTCATACACTGTGCCCAGGCCGCGGCTATCGATGATCACCGC
GGTTCGGGTGAGTTGCTGAAGCAGATTAGGCGGCATTCTTCGCCTCATGGGGATGCCGGG
CAGAGGCTGGCGCATTACATCGCTAATGGGCTCGAGGCTCGCCTTGCCGGCACCGGTAGC
ACCGTCTACCGCTCGCTTGTTGCGCGGCGAACTTCTTCAGCTGACATGCTGAAAATATTC
AAGCTATATGGGACTGCATGCCCGTTCATCAGAATGTCCAGGTTCTACTCGAATGAAGCC
ATCTTGGATGCTGCTGCCAAGGGTGTGACAAGCGTGCACATTGTGGACTATGGTATAGAC
TGGGGCTTCCAGTGGCCAATCTTCTTGCAACGGATCTCCAAGAGAGATGGCGGCCCCCCA
AGAATCCGCATCACCGCCATCGACTTACCGCAGCCAGGGTTCCGGCCTGCGGAGCGTTTA
GAGGCGACAGGCCGGCGGTTAAGCGAGTACGCCAAGATGTTTCATGTTCCCTTCGAGTAT
CGCGCAATTGCTGCCAAGTGGGATGCCATCCGAGTCGAAGATCTCAGGATCGACAAGGAT
GATCTTCTTATTGTCAACTGCTTGTTCAGAATGCGGCACATGATGGACGAGACGGTGACC
GATGAGAGCCCGAGGAAGACAGTCCTGAACACGATCAGGAAGATGAACCCGCATCGGTTC
ATCCACGCGGTTGTCAATGGCACCTACAATGCGCCATTCTTCGTGACGCGCTTCAAGGAG
GCTCTGTTCTATTTCTCCTCACTCTACGACATGCTCGAAGCGACCGCACCGCCGGTGGAT
GAGCACAGGCAGCTGATCGAAAGGGAATACTTCGGACGGGAGCTTCTCAACGTGGTCGCT
TGTGAGGGCACGGAGAGGGTCGAGAGGCCGGAGACCTACAAGCAATGGCAGGTAAGGAAC
CTCAGGGCAGGGTTCAGGCAGGTACCTCTGCTTCAAGAGTCGGTGAAAAAAGCAAGATAC
AAGGTAATCAAGAGCTACCACAGGGATTTCTTCGTCGACGAAGATAACAAGTGGATGCTG
CAGGGTTGGAAGGGCAGAGTCATCGGCGCCCTATCCACATGGAAACCTAGCTAG
>TaGRAS173 TraesCS6D01G055100
ATGTGCCCTTTCCTCCGCCTTGCCGGGACCGCAGCGAACTATGCCATCATCGACGCTGTG
CAGACCGAGAGGAATGCCGTGCTCCACGTCGTCGATCTCGGCGGCGCTGACCCCAGCCAG
TGGCTTCTGCTCCTCCGCTTCTTTGCCAAGCGTCCTGGGGCGAGCGCACACCACCAAATC
CTCCGTCTGACCATTGTGAACGAGGAGGACGAGTTCCTGTCCAGCACCGCTGCGCTCCTC
GCCTTGGAAGCCGAGCACCTCCACGTCGGCTTCCAGTTCCACCCGGTGAAACTCCATATC
AATCAGCTGAACAGCATCGAGCCCCTCGGTGTCAGGAGCGGCGAAGCATTGGTCATCGTC
TCCACCTTACAGCTCCACCGTCTGCTTGCCGACGAGTTTGCAGAAGGGGCTACTCGTCCT
CATGACAGGAAAGGAAAAGCGCAGGCGCATGCTACCATGACGAGGGCCGACGCGCTCCTC
CGGGACCTAGCTGAGATATCGCCGAAGCTTATGGTAGTGACGGAGCAGGAGGCCAAGCAC
AACGGCGTGGAGTTCAGGGACCGGTTCGGGAATGCGCTCAAGTACTACGGGGCTCTGTTC
GACGCCCTGGAGGAGAGCGTACCTACGCGCGGGTCGGCAATGGAGCGTGAAGGAGTGGAA
CGGTGCCTGCTACTGGACGAGATCAGGGATATCATTGCATATGACGGCGCCCAGCGCCGG
GAATGCCACGACCCGATGTCGCGGTGGGCGCCGCGGACGGAAGCTGCAGGATTCGTGACT
GTGCCGATGAGCCCCGGCAACGTGGCGCAAACGGCGATCCTAGGACGTATGTTGGCCAGT
GGTAGCAGGGCGTACAGGGTATGCAGTGAGAATGAAGACGGGTGCCTCTTCATCTACCGG
GACGACGTTCCGATGTTCTCCGTCTCGACTTGGCGCACGGTGTGA
>TaGRAS174 TraesCS6D01G153000
ATGCTCGACCCGCCCGAGCCCGACGACGACGCCGCCCAGCCGCCGCGCGCACCGGTCGCC
GCCCCCTCGCCGAGAGGGCTCGTCCTCGCGTGCGCCGACCTGCTGCACCGCGGGGACCTC
GACGGGGCGCGGCGCCTCGCGGGCGCCGTGCTCTCCGGTGCTGACCCGCGGGGAGACGCG
GCCGACCGCCTCGCGCACCACTTCGCGCGCGCGCTCGCTCTACGGGCCGACGAGGGACGA
AGTGGCGTCGGCCCGCCAGCGGCCGTGGGCGTGGGCGTGGCGCCGGCGTCGTCCGCGGCG
CACCTGGCGTACAACAAGATCGCGCCGTTCCTGCGCTTCGCGCACCTGACAGCCAACCAG
GCGATCCTGGAGGCCGCCGCCGGCGCGCGGCGCGTGCACATCGTGGACCTCGACGCCGCG
CACGGCGTGCAGTGGCCGCCGCTCCTTCAGGCCATCTGCGACCGCGCTGACGCCGCCGTC
GGCCTGCCCGAGGTCAGGATCACCGGCGCCGGCCCCGACCTTGACGTGCTCCGTCGCACC
GGCGACCGCCTCCGCGCCTTCGCCAGCTCCCTCAACCTCCCATTCCGCTTCCACCCGCTA
CTCCTTCCCTGCACGGCTCAGCTTGCCGCCGACCCGGCCGCCTGCCTTGAGCTGCACCCG
GACGAGACTCTGGCCGTCAACTGCGTGCTATTCCTCCACAGGCTCTCCGGCGACGGTGAG
CTCACCGCATTCTTGAGGTGGGTGCGTTCGATGAACCCCGCCGTGGTGACCATCGCCGAG
AGGGAAGGCGAAGCCGGCCGAGGAGAGGACGACGACGACTTACCGCGGCGGGTGGCCGCG
GCGATGGACTTCTACTCGGCGGTGTTCGACGCGCTGGAGGCCACGGTGCCGCCGGGCAGC
GCGGAACGGCTGGCGGTGGAGCAGGAGATCCTCGGCACGGAGATCGACGCGGTGGTGGCT
GGCCCCGGCAGCGGCGGTGGGCGGCCCCGCAGCTTCGAAGCGTGGACGGCCGCCGTGCGC
GCCTCGGGGCTCTCGCCGTGGCCGGCCAGCACGTTCGCGGTGTCGCAGGCGCGGCTACTG
CTGCGCCTGCACTACCCGTCGGAGGGGTATGCGGCGGAGGAAGCCGGCGGCGCGTGCTTC
CTCGGCTGGCAGACGCGGACGCTGATGTCGGTCTCTTCGTGGCACTAG
>TaGRAS175 TraesCS6D01G229400
ATGAGGGCGGCTCTGTTCGGGGCCGAGCGGAGCGGGGGAGTGGGCCTCGCCGGCGGCGGC
GGAGGGAAGGATCTGTGCTACTGGCCGCCGGGGAAGCTGCTGGTGGAGCCCCGGTCGGTG
CTCGACTGCTCGCGCAGGCTCAGCAGCCCGCCCAACTCCGCATCCACGCTGTCGTCGTCC
CTCGGCGGCGGCGCGGCTGACTCCACCGGCGTGGCGGCGGTTTCCGAGAGCAGCGCCGGC
GACGCCGAGGCCACCAAATGGGCCGACCACGGCGCCGGCGGCGGCGGATGTGAGCTTCCG
CCCATTCCCGGGGCGCTGGATGGAGGGGAGGGCTGGGATGCCATGCTCGGCAACGCCGCT
GCGGCCGCCGCGGCCGGGCAGGACCAGACCTTCTTGAACTGGATCATGGGGGCCGCTGGC
GACCTGGAGCTGCCCGTCCCGCCGCTTCCAATGCATCAGCAGCCGCTCGTCGACAATGCG
GGCGGCTTCGGATTCTCGTCCGTGGACCCGCTCGGCTTCTCGCTCGACCACCACCTCGGC
GGCGCCTCCTCCGACCTGTCGTCCTCCGGCGCCATGTCGCACAGCACCACCGGCGGGGGT
GGCGGTGGCGGCAGCAAAGCCTCCTCGGCCTTCGGCCTTTTCTCACCGGAGGCCGCCTCT
CTCCAGCCCCCGCCGCCTCCGATGCTGTTCCACGAAGGTATCGACACGAAGCCCCCTCTC
CTCGGACCGCAGTCGCATGGCCTCTTCAACCAGTACCAGCACCAGCACCAGCACCAGCCG
CCGCCTCCCGCCGCAGCCTTCTTCATGCCCCTCGCTTCCTTCTCCGATCACAACCAGCGC
TCACAACTCCACCAGCCGCCGCCCAAGCGCCACCACTCCGTTCCAGACGACCTCTACCTC
ACCCGAAACCACCTAGGCACGTCGGCGGCGGCGGCCTTCCCCCTGCTACATGGCTCACTC
CCGTTCCAGCTCCAGCCTTCGCCGCCACCGCTTCGCGGGGCGATGAAGACGACGGCTGCC
GAGGCAGCGCAGCAGCAGCTGCTGGACGAGCTGGCTGCCGCGGCAAAGGCAGCTGAGGCC
GGTAATTCCACTGGCGCGCGTGAGATATTGGCGCGGCTCAATCACCAGCTTCCCCCCCTT
GGGAAGCCCTTCCTCCGGTCGGCTTCCTACCTCAGGGAGGCCCTCCTCCTCGCGCTCGCC
GATGGACACCACGGCGCCTCCCGCATCACCTCACCGCTCGACGTCGCCCTCAAGCTGGCG
GCCTACAAGTCCTTCTCCGACCTGTCGCCCATGCTGCAGTTCGCTAACTTCACCGCCACG
CAGGCGCTTCTCGACGAAATCGCCTGCAGCGCCGCTTCCTGCATCCATATCATTGACTTC
GATCTTGGTGTAGGCGGGCAGTGGGCTTCCTTCATGCAGGAGCTTGCTCATCGCCGTGGC
ACTGGCGGCGTGGCTTTGCCGTTGCTGAAGCTGACGGCCTTCGTTTCAGATGCTTCTCAC
CATCCACTGGAGCTTCATCTTACTCAGGATAACCTCACGCAGTTTGCTGCTGATCTTGGA
ATTCCCTTCGAGTTCAATGCCGTCAGTCTTGATGCTTTCAGTCCGGCGGAGCTCATTTCT
CCTACTGGCGACGAAATTGTAGCTGTGAGCCTCCCTGTTGGTTGCTCTGCTCGTGCACCA
CCGCTGGCTGTAATCCTTCGGTTGGTGAAACAGCTTGGTCCTAAGATTGTGGTCGCCATG
GACTATGGAGCTGATCGTGCTGACCTCCCGTTCTCACAGCACTTCCTGCATTGCTTTCAA
TCCTGCATGTTCCTCCTTGACTCGCTTGATGCTGCTGGAATTGACGCCGATTCTGCCTGT
AAGATTGAGAAGTTTCTGATCCAACCAAGAGTCGAAGATGCGGTGCTTGGGCGGCGCAAG
ACCGACAAAGCAGTGTCATGGCGGAATGTGTTTGCTGCTGCTGGCTTCACACCTGTGCCG
CTCAGCAATCTTGCGGAGGCACAGGCCGACTGCCTCTTGAAGCGGGTGCAGGTCCGAGGG
TTCCACGTCGAGAAACGCGGGGTTGCGCTCACTCTCTATTGGCAGCGTGGCGAGCTCGTC
TCAGTATCAGCTTGGCGGTGCTGA
>TaGRAS183 TraesCS7D01G011400
ATGTCCTCCTCCTCCTGCAGCGGCCTGGACGGCGGCGCGGCGGCCAACTCGAAGCGCAAG
TCGCCGGAGCCGACGTCGGTGCTGTACAACCGGAGCCCGAGCCCGCCGACCTCCTCCTCC
GCGCACTCGTCGGAGCCGCCGCCCATCAGCGCCGAGGACTGGGACGCCGTGCTGCTCTCC
TCCGGCGGCTGCGACGACGCCATGGCCGCCGCCGCGCACGGCACCCGGGAGGACAGCTCC
TTCCTCCGCTGGATCATGGACGCAGGCTACGCGGACGGCGACGGGGACGCCTTCGGCTTC
AAGGGCCCCGCCCCCTTCGACCCCTCCTTCCTGCCCCCGCCCCCTCCTCTCCACCCGCCG
GAGGAGGCCGCCTTCTCGCTCCCGCAGCTCCCGCCGCAGCTCTCCCTCCCGCAGCATCCG
CAGCAGCAGGTCCATTTCCCTGTCCCGGCCTCCGCAGGCGCCGCCGGGGGAGGAGATGGA
TATCTCGAGCCCCAGGCGGCGGTGGACGACCTGCTCGAGGCGGCCCGCCGCGCCGACGCC
GGGGACCCCGCTGGCGCGCGCGAGATATTGGCGCGGCTCAATCACCGGCTCCCCTCGCCG
CCCGCCCCGCCGGGGCACCCTCCCCTGCTCCGCGCCGCCGCGCTGCTCCGGGACGCGCTC
CTGCAGCGCCTCCTCCCTCCGACGCCCGCGCCCGGCTCCGTCCTCTCGCCGCTCGACGTC
GCGCTGAAGCTCGCCGCGCACAAGGCGCTGGCGGACGCGTCGCCCACCGTCCAGTTCGCG
GGGTTCACGGCCACGCAGGCCTTCCTCGACGCGCTGGGCGCCGGCGCGCGCCGCGTGCAC
GTCGTGGACCTCGACGTCGGCTTCGGGGGCCACTGGCCGCCGCTCATGCAGGAGCTGGCG
CACCACTGGCGCCGCACCGCCGCGCCGTCGACGCCGCCACCGGCCCTGAAGGTGACGGCA
TTGGTGTCGCCGGGGTCGCGGCACCCACTGGAGCTCCACCTCACGCAGGAGAGCCTGGCG
CGGTTCGCCGCCGAGCTGGGCATCCCGTTCGAGTTCGCCGCCGTGGCCTTCGACCCCTTC
AGCCCCTCGCCGCCGCCGGGCCTGTCCGCGGCGCCCGACGAGGCCGTCGCCGTGCACATC
ACGGTCGGCACGGAAACCTCTGGGCCGACGCCGGCGTCCCTCCGCGTGGTGAAGCAGCTC
CGGCCCGCCATCGTGGTGTGCGTCGACCACGGCTGCGACCGCGCCGACCTGCCGCTCCCG
AGCCACGCGCTCAACGTGCTCCGCTCCTGCGCCGCGCTCGTCGAGTCGCTGGACAACCCC
GGCGCGTCGCTGGACGTGGCGGCCAAGGTGGAGCAGTTCATCCTGCGGCCGAGGGCGGAG
CGCCTGGTCGCCGGCGGCGACAAGCTGCCCCCGTGGCGGTCCACGTTCGCGTCCGCCGGG
CTCACGCCGCTGCAGCTCAGCAATGCCGCGGAGGCGCAGGCCGAGTGCCTGCTCCGGCGC
ACTGCAAACCATGGCTTCCACGTCGAGAAGCACCAATCAGCGCTGGCGCTCTGGTGGCAG
CGGTCGGAGCTCGTGTCGGTGTCGGCATGGCGGTGCTGA
>TaGRAS184 TraesCS7D01G053600
ATGTTGGCAGGCTGCTCCTCCTTGTCGTCCAGGCATCAGATGAGCACGGCGCAGCGACTA
CCATGCGGCTTCTCCAAGCGGGGCGGCCGCGGCGACTCGGCAGTCCCCGGCGCCGCCCCG
CGCGCCGTGCCGGGCGGCGACGGCCGGGGCGGCAACGGCACCTGCTCCTTCCGGGCGCAC
CCGGCGCCGCCGGTCACCCAGGCCGTGTCCTGGGGCGCCAAGCCGGAGCCCTCCGTCGTC
GCCGACTCCGGCGGCTGGGAGAGGCGGGGCGGGGCCGTCAAGCGCGCGCACGAGGAGGAG
GCGGTGGATGAGTATGGCGCCCCCGCCGTCCGCGCCAAGCGGACGCGGATGGGCGGCGAC
GGCGACGAGGTATGGTTCCATCAATCCATTGCAGGGCCGGCGGCCATGATGCAGGTGGCC
GCCGGGGAGGGGGGACGGGAGGAGGAGGAGGTGGCGGAGGAGCAGAAGGTGTTTCTTGTG
CCGAGCGCCGCGGCGTTCCCGCACGGCATGGCGGCCGCCGCGGGGCCCTCGTCGCTGGCC
GCGGCCAAGCAGGAGGAGTTCAGCAAGTCGCCGTCCCACTCGTCGTCCTCGTCGGGCACG
GACGGCGGCTCGTCGGCCATGCTGCCGGTTGAGCCTGCTGGCGTGAGGGGCTTCGTGGTG
CCCGAGGCGGAGCGGGAGGCGCTGGAGCTGGTGGGCGCGCTCACCGCGTGCGCCGAGGCC
CTCGCCGGCTGCCAGCACGACGCCGCCAACTACTACCTGGCGCGGCTCGGGGAGGCGGCC
TCGCCGTCCGGGCCCACGCCGCTGCACCGCGTGGCCGCCTGCTTCGCCGAGGCGCTCGCG
CTCCGGGCGGCCAACATGTGGCCGCACGTCTTCGACGTCACCCCGCCGCGCGAGCTCACC
GACGGCGCCTTCCACGACGACGACGACGCCCTGGCGCTGCGGGTGCTCAACAGCGTCACC
CCGATCCCGAGGTTCCTCCACTTCACGCTCAACGAGCGTCTCCTCCGCGCCTTCGACGGC
CACGACCGCGTCCACATCATCGACTTCGACATCAAGCAAGGGCTCCAGTGGCCGAGCCTC
CTGCAGAGCCTGGCAACGCGGACGCCGCAGCCGCCGGCGCACGTGCGGATCACCGGCGTC
GGCTCGTCGAGACAGGAGCTGCAGGACACCGGCGCGCGTCTCGCACACGTGGCCGCCGGG
CTGGGGCTCGCCTTCGAGTTCCACGCCGTGGTGGACCGGCTCGAGGACGTGCGCCTCTGG
ATGCTCCACGTCAAGCGCGGCGAGCGCGTCGCCGTGAACTGCGTCCTCGCCGCGCACCGC
CTGCTCCGCGACGAGACCGGCGGCGCGCTGTCCGACTTCCTCGGCCTCGTGCGCAGCACA
AGCGCCGCCGTCCTGCTCCTCGGCGAGCACGAGGCGGCGGGGCTGAACGCCGGGCGATGG
GAGGCGCGGTTCGCGCGCGCGCTGCAGCACTACGCCGCGGCGTTCGACGCGGTGGGCGCG
GCCGGGCTGCCGCCGGCGAGCGCGGCCAGGGCCAAGGCGGAGGAGATGTTCGCGCGGGAG
ATCCGCAACGCGGTGGCGTTCGAGGGCCCCGACAGGTCGGAGCGGCACGAGAGCTTCGCG
GGGTGGCGGCGGCGCATGGAGGACGGCGGGTTCCGGAGCGCTGGCATCGGCGACCGGGAG
GCGATGCAGGGGCGGATGATCGCCAGGATGTTCGCGCCGGGCAACTACGGCGTGCACCCG
CAGGGCGACGGCGAGGGGCTCACGCTCCGCTGGCTCGACACCCCGCTCTACACCGTCACG
GCGTGGACGCCGGTCGGCGACGGCGCCGGGGGCAGCGCGACCGTGTCCGCGTCCACCACC
GCCTCGCACTCTCTGCAGAGCTGA
>TaGRAS185 TraesCS7D01G174100
ATGCTCATGGAGGAGGACATCGACGACAAATTCTTCTACCAGTACCCCGACCAGCCCGCC
ATCCTCGACGCCCAGCGCCCCTATGAGCAGATCATCTCCGACACCACCACCTCCTCCTCT
GCCTCCCCCAACGGCACCACCTCCTCCGATGGCAACGCCGCCACGTCCTCCTCCGAGGAG
ACCAACAACTCCTCCTGGCCCTACGACCCGCTCGAGCTCTCCCAGCTCCTCCGCTCCCCG
CCTTACCTCGAGGACATGTTGTTCGGCGGCCTCGTCCCCGATTCCCCCGCCGACGAGGAT
GCCAGGGACTCGTTCCTTGCTGACGCCCCGGCTGCGGGGTTCCAGCAGAGTCCGGCGCAA
TTCAAGGGCGCGGCCGACTGGGCCAGCGCGTTCTCCAGCCAGAACGGCGGAAGCCCGGGC
ACCCAGAGTTCGGCCGTCTTGAATGGTCCGGCGGAGGAGAAGGAGGCCGAGCGGAAGCCG
CCGGTGATGTTTTCCGCTGGCGACGGCGGCCAGGACGGGCTGCTCTCGGCCTTCTTCAGC
AACGGCGGCGACATGGACATGCTCAACTCGGCCTTCCTCAAGGGCATGGAGGAGGCCAAC
AAGTTCTTGCCGACCAACAACACCCTCCTCGAGGCCATCCCCGGCAAGGAGCGCGGCTTC
ACCGTCAAGAAGAAGGAGGAGGTGGCGAACGGGACGCCGACGTCCGGCAATGGCCGGGGC
CGCAAGTACAGGCACGACGAGGACGACCTGGAGGCGGAGACCGCCAGGAGCAGCAAGCTG
ATGACGCCGGACAACGAGGAGACCGGCGCGCGCGAGATGTTCGACGAAATAATGCTGGAG
GAGTACGAGAAGTGCATACAGGGGATAGAGGAGCTGCGCCTCGTCATGGACAGCGAGGCC
AAGAAGAAGAGCGGGAAGGCGGCGCGCGCAAAGAAGAGCGAGGCGGTCGACCTGCGCACC
ATGCTCGTCCACTGCGCGCAGGCCGTGGCCGCGGGCGACCGCCGGGGCGCGACGGAGCTG
CTCCGGCAGATCAAGCAGCACTCCGGGCCGACGGGAGACGCCACGCAGAGGCTGGCGCAC
TGCTTCGCCGACGGGCTGGAAGCGCGGCTGGCGGGCACGGGGAGCCAGGTCTACCAGTCG
CTGGTGGCGAAGCGCACCTCGGTGGTGGAGTTCCTCAAGGCCTACAAGCTGTTCATGGCG
GCCTGCTGCTTCAAGAAGGCCAACTTCGGGTTCGCCAACAAGACCATCCTGAACGCCGTG
GCCGGGAAGCGCCGCCTGCACATCGTGGACTTCGGGGTGCAGTACGGGCTCCAGTGGCCG
GGCCTGATGCGGTGGCTGGCGCAGAGGGACGGCGGGCCCCCAGAGGTGAGGATCACGGGC
ATCGACCTCCCGCAGCCCGGGTTCCGCCCGGCGCGCCAGGTCGAGGAGACGGGCCGCCGG
CTCAGCAGCTGCGCCCGCGAGCTGGGCGTGCCGTTCAGGTTCCACGGCGTGGCCGCCAGG
TGGGACTCCGTGCGCGGCGAGGACCTGCGCATCGACCCGGGCGAGGTGCTCGTCGTGCAC
TGCCAGTGCGGCCTGAGCAACCTGATGGACGACAGCGTGGCGGTGACCACTGACGGCGGC
CCGAGCCCGAGGGACGTGGTGCTGCGGAACATCCGGGACATGAGGCCCGACGTGTTCGTG
GAGTGCGTGGCGAACGCCGGCTACGGCGCGCCCTTCTTCGTGACGCGGTTCAGGGAGGCC
ATGTTCTTCTACTCGGCGCACTTCGACATGCTGGACGCGACCCTCCCGCGGGACAACGAG
GAGCGGCTGCTGATCGAGCGGGACATCATCGGGCGGGGCGCGCTGAACGTGATCGCCTGC
GAGGGAGCCGACCGGGTGGAGCGGCCGGAGACGTACCGGCAGTGGCAGGCGCGGAACCGC
CGGGCGGGGCTCCGGCAGCTGCCGCTGGACCCGGAGGTGGTCGGGATGGTGAGGGAGAAG
GTGAGGGAGCACTACCACAAGGACTTCCTCGTCGACGTTGATCACCAGTGGCTGCTGCAG
GGGTGGAAAGGCAGGGTGCTCTACGCTCTCTCCACATGGGTTGCCGACGATGATAGCTTA
GATGCCTAG
>TaGRAS186 TraesCS7D01G174300
ATGGACGAGGAGTTCTCGCCGCTCTCGCCGTCCCTCTTCCTCGACCTGCCGCCCACCCCG
CCCCCCGCCGCCGACGTCGACCTCGACTTCATCTCGCGCATGCTCATGGAGGAGGATATC
GACGACAAGTTCTTCTACCAGTACCCCGACCAGCCCGCCATCCTCGACGCCCAGCGCCCC
TATGAGCAGATCATATCCGACACCACCACCACCTCCTCCGGCTCGCCGAACGGCACCACC
TCCTCCGACGGCAACGCCGCCACGTCCTCCTCCGAGGAGACCAACAACTCGAGCTGGCCC
TACGACCCGCTCGAGCTCTCCCAGCTCCTCCGCTCCCCGCCCTACCTCGACGACATGCTG
TTCGGCGGCCTCGTCCCCGACTCCCCCGCCGACGAGGATGCCAGGGACTCGTTCCTTGCT
GACGCACCGGCTGCGGGGTTCCAGCAGAGTCCGGCGGAATTCAAGGGCGCGGCCGACTGG
GCCGGCGCGTTCTCCGGCCAGAACGGCGGTAGCCCGGGCACCCAGAGTTCGGCGGTCTTA
AATGGCCCGGCGGAGGAGAAGGGGGCCGAGCGGAAGCCGGCGATGTTTTCCGCTGGCGAC
GGTGGCCAGGGCGGGCTGCTCTCGGCCTTCTTCAGCAACGGCGGCGACATGGACATGCTC
AACTCGGCCTTCCTCAAGGGCATGGAGGAGGCCAACAAGTTCCTGCCGACCAACAACACC
CTCCTCGAGGCCATCCCCGGCAAGGAGCGCGGCTTCACGGTGAAGAAGGACGAGGTGGCG
AATGGGACACCGACGTCCGGCAATGGCCGGGGCCGCAAGTACAGGTACGACGAGGACGAC
CTGGAGGCGGAGACCGCCAGGAGCAGCAAGCTGATGATGCCGGACAACGAGGAGACCGGC
GCGCGCGAGATGTTCGACGAAATAATGCTGGAGGGGTACGAGACGTGCATGCAGGGGATA
GAGGAGCTGCGCCTCGCCATGGACAGCGAGGCCAAGAAGAAAAACGGGAAGGCGGCGCGC
GGGAAGAAGAGTGAGGCGGTCGACCTGCGCACCATGCTCATCCACTGCGCTCAGGCCGTG
GCCGCAGGCGACCGCCGGGGCGCGACGGAGCTGCTGAGGCAGATCAAGCAGCACTCCGGG
CCGACGGGAGACGCCACGCAGAGGCTGGCGCACTGCTTCGCCGAGGGGCTGGAGGCGCGG
CTGGCGGGCACGGGGAGCCAGGTCTACCAGTCGCTGGTGGCCAAGCGCACCTCGGTGGTG
GAGTTCCTCAAGGCCTACAAGCTGTTCATGGCGGCGTGCTGCTTCAAGAAGGCCAACTTC
GGGTTCGCCAACAAGACCATCCTGAACGCCGTGACCGGGAAGCCGCGGCTGCACATCGTG
GACTTCGGGGTGCAGTACGGGCTCCAGTGGCCGGGGCTGATGCGGTGGCTGGCGCAGAGG
GACGGCGGGCCCCCGGAGGTGAGGATCACGGGCATCGACCTCCCGCAGCCCGGGTTCCGC
CCGGCGCGCCAGGTCGAGGAGACAGGCCGCCGGCTCAGCAGCTGCGCCCGCGAGCTGGGC
GTGCCGTTCAAGTTCCACGGCGTCGCGGCCAAGTGGGACACCGTGCGCGCCGAGGACCTG
CGCATCGACCCGGAGGAGGTGCTCGTCGTGCACTGCCAGTGCGGCCTCCGGAACCTGATG
GACGACAGCGTCGCGGTGACCACGAGCAGCTCCAGCCCGAGGGACGTGGTGCTGCGGAAC
ATCCGCGACATGAGGCCCGACGTGTTCGTGGAGTGCGTGGCGAACGGCGGCTACGGCGCG
CCCTTCTTCGTGACGCGGTTCAGGGAGGCCATGTTCTTCTACTCGGCGCACTTCGACATG
CTGGACGCGACCATCCCGCGGGACAACGACGTGCGGCTGCTGATCGAGCAGGACCTCATC
GGGCCGGGCGCGCTGAACGTGATCGCCTGCGAGGGCGCGGACCGGGTGGAGCGCCCGGAG
ACGTACCGGCAGTGGCAGGCGCGGAACCGCCGGGCGGGGCTCCGGCAGCTGCCGCTGGAC
CCGGAGGTGGTTGGGATGGTGAGGGAGAAGGTGAGGGAGCACTACCACAAGGACTTCCTC
ATCGACGTGGATCACCAGTGGCTGCTGCAGGGGTGGAAGGGCAGGGTGCTCTACGCTCTC
TCCACATGGGTCGCTGACGATAATAGCTAG
>TaGRAS187 TraesCS7D01G379200
ATGATCAGCTCACTCCACTCTTCCTCGTCCTCCGACACCGACAACAACAGCAACGCCGAC
CTCAGGAACAGCAGCGGCGAGGGCGGGGGCGACGCTGCCTTGCTGGGCGGCGGCGGGCGT
GCGCTCGCGGCGGCACCGTCCACGCGGGACCTCGTGCTGGCCTGCGCCGACCTGCTGCAG
CGCGGGGACCTCGCCGCCGCGCGCCGCGCTGCCGAGATCCTCCTCTCCGCGGCGTCCCCG
CGCGGCGACGCCACCGACCGCCTCGCGTACCACTTCGCGCGCGCGCTCGTGCTCCGCGTG
GACTCCAAGGCCGGGCTGCCGTTCTCCCCGCGGCCGCCAGCTGGGACAGCGCCGGCACCG
TCCGGGGCGTACCTGGCGTTCAACCAGATCGCGCCGTTCCTGCGGTTCGCCCACCTGACG
GCCAACCAGGCCATCCTCGAGGCCGTGGAGGGTTCGCGCCGCGTCCACATCCTCGACCTC
GACGCGGCGCACGGCGTGCAGTGGCCGCCACTCCTCCAGGCGATCGCCGAACGAGCCGAC
CCGGCGCTGGGCCCGCCCGAGGTCCGCATCACCGGCGCTGGCGCCGACCGCGACACACTC
CTTCGTACAGGCAACCGGCTACGCGCTTTCGCCCGCTCGATCCACCTCCCTTTCCACTTC
ACCCCGCTCCTCCTCTCCTGCGCCGCCAGCACGCACCACGTCGCCGGCACGAGCACCACC
CCGAGCACCGCTGTCACGAGCCTGGAGCTACATCCCGACGAGACGCTGGCCGTGAACTGC
GTGCTGTTCTTGCACAAGCTCGGCGGGCAGGACGAGCTCGCAGCGTTCCTCAAGTGGGTG
AAGGCCATGGCCCCCGCCGTGGTGACCGTCGCCGAGAGGGAGGCGAGCGGAGGAGAGATC
GACCCCATCGACGAGCTCCCGCGCCGTGTTGGTGTGGCCATGGATCACTATTCGGCGGTG
TTCGAGGCGCTTGAGGCGACGGTGCCGCCGGGGAGCCGGGAGAGGCTGGCGGTGGAGCAG
GAGGTCCTCGGCAGGGAGATCGAGGCCGCGGTGGGCGGGACAGGCGGGAGGTGGTGGCGC
GGGCTCGAGCGGTGGGCTACCGCCGCACGCGGCACTGGGTTCGCCGCGCGGCCGCTCAGC
GCGTTCGCCGTTTCCCAGGCGCGGCTACTGCTGCGGCTGCACTACCCGTCGGAGGGATAC
CTGGTGCAGGAGTCCCGCGGCGCGTGCTTCCTCGGGTGGCAGACGCGGCCGCTGCTGTCC
GTGTCGGCGTGGCAGTAG
>TaGRAS188 TraesCSU01G014000
ATGTGCCCGTTCCACAGCCTCGCCGGAACCATGACAAACTATGCCATCATCGATGCAGCT
CGGACGGAGAGGAATGTCGTGCTCCACGTCGTCGATCTCGGCAGCGCTGACGCCACCCAG
TGGCTTATCCTCCTCCACCTCTTTGCCAAGCATCCAGGAGCGGGCGCACATGACGAAATC
CTCCGTTTGACCATTGTCAACGAGGAGGACGAGTTCCTGTCTGTCACCGGTGCGCTCCTC
GCCCGGGAAGCCGAGAGCCTGCATATCGGCTTCCAGTTCCACCCGGTGAAACTCCACATC
AATCAGCTGCTCAGCGTCGAGCCCCTCGGTGTCAGGAGCGGCGAAGCGCTGGTCATCGTC
TTCACCCTACAGCTCCACCATCTGCTCGCTGACGAGCTTGTAGTAGTGGCTGCTCGTCCT
CCTGACAGGAAAGGCAAAGTGCGGGCCCATGCTACCATGACGAGGGATGACGCGCTCCTC
CGCGACGTAGCGGAGCTATCGCCGAAGCTCATGGTGGTGAACGAGCAGGAGGCCAACCAC
AATGGCGAGTTCATGGGCTGGTTCAACAACATGCTCAACTACATGGGGCCCTGTTTGATG
CCCTGGAGGAGAGCTTACCTGCACGCGGGTCGGCAATGGAGCGATCGGATGTGGAACGGT
GCTTGTTCCTGCAGGAGATCAGGGATATCGTTGCCTGTGATGGCGTGCAACGCCCACGAG
CGGATGGTGAAGTGGGCGGAGCAGATGAAGGCCGTCGGACTCGCGTCTACGACAATGAGT
GCAGACGCAGTGGCGCAGACGGTGATGCTGGGGCAGATGGTGACCGGCTGCAGCAGGGCG
TACAGGGTTTCAAGTGAGAAGGACGTGTACTTTTACATCCACTGA
